# Supplementary material for: Multimodal spatiotemporal phenotyping of human retinal organoid development
Source: Nat Biotechnol. 2023 May 8;41(12):1765–75. doi: 10.1038/s41587-023-01747-2 (PMC10713453; doi:10.1038/s41587-023-01747-2)
Supplement: Supplementary file 4 — Overview of single-cell genomic experiments. [file 41587_2023_1747_MOESM4_ESM.xlsx]

## Sheet: Experiment Metadata
SampleID	Type	Cell Line	WeekAge	OrganoidsNumber	Paired Sample	Cell line sex
org1_5OD2_W21_ATAC	ATAC	B7 (01F49i-N-B7)	21	1	org1_5OD2_W21_RNA	Female
org2_442_W32_ATAC	ATAC	B7 (01F49i-N-B7)	32	1	org2_442_W32_RNA	Female
org3_A05_W46_ATAC	ATAC	B7 (01F49i-N-B7)	46	1	org3_A05_W46_RNA	Female
Lib88_D7_w6_IMR90	ATAC v1.1	IMR90 (iPS(IMR90)-4-DL-01)	6	1	Lib80	Female
Lib89_E7_w6_IMR90	ATAC v1.1	IMR90 (iPS(IMR90)-4-DL-01)	6	2	Lib81	Female
Lib86_B7_w7_B7	ATAC v1.1	B7 (01F49i-N-B7)	7	1	Lib78	Female
Lib87_C7_w7_B7	ATAC v1.1	B7 (01F49i-N-B7)	7	2	Lib79	Female
Lib90_F7_w8_409b2	ATAC v1.1	409B2-iCas9	8	1	Lib82	Female
Lib91	ATAC v1.1	409B2-iCas9	10	1	Lib83	Female
Lib100	ATAC v1.1	IMR90 (iPS(IMR90)-4-DL-01)	11	2	Lib95	Female
Lib102	ATAC v1.1	B7 (01F49i-N-B7)	12	2	Lib97	Female
Lib98	ATAC v1.1	409B2-iCas9	13	2	Lib92	Female
Lib99	ATAC v1.1	409B2-iCas9	16	2	Lib93	Female
Lib169	ATAC v1.1	IMR90 (iPS(IMR90)-4-DL-01)	18	1	Lib167	Female
Lib170	ATAC v1.1	IMR90 (iPS(IMR90)-4-DL-01)	18	2	Lib168	Female
Lib203	ATAC v1.1	IMR90 (iPS(IMR90)-4-DL-01)	24	1	Lib199	Female
Lib204	ATAC v1.1	IMR90 (iPS(IMR90)-4-DL-01)	24	2	Lib200	Female
Lib205	ATAC v1.1	B7 (01F49i-N-B7)	25	1	Lib201	Female
Lib206	ATAC v1.1	B7 (01F49i-N-B7)	25	2	Lib202	Female
GB4_ATAC	ATAC v1.1	409B2-iCas9	28	3	GB4_scRNAseq	Female
Lib216	ATAC v1.1	IMR90 (iPS(IMR90)-4-DL-01)	30	1	Lib212	Female
Lib217	ATAC v1.1	IMR90 (iPS(IMR90)-4-DL-01)	30	2	Lib213	Female
Lib214	ATAC v1.1	B7 (01F49i-N-B7)	31	1	Lib210	Female
Lib215	ATAC v1.1	B7 (01F49i-N-B7)	31	2	Lib211	Female
GB3_ATAC	ATAC v1.1	409B2-iCas9	34	3	GB3_scRNAseq	Female
GB2_ATAC	ATAC v1.1	409B2-iCas9	40	3	GB2_scRNAseq	Female
w15_retina_org	multiome	B7 (01F49i-N-B7)	15	3	na (multiome)	Female
w36_retina_org	multiome	B7-iCas9 (01F49i-N-B7)	36	3	na (multiome)	Female
org1_5OD2_W21_RNA	RNA	B7 (01F49i-N-B7)	21	1	org1_5OD2_W21_ATAC	Female
org2_442_W32_RNA	RNA	B7 (01F49i-N-B7)	32	1	org2_442_W32_ATAC	Female
org3_A05_W46_RNA	RNA	B7 (01F49i-N-B7)	46	1	org3_A05_W46_ATAC	Female
Lib80	RNAv3.1	IMR90 (iPS(IMR90)-4-DL-01)	6	1	Lib88_D7_w6_IMR90	Female
Lib81	RNAv3.1	IMR90 (iPS(IMR90)-4-DL-01)	6	2	Lib89_E7_w6_IMR90	Female
Lib78	RNAv3.1	B7 (01F49i-N-B7)	7	1	Lib86_B7_w7_B7	Female
Lib79	RNAv3.1	B7 (01F49i-N-B7)	7	2	Lib87_C7_w7_B7	Female
Lib82	RNAv3.1	409B2-iCas9	8	1	Lib90_F7_w8_409b2	Female
Lib83	RNAv3.1	409B2-iCas9	10	2	Lib91	Female
Lib95	RNAv3.1	IMR90 (iPS(IMR90)-4-DL-01)	11	2	Lib100	Female
Lib96	RNAv3.1	B7 (01F49i-N-B7)	12	1	unpaired	Female
Lib97	RNAv3.1	B7 (01F49i-N-B7)	12	2	Lib102	Female
Lib92	RNAv3.1	409B2-iCas9	13	2	Lib98	Female
Lib93	RNAv3.1	409B2-iCas9	16	2	Lib99	Female
Lib167	RNAv3.1	IMR90 (iPS(IMR90)-4-DL-01)	18	1	Lib169	Female
Lib168	RNAv3.1	IMR90 (iPS(IMR90)-4-DL-01)	18	2	Lib170	Female
Lib199	RNAv3.1	IMR90 (iPS(IMR90)-4-DL-01)	24	1	Lib203	Female
Lib200	RNAv3.1	IMR90 (iPS(IMR90)-4-DL-01)	24	2	Lib204	Female
Lib201	RNAv3.1	B7 (01F49i-N-B7)	25	1	Lib205	Female
Lib202	RNAv3.1	B7 (01F49i-N-B7)	25	2	Lib206	Female
GB4_scRNAseq	RNAv3.1	409B2-iCas9	28	3	GB4_ATAC	Female
Lib212	RNAv3.1	IMR90 (iPS(IMR90)-4-DL-01)	30	1	Lib216	Female
Lib213	RNAv3.1	IMR90 (iPS(IMR90)-4-DL-01)	30	2	Lib217	Female
Lib210	RNAv3.1	B7 (01F49i-N-B7)	31	1	Lib214	Female
Lib211	RNAv3.1	B7 (01F49i-N-B7)	31	2	Lib215	Female
GB3_scRNAseq	RNAv3.1	409B2-iCas9	34	3	GB3_ATAC	Female
Lib250	RNAv3.1	B7 (01F49i-N-B7)	38	1	unpaired	Female
Lib251	RNAv3.1	B7 (01F49i-N-B7)	38	2	unpaired	Female
Lib252	RNAv3.1	IMR90 (iPS(IMR90)-4-DL-01)	38	1	unpaired	Female
Lib253	RNAv3.1	IMR90 (iPS(IMR90)-4-DL-01)	38	2	unpaired	Female
GB2_scRNAseq	RNAv3.1	409B2-iCas9	40	3	GB2_ATAC	Female

## Sheet: scRNAseq Metadata
SampleID	Type	Total Num Cells	Total Num Cells (post-QC)	Total Num Cells (Retinal)	Average #UMI	Average #UMI (post-QC)	Average #UMI (retinal)	Paired ATAC Sample	RNA-ATAC matching score	Num Cells Paired with ATAC
org1_5OD2_W21_RNA	RNA	1292	755	721	7015.93	6694.2	6571.7	org1_5OD2_W21_ATAC	0.414877	697
org2_442_W32_RNA	RNA	1679	1092	1081	5048.09	5773.7	5654.65	org2_442_W32_ATAC	0.299799	1045
org3_A05_W46_RNA	RNA	2033	1465	1253	6692.31	6747.23	6388.04	org3_A05_W46_ATAC	0.360002	1178
Lib80	RNAv3.1	13887	11657	9077	4828.09	5304.12	5425.3	Lib88_D7_w6_IMR90	0.220245	8499
Lib81	RNAv3.1	15384	12598	12410	4256.86	4612.74	4536.76	Lib89_E7_w6_IMR90	0.188493	11439
Lib78	RNAv3.1	14661	11545	11510	5337.42	5835.93	5732.44	Lib86_B7_w7_B7	0.166417	10466
Lib79	RNAv3.1	14760	12114	12101	4328.82	4947.87	4858.39	Lib87_C7_w7_B7	0.0476022	0
Lib82	RNAv3.1	10819	9757	9019	6506.23	6015.13	5966.69	Lib90_F7_w8_409b2	0.165728	8530
Lib83	RNAv3.1	21800	18143	17521	3771.88	3963.61	3841.24	Lib91	0.0813398	0
Lib95	RNAv3.1	12737	9822	7270	5013.12	5882.19	5378.1	Lib100	0.201727	6387
Lib96	RNAv3.1	13197	9658	6320	4660.46	5313.74	4819.87	NA	NA	0
Lib97	RNAv3.1	12738	9872	6327	4938.46	5467.9	5549.59	Lib102	0.0558842	0
Lib92	RNAv3.1	8075	6696	6437	6273.21	6532.47	6466.8	Lib98	0.231381	5488
Lib93	RNAv3.1	9155	6750	6597	6534.54	6978.94	6878.53	Lib99	0.231202	6211
Lib167	RNAv3.1	10274	7567	6703	2967.59	3553.69	3404.83	Lib169	0.328475	6384
Lib168	RNAv3.1	7395	5880	5632	3538.49	4040.34	3922.38	Lib170	0.273795	5047
Lib199	RNAv3.1	11920	5790	4108	2609.27	4107.96	3463.37	Lib203	0.0409567	0
Lib200	RNAv3.1	9166	4792	4049	3131.87	4835.41	4579.64	Lib204	0.221991	3816
Lib201	RNAv3.1	13306	6745	6383	2072.87	2962.88	2748.22	Lib205	0.0597943	0
Lib202	RNAv3.1	14784	9837	9161	3455.8	3978.14	3841.52	Lib206	0.0459625	0
GB4_scRNAseq	RNAv3.1	4415	2516	11	2797.11	4116.65	2832	GB4_ATAC	0.163684	9
Lib212	RNAv3.1	5106	3174	2933	5105.59	6405.09	6211.59	Lib216	0.322543	2610
Lib213	RNAv3.1	7249	5526	4868	5072.13	5861.19	5473.98	Lib217	0.138743	4577
Lib210	RNAv3.1	5915	4315	4165	3744.13	4431.22	4246.08	Lib214	0.337315	3902
Lib211	RNAv3.1	9085	7257	6680	4001.35	4460.81	4166.09	Lib215	0.224753	5977
GB3_scRNAseq	RNAv3.1	2953	2105	1826	4379.92	4616.55	4380.95	GB3_ATAC	0.34689	1712
Lib250	RNAv3.1	6078	4832	4710	5639.88	6334.73	6107.55	NA	NA	0
Lib251	RNAv3.1	7053	4653	4019	5934.09	6961.71	6449.46	NA	NA	0
Lib252	RNAv3.1	7522	5812	4015	5809.24	6272.25	5644.33	NA	NA	0
Lib253	RNAv3.1	10624	6714	4601	4481.16	6072.4	5585.63	NA	NA	0
GB2_scRNAseq	RNAv3.1	6239	3342	2830	2420.29	3273.8	3215.15	GB2_ATAC	0.254412	2562

## Sheet: scATACseq Metadata
SampleID	Type	Total Num Cells	Average #Fragment	Paired RNA Sample	RNA-ATAC matching score	Total Num Cells (post-QC)	Total Num Cells (Retinal)	Average #Fragment (post-QC)	Average #Fragment (retinal)	Num Cells Paired with RNA
org1_5OD2_W21_ATAC	ATAC	4095	1287.49	org1_5OD2_W21_RNA	0.414877	4080	3898	1291.36	1265.6	654
org2_442_W32_ATAC	ATAC	3623	1566.42	org2_442_W32_RNA	0.299799	3610	3561	1571.12	1556.45	840
org3_A05_W46_ATAC	ATAC	4859	1469.44	org3_A05_W46_RNA	0.360002	4841	4231	1474.09	1300.1	825
Lib88_D7_w6_IMR90	ATAC v1.1	5802	1222.56	Lib80	0.220245	5788	4739	1224.82	1221.25	4480
Lib89_E7_w6_IMR90	ATAC v1.1	4563	1181.39	Lib81	0.188493	4546	4505	1183.89	1182.9	4240
Lib86_B7_w7_B7	ATAC v1.1	3807	1336.23	Lib78	0.166417	3796	3790	1339.21	1339.58	3506
Lib87_C7_w7_B7	ATAC v1.1	6375	1002.63	Lib79	0.0476022	0	0	0	0	0
Lib90_F7_w8_409b2	ATAC v1.1	6278	1475.57	Lib82	0.165728	6268	5947	1477.46	1471.59	5567
Lib91	ATAC v1.1	4601	1302.59	Lib83	0.0813398	0	0	0	0	0
Lib100	ATAC v1.1	20372	878.151	Lib95	0.201727	4279	3976	2983.34	2771.27	2209
Lib102	ATAC v1.1	2656	1488.09	Lib97	0.0558842	0	0	0	0	0
Lib98	ATAC v1.1	4378	1355.04	Lib92	0.231381	4342	4095	1362.71	1337.67	2714
Lib99	ATAC v1.1	7185	1417.13	Lib93	0.231202	7169	7004	1418.87	1408.35	5409
Lib169	ATAC v1.1	5615	1220.03	Lib167	0.328475	5604	5165	1221.75	1176.25	4572
Lib170	ATAC v1.1	7176	1214.15	Lib168	0.273795	7131	6932	1219.09	1202.19	4194
Lib203	ATAC v1.1	20047	507.859	Lib199	0.0409567	0	0	0	0	0
Lib204	ATAC v1.1	4445	895.083	Lib200	0.221991	4375	3719	899.61	860.666	1791
Lib205	ATAC v1.1	764	1379.24	Lib201	0.0597943	0	0	0	0	0
Lib206	ATAC v1.1	3484	1117.09	Lib202	0.0459625	0	0	0	0	0
GB4_ATAC	ATAC v1.1	12661	887.002	GB4_scRNAseq	0.163684	12599	1065	889.556	559.681	9
Lib216	ATAC v1.1	7182	1469.43	Lib212	0.322543	7177	6792	1470.15	1422.52	2736
Lib217	ATAC v1.1	10194	1530.11	Lib213	0.138743	10171	8693	1532.79	1374.84	4806
Lib214	ATAC v1.1	10051	1439.84	Lib210	0.337315	10001	9139	1444.79	1438.35	2596
Lib215	ATAC v1.1	7168	853.694	Lib211	0.224753	6859	5990	868.809	852.465	3697
GB3_ATAC	ATAC v1.1	6873	1196.26	GB3_scRNAseq	0.34689	6836	5973	1200.19	1117.53	1332
GB2_ATAC	ATAC v1.1	1712	1181.71	GB2_scRNAseq	0.254412	1654	1450	1200.75	1051.06	870
