# Supplementary material for: Multimodal spatiotemporal phenotyping of human retinal organoid development
Source: Nat Biotechnol. 2023 May 8;41(12):1765–75. doi: 10.1038/s41587-023-01747-2 (PMC10713453; doi:10.1038/s41587-023-01747-2)
Supplement: Supplementary file 5 — Cell type marker genes, accessible chromatin regions and Pando-inferred GRN. [file 41587_2023_1747_MOESM5_ESM.xlsx]

## Sheet: Marker_genes
gene	cell_type	avgExpr	logFC	statistic	auc	pval	padj	pct_in	pct_out	is_TF
CYP1B1	RPC	1.18228	1.14335	7.74048e+09	0.767974	0	0	55.576	2.97668	FALSE
ID1	RPC	0.612107	0.525731	6720270784	0.666754	0	0	39.1054	6.14581	TRUE
SFRP1	RPC	0.753179	0.626632	7.08557e+09	0.702997	0	0	48.9981	9.6666	FALSE
RAB31	RPC	0.907925	0.779057	7638283047	0.757834	0	0	59.9453	9.79255	FALSE
ID3	RPC	1.02203	0.828352	7102434701	0.70467	0	0	51.0496	11.081	TRUE
TMSB15A	RPC	1.22068	1.04318	8117135053	0.805344	0	0	70.793	11.9025	FALSE
HES5	RPC	1.2186	0.966838	7.33112e+09	0.72736	0	0	57.4844	13.3841	TRUE
LHX2	RPC	0.740973	0.562049	7.0407e+09	0.698545	0	0	52.4378	13.8836	TRUE
NME4	RPC	0.765517	0.587076	7.13911e+09	0.708309	0	0	54.2663	14.7412	FALSE
ISYNA1	RPC	0.851031	0.645286	7243680543	0.718684	0	0	57.4521	16.5391	FALSE
CD99	RPC	0.920872	0.687611	7410126398	0.735198	0	0	62.6095	17.6039	FALSE
PRSS23	RPC	1.0092	0.738152	7203437915	0.714691	0	0	58.7324	17.9202	FALSE
HMGB3	RPC	0.772104	0.537599	6846364550	0.679264	0	0	51.8979	18.54	TRUE
F3	MG	0.69295	0.664078	4739962025	0.711074	0	0	44.2209	2.40552	FALSE
FLT1	MG	0.623089	0.584622	4689288044	0.703472	0	0	43.4829	3.05391	FALSE
CFI	MG	0.674519	0.63116	4.74075e+09	0.711192	0	0	45.2728	3.35661	FALSE
EGR2	MG	0.607872	0.559514	4494673278	0.674277	0	0	38.3122	4.07723	TRUE
NR4A1	MG	0.598796	0.522989	4360301558	0.654119	0	0	35.9728	5.99603	TRUE
FOSB	MG	0.609694	0.53074	4387809532	0.658245	0	0	37.1163	6.32625	TRUE
OAF	MG	0.742535	0.661636	4741152564	0.711253	0	0	47.7247	6.95285	FALSE
RLBP1	MG	1.30825	1.19899	5384189770	0.807719	0	0	66.8062	7.12369	FALSE
TSC22D4	MG	0.679297	0.592342	4652618727	0.697971	0	0	45.7229	7.21255	TRUE
LGALS3	MG	1.26226	1.15934	5.09348e+09	0.764107	0	0	57.7208	7.25842	FALSE
CREB5	MG	0.636424	0.535222	4.52158e+09	0.678313	0	0	42.834	8.03064	TRUE
CEBPD	MG	0.784928	0.669791	4.47412e+09	0.671193	0	0	41.4	8.69336	TRUE
PHLDA1	MG	1.1936	1.06939	5202502780	0.780463	0	0	62.4598	9.93281	FALSE
LITAF	MG	0.629379	0.496043	4.5054e+09	0.675886	0	0	45.0792	11.5524	TRUE
LGI4	MG	0.930922	0.777863	4.92216e+09	0.738406	0	0	57.0404	11.8631	FALSE
WIF1	MG	2.5251	2.34899	6151765671	0.922868	0	0	87.9785	11.964	FALSE
CRYM	MG	1.09428	0.940782	5129669275	0.769537	0	0	62.3499	12.0265	FALSE
GPX3	MG	1.31608	1.15102	4.94716e+09	0.742157	0	0	56.4831	12.1176	FALSE
FRZB	MG	1.52963	1.36549	5.36295e+09	0.804533	0	0	67.6985	12.1377	FALSE
ESPN	MG	0.794167	0.643888	4.70621e+09	0.70601	0	0	51.0402	12.3401	FALSE
LAMP5	MG	0.889591	0.714181	4.79793e+09	0.71977	0	0	54.8188	12.5866	FALSE
PTGDS	MG	1.50016	1.26155	5163042832	0.774543	0	0	64.5794	12.977	FALSE
C1orf61	MG	1.77731	1.58705	5679027982	0.85195	0	0	76.8102	13.2281	FALSE
CDC42EP4	MG	1.0486	0.88048	5043568237	0.75662	0	0	60.7484	13.9155	FALSE
PRSS35	MG	1.41313	1.21326	5.38895e+09	0.808433	0	0	70.5063	14.9732	FALSE
CYP26A1	MG	1.68686	1.34975	4.81298e+09	0.722028	0	0	57.2681	18.2856	FALSE
LINC00461	MG	1.15554	0.892354	5076942414	0.761627	0	0	66.6492	19.4804	FALSE
CHRNB3	RGC	0.443984	0.441764	901963911	0.70889	0	0	41.9831	0.19275	FALSE
EBF3	RGC	0.445825	0.440055	8.98255e+08	0.705975	0	0	41.7072	0.466862	TRUE
EBF1	RGC	0.70396	0.693289	1001804383	0.787359	0	0	58.3252	0.766642	TRUE
NHLH2	RGC	0.451099	0.439342	8.86428e+08	0.69668	0	0	40.3278	0.897402	TRUE
POU4F2	RGC	0.575024	0.561837	9.34581e+08	0.734525	0	0	48.0201	1.10856	TRUE
SLC18A2	RGC	0.683234	0.668463	987244875	0.775916	0	0	56.4103	1.26159	FALSE
POU6F2	RGC	0.603307	0.582651	936612846	0.736122	0	0	48.8478	1.61852	TRUE
CNTN2	RGC	0.694826	0.673483	9.44463e+08	0.742292	0	0	50.0811	1.81853	FALSE
NEFM	RGC	1.29895	1.27254	1.11998e+09	0.880237	0	0	77.4424	2.13865	FALSE
ELAVL4	RGC	1.56562	1.53867	1.16352e+09	0.914454	0	0	84.0149	2.15076	FALSE
NEFL	RGC	1.48671	1.45081	1153736286	0.906768	0	0	82.9763	2.91837	FALSE
DACH2	RGC	0.40411	0.365208	8.5071e+08	0.668607	0	0	37.0334	3.03848	TRUE
RGS10	RGC	0.874209	0.839377	999007859	0.785161	0	0	59.4612	3.07189	FALSE
ISL1	RGC	1.29414	1.23527	1108207997	0.870986	0	0	77.6696	3.12081	TRUE
PRPH	RGC	2.66203	2.62396	1.23689e+09	0.972123	0	0	94.8718	3.16778	FALSE
RBFOX3	RGC	0.649131	0.608458	9.62289e+08	0.756302	0	0	54.6738	3.2506	FALSE
CCDC184	RGC	0.494837	0.451411	9.05723e+08	0.711844	0	0	46.3486	3.78478	FALSE
L1CAM	RGC	0.623998	0.573301	9.60363e+08	0.754788	0	0	55.4203	4.20709	FALSE
ZCCHC12	RGC	0.54098	0.489416	9.2151e+08	0.724252	0	0	49.432	4.20805	FALSE
ELAVL2	RGC	0.945128	0.895022	1059218708	0.832483	0	0	70.1071	4.22791	FALSE
SCG5	RGC	0.619301	0.563333	9.08387e+08	0.713938	0	0	47.0626	4.34559	FALSE
POU2F2	RGC	0.733239	0.676487	966644404	0.759725	0	0	56.3291	4.48604	TRUE
TOX2	RGC	0.456089	0.405261	8.81187e+08	0.692561	0	0	43.2489	4.53931	TRUE
GDAP1L1	RGC	0.63968	0.581228	961147508	0.755405	0	0	56.1668	4.56643	FALSE
TTC9B	RGC	0.965683	0.896139	1051727392	0.826595	0	0	70.4966	4.6938	FALSE
GNAO1	RGC	0.538512	0.466396	904554440	0.710926	0	0	48.2149	5.36746	FALSE
KIF5A	RGC	0.554966	0.489648	911623406	0.716482	0	0	48.9776	5.40088	FALSE
RAB3B	RGC	0.749759	0.686578	9.73815e+08	0.765361	0	0	58.0006	5.4958	FALSE
SNCG	RGC	2.17618	2.09934	1.23035e+09	0.96698	0	0	95.1477	5.65368	FALSE
CTNNA2	RGC	0.528707	0.44848	9.01127e+08	0.708232	0	0	48.4421	6.24936	FALSE
CNIH2	RGC	0.520163	0.446675	8.9817e+08	0.705909	0	0	47.9228	6.63147	FALSE
APBB2	RGC	0.58268	0.495743	894762730	0.70323	0	0	47.6144	6.78451	FALSE
RALYL	RGC	0.622048	0.53266	9.31527e+08	0.732125	0	0	53.8786	6.83246	FALSE
TUBB4A	RGC	0.51339	0.433584	8.91999e+08	0.701058	0	0	47.4521	6.8896	FALSE
OLFM1	RGC	0.912466	0.825906	967871814	0.76069	0	0	57.6599	6.94481	FALSE
ELAVL3	RGC	1.07246	0.978654	1.07848e+09	0.847625	0	0	75.9331	7.12013	FALSE
VAT1	RGC	0.539123	0.458573	9.06852e+08	0.712732	0	0	49.9675	7.3555	FALSE
FKBP1B	RGC	0.646579	0.564394	949867031	0.746539	0	0	56.4589	7.41604	FALSE
PPP1R1A	RGC	1.55099	1.45444	1.16895e+09	0.918724	0	0	88.1045	7.58166	FALSE
ZMIZ1	RGC	0.406501	0.316246	831737733	0.653697	0	0	38.9809	7.73761	TRUE
PGM2L1	RGC	0.820928	0.721801	1002400845	0.787828	0	0	65.4008	8.16524	FALSE
GPC2	RGC	0.643059	0.546248	9.37467e+08	0.736793	0	0	55.7124	8.23547	FALSE
SMAD9	RGC	0.61636	0.521454	922809750	0.725274	0	0	53.2944	8.30133	TRUE
GNG3	RGC	1.70009	1.58457	1.19648e+09	0.940366	0	0	92.5673	8.53428	FALSE
NRXN1	RGC	0.606189	0.480573	905440956	0.711623	0	0	52.3856	8.64082	FALSE
GLRX	RGC	0.720664	0.617945	969274567	0.761792	0	0	61.0354	8.82679	FALSE
KLF7	RGC	0.818186	0.707708	9.83725e+08	0.77315	0	0	63.0639	9.32174	TRUE
EEF1A2	RGC	0.782603	0.664557	9.55607e+08	0.751051	0	0	59.0717	9.35516	FALSE
SYT4	RGC	1.2049	1.07739	1073627768	0.843808	0	0	76.4525	9.47962	FALSE
MAB21L2	RGC	0.946018	0.830065	1.0231e+09	0.804095	0	0	69.036	9.70434	FALSE
SBK1	RGC	0.553946	0.43987	892855753	0.701732	0	0	50.6816	9.97748	FALSE
PBX3	RGC	0.706548	0.583165	941958896	0.740324	0	0	58.1142	10.0986	TRUE
ZFHX3	RGC	0.539362	0.408214	858121703	0.674433	0	0	45.667	10.4472	TRUE
RAB6B	RGC	0.633589	0.508728	922445448	0.724987	0	0	55.9721	10.7214	FALSE
C14orf132	RGC	0.699966	0.573496	939136696	0.738106	0	0	58.098	10.7645	FALSE
ZFHX4	RGC	0.495956	0.353564	8.39956e+08	0.660155	0	0	43.8169	10.87	TRUE
ATAT1	RGC	0.603175	0.470402	900849434	0.708014	0	0	53.1808	11.0589	FALSE
TUBA1C	RGC	0.71909	0.574368	9.39241e+08	0.738187	0	0	59.2502	11.1359	FALSE
RAB33A	RGC	0.756192	0.615809	951052547	0.747471	0	0	60.938	11.4589	FALSE
DCX	RGC	2.03003	1.87358	1219685737	0.958601	0	0	95.4722	11.5064	FALSE
RBFOX2	RGC	1.0252	0.877769	1041154787	0.818286	0	0	73.6774	11.9084	FALSE
PLPPR3	RGC	1.06813	0.920445	1.06335e+09	0.835732	0	0	77.0367	12.3544	FALSE
ACSL4	RGC	0.673374	0.522093	9.12926e+08	0.717505	0	0	56.1344	12.5709	FALSE
LY6H	RGC	0.790127	0.613935	9.39456e+08	0.738357	0	0	61.2788	13.3031	FALSE
FAM89B	RGC	0.65361	0.499262	913792412	0.718187	0	0	57.1081	13.4833	FALSE
TMEM59L	RGC	0.682667	0.511445	908955173	0.714385	0	0	57.1568	13.6044	FALSE
CRIP2	RGC	0.773938	0.613674	9.53664e+08	0.749523	0	0	62.8367	13.7603	FALSE
PAK3	RGC	0.833968	0.656314	968266235	0.761	0	0	66.0987	13.9729	FALSE
RTN1	RGC	2.33982	2.13162	1233043943	0.969099	0	0	98.15	14.3841	FALSE
ATL1	RGC	0.679808	0.501542	9.09617e+08	0.714905	0	0	58.1305	14.4228	FALSE
MEIS3	RGC	0.526449	0.359066	8.4793e+08	0.666422	0	0	48.4745	14.4727	TRUE
ARL8A	RGC	0.687731	0.518708	922075730	0.724697	0	0	59.656	14.4776	FALSE
ACOT7	RGC	0.747946	0.580126	938900913	0.73792	0	0	61.2626	14.495	FALSE
MAPT	RGC	1.20457	1.00408	1.07678e+09	0.846284	0	0	82.3434	14.6161	FALSE
GAP43	RGC	3.0228	2.81814	1.26322e+09	0.992818	0	0	99.4645	15.3139	FALSE
CEP170	RGC	1.0114	0.813827	1012567572	0.795818	0	0	73.0282	15.9624	FALSE
CELF4	RGC	0.785592	0.546963	910103935	0.715288	0	0	61.0841	16.0263	FALSE
TAGLN3	RGC	1.71036	1.47324	1.15179e+09	0.905239	0	0	91.0419	16.6414	FALSE
SIX3-AS1	RGC	0.731623	0.518515	9.00295e+08	0.707579	0	0	58.7147	17.0918	FALSE
ZC2HC1A	RGC	0.933017	0.722598	9.911e+08	0.778946	0	0	71.6001	17.2468	FALSE
SNCA	RGC	1.41146	1.19206	1079003002	0.848032	0	0	80.1039	17.8153	FALSE
CCDC112	RGC	0.826188	0.598635	9.40633e+08	0.739282	0	0	66.0013	17.9936	FALSE
INA	RGC	1.85418	1.60725	1.19235e+09	0.93712	0	0	94.8718	18.0904	FALSE
STMN4	RGC	2.10014	1.81714	1.1831e+09	0.929844	0	0	94.3849	18.2221	FALSE
TSC22D3	RGC	0.591832	0.361869	842583120	0.66222	0	0	52.5316	18.4241	TRUE
DPYSL4	RGC	0.736404	0.512363	909029462	0.714443	0	0	61.6196	18.5931	FALSE
KMT2C	RGC	0.579622	0.348444	832969055	0.654664	0	0	50.7141	18.8067	TRUE
MAP6	RGC	0.744336	0.517303	9.11112e+08	0.71608	0	0	62.1389	18.9665	FALSE
DNER	RGC	0.91709	0.650966	950965774	0.747403	0	0	69.6365	19.1045	FALSE
TFAP2A	AC	1.62881	1.60981	536493043	0.840313	0	0	68.7459	1.4227	TRUE
GAD1	AC	0.831756	0.79541	447258394	0.700544	0	0	42.2521	3.00619	FALSE
RUNX1T1	AC	0.808157	0.745404	4.60064e+08	0.7206	0	0	47.9974	5.00856	FALSE
TTC9B	AC	0.771351	0.68566	4.55391e+08	0.713283	0	0	48.0302	5.99854	FALSE
PLPPR1	AC	1.02639	0.943752	4.86384e+08	0.761827	0	0	56.7958	6.67697	FALSE
ELAVL3	AC	1.01349	0.904282	488641618	0.765363	0	0	59.0282	8.3888	FALSE
MIR181A1HG	AC	0.831062	0.715401	453246567	0.709923	0	0	49.0479	8.92553	FALSE
NRXN1	AC	0.864677	0.735672	4.60872e+08	0.721867	0	0	52.1996	9.29385	FALSE
GNG3	AC	1.21287	1.06671	5.01759e+08	0.785908	0	0	64.3467	10.1937	FALSE
GRIA4	AC	0.902717	0.772961	469506965	0.735392	0	0	54.6947	10.2395	FALSE
RND3	AC	1.43243	1.30435	513643661	0.804523	0	0	66.415	10.477	FALSE
ZFHX3	AC	0.681018	0.54586	419695077	0.657371	0	0	40.2823	11.0491	TRUE
PARD3	AC	0.96844	0.836059	452327943	0.708484	0	0	49.1793	11.0916	FALSE
LHX9	AC	0.807459	0.653171	4.19768e+08	0.657485	0	0	40.6106	12.5519	TRUE
RBFOX2	AC	1.28674	1.13007	5.20036e+08	0.814536	0	0	69.7965	12.883	FALSE
DCX	AC	1.29035	1.0953	510336322	0.799343	0	0	69.6323	13.1302	FALSE
LY6H	AC	1.13854	0.958289	4.91572e+08	0.769952	0	0	62.9022	13.9928	FALSE
PAK3	AC	0.933425	0.747459	462604271	0.72458	0	0	55.7124	14.8988	FALSE
CSRNP3	AC	0.724391	0.537813	4.28723e+08	0.671512	0	0	46.6513	14.9174	TRUE
ZNF385D	AC	1.25828	1.05815	499403329	0.782219	0	0	65.9225	15.6798	FALSE
RTN1	AC	1.82391	1.57652	5.53641e+08	0.867171	0	0	82.4688	15.8573	FALSE
MAPT	AC	1.05311	0.835491	4.75903e+08	0.74541	0	0	60.8339	15.9355	FALSE
CELF4	AC	1.89635	1.66574	556307844	0.871349	0	0	80.8601	16.4088	FALSE
GAP43	AC	1.14402	0.870164	4.69157e+08	0.734844	0	0	60.4399	17.1321	FALSE
NAP1L3	AC	1.1078	0.903248	4.77281e+08	0.747568	0	0	60.1116	17.1388	FALSE
TAGLN3	AC	1.49907	1.23698	5.26319e+08	0.824377	0	0	75.8372	17.9684	FALSE
SNCA	AC	1.02664	0.783932	4.53e+08	0.709536	0	0	55.1543	19.1039	FALSE
STMN4	AC	1.67556	1.35937	5.26895e+08	0.825279	0	0	77.413	19.6011	FALSE
TNR	HC	0.798492	0.793287	811797344	0.707651	0	0	41.8487	0.430693	FALSE
TFAP2B	HC	0.889693	0.876829	854129554	0.744553	0	0	49.6299	0.803446	TRUE
ONECUT1	HC	1.16564	1.15098	918098622	0.800315	0	0	60.7871	1.30753	TRUE
PLXNA2	HC	0.677117	0.657469	810499930	0.70652	0	0	42.6792	1.75464	FALSE
ONECUT2	HC	1.36116	1.31619	949798182	0.827948	0	0	67.4309	3.81395	TRUE
TTC9B	HC	0.781137	0.703961	828946121	0.7226	0	0	49.3952	5.45609	FALSE
APBB2	HC	0.87681	0.796248	8.44824e+08	0.736441	0	0	52.0852	6.78776	FALSE
PROX1	HC	1.14651	1.04713	8.66223e+08	0.755095	0	0	55.7862	7.6675	TRUE
ELAVL3	HC	0.792432	0.688198	8.29201e+08	0.722822	0	0	51.3811	7.98376	FALSE
CNTNAP2	HC	1.26056	1.14878	8.56923e+08	0.746988	0	0	54.6308	9.29853	FALSE
GRIA4	HC	1.29014	1.18005	922216732	0.803905	0	0	66.2033	9.39655	FALSE
ZFHX3	HC	0.668957	0.540048	7.48919e+08	0.65284	0	0	39.1226	10.7282	TRUE
SYNPR	HC	0.967925	0.82907	815564344	0.710935	0	0	50.009	11.1304	FALSE
NDRG4	HC	0.841831	0.707664	824006777	0.718295	0	0	51.8686	11.3429	FALSE
ESRRG	HC	0.684717	0.54074	770440694	0.6716	0	0	44.0513	11.5365	TRUE
RBFOX2	HC	0.905065	0.751783	848620114	0.73975	0	0	57.4472	12.5282	FALSE
DCX	HC	1.20441	1.02025	9.00114e+08	0.784638	0	0	66.4921	12.534	FALSE
MAPT	HC	1.15069	0.945741	893495842	0.778869	0	0	66.456	15.2447	FALSE
RTN1	HC	1.66443	1.43175	948595544	0.8269	0	0	74.147	15.278	FALSE
ZNF385D	HC	1.02161	0.827896	822224056	0.71674	0	0	54.703	15.3751	FALSE
CELF4	HC	1.3225	1.09659	919107466	0.801195	0	0	71.2222	15.8907	FALSE
PCDH9	HC	1.24539	1.03428	856453265	0.746578	0	0	60.1553	15.9579	FALSE
TAGLN3	HC	1.3723	1.12171	9.07341e+08	0.790938	0	0	69.2002	17.4494	FALSE
STMN4	HC	1.6646	1.36448	953968085	0.831583	0	0	78.0105	18.8892	FALSE
INA	HC	0.926002	0.649414	8.06886e+08	0.70337	0	0	57.4111	19.3233	FALSE
TMEM215	BC	0.822522	0.814616	1262647078	0.716664	0	0	43.805	0.683296	FALSE
CA10	BC	1.2265	1.21641	1.42072e+09	0.806384	0	0	61.7531	0.8676	FALSE
GNG13	BC	0.898475	0.880993	1.26208e+09	0.716342	0	0	44.2334	1.34405	FALSE
PRDM8	BC	0.732572	0.716177	1218958651	0.691867	0	0	39.3932	1.36316	TRUE
VSX1	BC	1.15611	1.13296	1.29576e+09	0.735456	0	0	48.2052	1.77441	TRUE
ISL1	BC	0.904191	0.84379	1.19805e+09	0.680001	0	0	38.9764	3.85469	TRUE
HPCA	BC	0.947558	0.877905	1.31031e+09	0.743716	0	0	52.5591	6.07565	FALSE
DOK6	BC	0.843015	0.764038	1.25801e+09	0.714033	0	0	47.4409	6.3124	FALSE
PROX1	BC	0.725146	0.62382	1193028970	0.67715	0	0	41.547	7.53979	TRUE
IGSF21	BC	0.95752	0.823386	1.28833e+09	0.731244	0	0	53.6128	9.57595	FALSE
NFIB	BC	0.761402	0.611669	1.1499e+09	0.652672	0	0	39.3353	11.6974	TRUE
NEUROD4	BC	1.334	1.14635	1389808816	0.78884	0	0	66.1186	12.7175	TRUE
VSX2	BC	0.766665	0.55651	1.1607e+09	0.658798	0	0	44.4303	17.0986	TRUE
MAP7	BC	1.05899	0.830239	1.28138e+09	0.727298	0	0	57.3993	17.4299	FALSE
CADPS	BC	1.60255	1.35318	1436366962	0.815266	0	0	72.7652	17.4942	FALSE
OTX2	BC	1.04682	0.783423	1265874519	0.718496	0	0	57.6772	18.0897	TRUE
STMN4	BC	1.16505	0.864493	1.27548e+09	0.72395	0	0	59.8541	18.7603	FALSE
PDE6A	Rods	0.979818	0.958522	5815771987	0.745228	0	0	50.1919	1.92821	FALSE
CLUL1	Rods	0.810195	0.787706	5.51137e+09	0.706222	0	0	42.6109	2.05269	FALSE
NR2E3	Rods	1.77915	1.71749	6849730849	0.877719	0	0	77.3862	4.62384	TRUE
CABP5	Rods	1.42663	1.35257	6.23127e+09	0.79847	0	0	62.5952	5.35803	FALSE
SAG	Rods	2.2775	2.18225	6755779301	0.86568	0	0	75.5858	7.51707	FALSE
GNAT1	Rods	2.82447	2.71166	7.40844e+09	0.949311	0	0	91.1932	8.30443	FALSE
REEP6	Rods	0.994431	0.888074	5700403112	0.730445	0	0	51.7124	10.0284	FALSE
GPR160	Rods	1.5365	1.39496	6.49981e+09	0.832881	0	0	71.3065	11.1445	FALSE
PRPH2	Rods	1.09254	0.930003	5.82707e+09	0.746676	0	0	57.3149	11.8575	FALSE
AL451062.1	Rods	1.09362	0.92256	5.74697e+09	0.736413	0	0	55.6354	12.2896	FALSE
CNGB1	Rods	1.54531	1.36919	6.39087e+09	0.818921	0	0	70.0659	12.6183	FALSE
IMPG1	Rods	1.15076	0.947679	5784918361	0.741275	0	0	58.0338	13.0002	FALSE
PDE6G	Rods	2.84117	2.64644	7271474815	0.931761	0	0	89.0918	13.6081	FALSE
PDE4DIP	Rods	1.05391	0.864102	5677317092	0.727487	0	0	54.8232	15.4154	FALSE
RAX2	Rods	1.34326	1.0606	5.89889e+09	0.755879	0	0	64.1686	15.7719	TRUE
GNGT1	Rods	3.45482	3.19377	7432303923	0.95237	0	0	93.422	15.9073	FALSE
EPS8	Rods	0.955802	0.766534	5.54037e+09	0.709939	0	0	52.0962	16.0795	FALSE
IMPG2	Rods	1.14757	0.84706	5.62819e+09	0.721192	0	0	59.5776	17.1322	FALSE
RP1	Rods	2.40049	2.07025	7.16667e+09	0.918331	0	0	90.1881	18.8465	FALSE
RS1	Rods	1.95366	1.50719	6391317663	0.818978	0	0	82.8255	19.7474	FALSE
CPLX4	Rods	1.34748	0.958998	5758218636	0.737854	0	0	67.1714	19.7541	FALSE
AC023905.1	Cones	0.66831	0.660862	3.91703e+09	0.723556	0	0	45.2249	0.523277	FALSE
GNAT2	Cones	0.790708	0.778731	4.20798e+09	0.7773	0	0	56.324	0.873949	FALSE
NEUROG1	Cones	0.456136	0.440568	3529169639	0.65191	0	0	31.4576	1.06458	TRUE
PEX5L	Cones	0.594476	0.554787	3.88357e+09	0.717374	0	0	46.5235	2.95286	FALSE
KCNB2	Cones	0.628024	0.575203	3.91404e+09	0.723003	0	0	48.4072	3.37181	FALSE
MYL4	Cones	1.49998	1.44565	4.58436e+09	0.846826	0	0	71.5827	3.60723	FALSE
NXNL1	Cones	0.734243	0.671255	3972184169	0.733743	0	0	51.187	4.19933	FALSE
SLC38A5	Cones	0.632518	0.563784	3.82799e+09	0.707107	0	0	46.3646	4.44949	FALSE
RRAD	Cones	1.08039	1.00635	4097200645	0.756837	0	0	55.3838	5.26117	FALSE
MEF2C	Cones	0.452818	0.386837	3.58862e+09	0.662892	0	0	38.0284	5.28248	TRUE
THRB	Cones	0.509259	0.442667	3.65103e+09	0.67442	0	0	40.2063	5.38353	TRUE
SH3GL2	Cones	0.556625	0.475872	3795033627	0.70102	0	0	46.6588	5.55996	FALSE
MLXIP	Cones	0.937333	0.869349	4.2803e+09	0.790659	0	0	62.5972	5.63479	TRUE
GUCA1C	Cones	2.11334	2.02128	4768870708	0.880908	0	0	78.5864	5.68504	FALSE
LMOD1	Cones	0.874429	0.789748	4.20244e+09	0.776277	0	0	61.2614	5.83252	FALSE
GUCA1B	Cones	1.1329	1.02678	4361104435	0.805585	0	0	67.4636	6.43937	FALSE
DCAF1	Cones	0.917488	0.815693	4185797992	0.773202	0	0	61.4643	7.49302	FALSE
ANKRD33B	Cones	0.723425	0.602333	3947983474	0.729273	0	0	54.9104	7.68802	FALSE
XRCC4	Cones	0.747055	0.654926	3.84123e+09	0.709554	0	0	48.211	7.6984	FALSE
ARR3	Cones	2.888	2.75304	5009950809	0.92544	0	0	87.6699	9.12785	FALSE
FAM107A	Cones	0.843939	0.69667	4056756415	0.749366	0	0	60.5039	9.2147	FALSE
RXRG	Cones	1.40886	1.27833	4779483561	0.882868	0	0	83.3818	9.48126	TRUE
MFSD11	Cones	0.745137	0.621531	3942931785	0.72834	0	0	54.8191	9.51403	FALSE
CDHR1	Cones	0.80751	0.658007	4006412281	0.740066	0	0	59.0294	9.53697	FALSE
NEUROD4	Cones	0.664748	0.50008	3.65986e+09	0.676051	0	0	46.1853	9.83084	TRUE
MAOA	Cones	0.676337	0.534785	3.83718e+09	0.708805	0	0	52.6581	9.88928	FALSE
SLC12A5	Cones	0.621163	0.489418	3792544711	0.70056	0	0	50.7846	9.92916	FALSE
UBAP1L	Cones	0.78976	0.631229	3.96764e+09	0.732905	0	0	58.3057	10.1411	FALSE
SLC6A6	Cones	0.707996	0.560969	3.88093e+09	0.716887	0	0	54.6026	10.1558	FALSE
ECHDC2	Cones	0.708515	0.557168	3898257620	0.720088	0	0	55.8235	10.1766	FALSE
MEGF9	Cones	0.822975	0.691568	4.06257e+09	0.75044	0	0	59.5976	10.2214	FALSE
DLG4	Cones	0.742681	0.599666	3936292278	0.727114	0	0	56.2293	10.2771	FALSE
SLC17A7	Cones	1.02754	0.86835	4.25866e+09	0.786661	0	0	68.0318	10.3416	FALSE
NOS1AP	Cones	0.712962	0.580375	3883746986	0.717407	0	0	53.5238	10.4787	FALSE
C16orf74	Cones	0.769308	0.606725	3.91853e+09	0.723832	0	0	56.794	11.0101	FALSE
CAMK1D	Cones	0.674763	0.526776	3828883637	0.707273	0	0	52.9997	11.1937	FALSE
ARMC9	Cones	0.866817	0.702348	4.09287e+09	0.756037	0	0	63.1857	11.5547	FALSE
TRAC	Cones	0.758595	0.556408	3.83651e+09	0.708682	0	0	56.439	11.7	FALSE
TUBA4A	Cones	1.02475	0.846931	4.21241e+09	0.778119	0	0	67.4603	11.7459	FALSE
CLCN4	Cones	0.923338	0.761931	4.1667e+09	0.769675	0	0	65.2959	11.9857	FALSE
CC2D2A	Cones	1.08487	0.918259	4.3544e+09	0.804347	0	0	71.6537	12.1321	FALSE
RBP3	Cones	0.882207	0.664382	3.9464e+09	0.728981	0	0	60.8488	12.3505	FALSE
MPP4	Cones	1.92183	1.68799	4.79738e+09	0.886174	0	0	86.5404	12.492	FALSE
SLC2A11	Cones	0.695119	0.525058	3806752429	0.703185	0	0	53.7809	12.6848	FALSE
CADPS	Cones	0.867782	0.654455	3.97697e+09	0.734628	0	0	61.5421	12.9869	FALSE
KCNB1	Cones	0.913532	0.699064	4.03854e+09	0.746001	0	0	64.6432	13.0464	FALSE
BHLHE41	Cones	0.573397	0.372013	3534847490	0.652958	0	0	45.7051	13.1344	TRUE
LPCAT1	Cones	0.748753	0.581345	3.87729e+09	0.716214	0	0	55.7592	13.2818	FALSE
RTBDN	Cones	1.54742	1.28794	4408358587	0.814314	0	0	75.3128	13.296	FALSE
RD3	Cones	1.26224	1.02795	4.38251e+09	0.809539	0	0	76.253	13.6604	FALSE
DPYSL3	Cones	1.0521	0.854237	4.2699e+09	0.788738	0	0	71.0991	13.7215	FALSE
MAK	Cones	0.918058	0.676095	4003751383	0.739575	0	0	65.4515	14.016	FALSE
DUSP26	Cones	0.886849	0.679363	4024663578	0.743438	0	0	63.6693	14.4043	FALSE
VTN	Cones	1.21818	0.928277	3997487665	0.738418	0	0	62.8103	14.6873	FALSE
PCP4	Cones	1.20615	0.918706	3828591825	0.707219	0	0	55.3061	15.4869	FALSE
PROM1	Cones	0.925493	0.69122	4.02849e+09	0.744145	0	0	65.607	15.5366	FALSE
IMPG1	Cones	1.06541	0.7575	3.98643e+09	0.736375	0	0	66.9158	15.8917	FALSE
CHRNA3	Cones	1.11644	0.844127	4135202032	0.763856	0	0	69.8478	16.2385	FALSE
LBH	Cones	1.49897	1.27984	4648332662	0.858642	0	0	81.674	16.2773	FALSE
REEP2	Cones	0.765543	0.562195	3833659989	0.708155	0	0	56.8042	16.6744	FALSE
NEDD4L	Cones	0.887579	0.658586	4.00582e+09	0.739957	0	0	64.6026	16.8339	FALSE
CREG1	Cones	0.833419	0.622974	3.87497e+09	0.715786	0	0	57.8187	16.9038	FALSE
GNGT2	Cones	2.10542	1.79114	4.87877e+09	0.901209	0	0	90.6527	16.9475	FALSE
RORA	Cones	0.777223	0.531315	3.80687e+09	0.703207	0	0	58.6676	17.0863	TRUE
IMPG2	Cones	1.54902	1.23197	4532152961	0.837181	0	0	85.0423	17.0966	FALSE
RAB3A	Cones	0.845364	0.571098	3835241447	0.708447	0	0	61.7146	17.6647	FALSE
RAX2	Cones	1.47671	1.11372	4314966972	0.797062	0	0	79.5029	17.9444	TRUE
IMPDH1	Cones	0.96774	0.666818	3.93546e+09	0.72696	0	0	66.1346	18.3781	FALSE
RIMS2	Cones	1.35077	1.01562	4319245200	0.797853	0	0	79.3507	18.9762	FALSE
HES6	Cones	0.960828	0.687408	3771776181	0.696724	0	0	56.1109	19.0237	TRUE
GABARAPL1	Cones	0.914016	0.643276	3947166442	0.729122	0	0	64.9273	19.8021	FALSE
SFRP5	RPE	0.93051	0.928452	4.91936e+08	0.780371	0	0	56.2022	0.160275	FALSE
TYR	RPE	0.743694	0.741091	4.83138e+08	0.766415	0	0	53.4752	0.195573	FALSE
PLD5	RPE	0.649881	0.646613	461502109	0.732093	0	0	46.6578	0.247567	FALSE
OC90	RPE	0.802909	0.797805	444138258	0.704548	0	0	41.2039	0.300992	FALSE
NCCRP1	RPE	0.901569	0.896374	4.97545e+08	0.789268	0	0	58.1975	0.425014	FALSE
MYRF	RPE	0.343577	0.337362	4.16278e+08	0.660353	0	0	32.6571	0.580996	TRUE
MET	RPE	0.493625	0.486419	4.47766e+08	0.710303	0	0	42.7004	0.664472	FALSE
COL8A1	RPE	1.16304	1.15306	5.18979e+08	0.82327	0	0	65.2145	0.878172	FALSE
ATP6V1C2	RPE	0.853667	0.842273	492260501	0.780886	0	0	57.0003	1.00219	FALSE
TYRP1	RPE	2.60861	2.59273	608853418	0.96584	0	0	93.4154	1.0995	FALSE
TRPM1	RPE	1.46341	1.44338	5.45663e+08	0.8656	0	0	74.0605	1.36377	FALSE
ELN	RPE	1.1839	1.16837	5.19628e+08	0.824299	0	0	65.6801	1.3962	FALSE
MYL9	RPE	0.644991	0.623795	467207368	0.741143	0	0	49.9501	1.86463	FALSE
GPNMB	RPE	1.37081	1.34423	5.43484e+08	0.862143	0	0	73.8277	1.91376	FALSE
KRT18	RPE	0.773787	0.752021	494628335	0.784642	0	0	58.6299	1.9648	FALSE
GPR143	RPE	0.607509	0.585621	461715771	0.732432	0	0	48.2873	1.97672	FALSE
TPRN	RPE	0.620018	0.59589	4.69703e+08	0.745102	0	0	51.0476	2.13938	FALSE
ENPP2	RPE	1.38585	1.35829	528654154	0.838618	0	0	69.1387	2.4356	FALSE
HSD17B2	RPE	1.08644	1.0541	4.95058e+08	0.785323	0	0	58.9292	2.60303	FALSE
BEST1	RPE	1.17382	1.14281	511648803	0.811642	0	0	63.984	2.66314	FALSE
MITF	RPE	0.912823	0.882832	5.12846e+08	0.813541	0	0	64.8154	2.77428	TRUE
BACE2	RPE	0.618818	0.584721	467758416	0.742017	0	0	51.3469	3.27275	FALSE
KRT8	RPE	0.570111	0.530718	459185187	0.728417	0	0	49.152	3.51078	FALSE
STRIP2	RPE	0.590482	0.55012	4.46542e+08	0.708361	0	0	44.995	3.51603	FALSE
EFEMP1	RPE	1.14609	1.10244	515591967	0.817897	0	0	66.0459	3.68775	FALSE
SLC7A8	RPE	0.653488	0.60714	466792318	0.740485	0	0	51.9122	4.15617	FALSE
TPD52L1	RPE	0.7436	0.695268	485207410	0.769697	0	0	57.8317	4.35652	FALSE
PMEL	RPE	2.98746	2.92465	6.00973e+08	0.953338	0	0	91.4865	4.43665	FALSE
SLC9A3R1	RPE	0.719232	0.669595	478198938	0.758579	0	0	55.6036	4.62507	FALSE
CTSH	RPE	0.887695	0.836744	5.06675e+08	0.803752	0	0	64.3831	4.6618	FALSE
GNG11	RPE	1.5433	1.48126	5.31958e+08	0.843858	0	0	71.267	5.04865	FALSE
CRISPLD1	RPE	1.21211	1.15415	5.1208e+08	0.812325	0	0	65.5471	5.26045	FALSE
GJA1	RPE	1.2309	1.16625	525943119	0.834317	0	0	70.4689	5.28334	FALSE
BMP7	RPE	1.08404	1.02072	521948702	0.827981	0	0	69.3715	5.52376	FALSE
CYP27A1	RPE	0.557629	0.491804	4.47056e+08	0.709176	0	0	47.4892	5.69548	FALSE
RGR	RPE	1.15761	1.08579	496154684	0.787063	0	0	61.5564	5.70263	FALSE
S100A10	RPE	0.802589	0.715367	4.66872e+08	0.740612	0	0	53.9408	5.76989	FALSE
TIMP3	RPE	2.15253	2.08475	586446288	0.930295	0	0	87.5956	5.78468	FALSE
IGFBP7	RPE	1.67046	1.5987	5.57991e+08	0.885155	0	0	79.6807	5.79708	FALSE
PHACTR2	RPE	0.591622	0.528197	449207701	0.71259	0	0	47.9548	5.81425	FALSE
DUSP4	RPE	0.821398	0.749792	477521046	0.757504	0	0	56.5348	6.22973	FALSE
NFIX	RPE	0.410915	0.335992	4.13701e+08	0.656265	0	0	37.9115	6.23307	TRUE
PDPN	RPE	0.672003	0.599977	4.71684e+08	0.748244	0	0	55.6701	6.30939	FALSE
DCT	RPE	3.72852	3.62588	605324672	0.960242	0	0	93.0163	6.35709	FALSE
EPAS1	RPE	0.481979	0.397992	420368107	0.666841	0	0	40.306	6.51975	TRUE
BHLHE40	RPE	0.45419	0.372745	4.20566e+08	0.667156	0	0	40.4057	6.5269	TRUE
LHFPL6	RPE	0.565801	0.487959	4.45452e+08	0.706633	0	0	47.988	6.56983	FALSE
SLC4A2	RPE	0.606129	0.527338	452966469	0.718552	0	0	50.3824	6.9004	FALSE
ZNF503	RPE	0.580041	0.494432	445412399	0.706569	0	0	48.5201	7.17468	TRUE
TSPAN10	RPE	1.0447	0.951787	499480410	0.792339	0	0	64.1171	7.48521	FALSE
TSHZ2	RPE	0.8596	0.761348	458103722	0.726702	0	0	51.9787	7.99609	TRUE
TMEM176A	RPE	1.11831	1.01942	5.12988e+08	0.813767	0	0	68.6066	8.04951	FALSE
LGALS1	RPE	0.868355	0.747349	468064219	0.742502	0	0	56.5015	8.3071	FALSE
NUPR1	RPE	1.31977	1.1862	517946993	0.821633	0	0	71.3668	8.83944	FALSE
TFPI2	RPE	2.72444	2.56917	5.66468e+08	0.898604	0	0	83.3389	8.95965	FALSE
ITGAV	RPE	1.14121	1.0344	511579063	0.811531	0	0	68.6066	9.14282	FALSE
TMEM176B	RPE	1.42161	1.28381	5.33484e+08	0.846279	0	0	75.557	10.5643	FALSE
GEM	RPE	0.728473	0.580833	4.45778e+08	0.70715	0	0	52.1117	10.8691	FALSE
TACC1	RPE	0.868974	0.720948	472520560	0.749572	0	0	60.2927	11.8599	FALSE
PITPNA	RPE	0.714013	0.579345	4.50172e+08	0.714119	0	0	53.575	11.9782	FALSE
STK24	RPE	0.978413	0.832219	4.93709e+08	0.783184	0	0	66.1457	12.8816	FALSE
PLIN2	RPE	1.19417	1.04205	4.95133e+08	0.785442	0	0	66.1124	12.9241	FALSE
PLTP	RPE	1.19598	1.04192	5.23554e+08	0.830527	0	0	74.5594	13.3405	FALSE
EZR	RPE	0.94282	0.781714	4.83271e+08	0.766625	0	0	64.6492	13.5332	FALSE
TSC22D4	RPE	0.838762	0.654613	4.47869e+08	0.710466	0	0	54.3399	13.5566	TRUE
CTBS	RPE	0.739411	0.569385	442692935	0.702255	0	0	53.0762	13.5852	FALSE
GSN	RPE	1.11518	0.943363	494169050	0.783913	0	0	67.1101	13.9296	FALSE
SLC16A3	RPE	0.932684	0.750942	464619505	0.737038	0	0	59.2617	13.9301	FALSE
DHRS3	RPE	0.885922	0.708025	4.71223e+08	0.747513	0	0	61.8889	14.347	FALSE
LGALS3BP	RPE	0.709439	0.529758	4.44756e+08	0.705528	0	0	55.271	14.9843	FALSE
TRPM3	RPE	1.99246	1.79831	5.56243e+08	0.882383	0	0	82.9398	15.3143	FALSE
SESN3	RPE	0.855136	0.661245	4.63654e+08	0.735506	0	0	61.3568	15.9903	FALSE
GALNT1	RPE	0.794052	0.597453	454900120	0.72162	0	0	58.9957	16.8579	FALSE
RLBP1	RPE	2.02058	1.72018	5.49139e+08	0.871113	0	0	84.3365	16.8956	FALSE
BLVRB	RPE	0.718973	0.494166	4.43678e+08	0.703818	0	0	59.2285	18.1988	FALSE
APC	RPE	0.902543	0.670475	4.45981e+08	0.707472	0	0	57.1666	18.2761	FALSE
CPEB4	RPE	0.908353	0.675005	4.60662e+08	0.730761	0	0	62.554	18.4349	FALSE
OTX2	RPE	0.739112	0.450262	418888299	0.664493	0	0	54.1403	19.2034	TRUE

## Sheet: Marker_peaks
peak	cell_type	avgExpr	logFC	statistic	auc	pval	padj	pct_in	pct_out	in_heatmap
chr2-38202476-38203905	RPC	0.739051	0.691439	5.75542e+08	0.559043	0	0	12.6164	0.801023	TRUE
chr4-153988336-153989388	RPC	0.614209	0.548672	562409740	0.546288	0	0	10.3617	1.10255	TRUE
chr20-25149574-25150712	RPC	0.571601	0.515016	5.60173e+08	0.544115	0	0	9.77803	0.941126	TRUE
chr18-59386785-59388035	RPC	0.596759	0.480688	5.57902e+08	0.541909	0	0	10.3489	1.9188	TRUE
chr14-101333719-101335668	RPC	0.561546	0.495653	5.57764e+08	0.541775	0	0	9.4336	1.05077	TRUE
chr21-45029376-45030557	RPC	0.573754	0.468553	5.57523e+08	0.541541	0	0	10.1384	1.80306	TRUE
chr1-94078878-94080028	RPC	0.559365	0.46333	5.54899e+08	0.538992	0	0	9.36344	1.5259	TRUE
chr6-108168341-108169452	RPC	0.54961	0.451312	5.54462e+08	0.538568	0	0	9.34749	1.59596	TRUE
chr12-97275029-97276728	RPC	0.538701	0.443026	553837932	0.537962	0	0	9.20079	1.58986	TRUE
chr2-42895174-42896248	RPC	0.529766	0.438794	553197220	0.537339	0	0	8.9903	1.49849	TRUE
chr19-5498880-5499712	RPC	0.534469	0.42561	5.53011e+08	0.537158	0	0	9.29328	1.83961	TRUE
chr16-65598186-65599132	RPC	0.527811	0.444261	552797218	0.536951	0	0	8.7256	1.29443	TRUE
chr20-58596636-58597933	RPC	0.505385	0.41093	552721770	0.536878	0	0	9.0222	1.62032	TRUE
chr11-57638816-57640097	RPC	0.511625	0.422083	552287483	0.536456	0	0	8.8149	1.51068	TRUE
chr20-7360971-7362311	RPC	0.512879	0.425689	5.5096e+08	0.535167	0	0	8.42901	1.36448	TRUE
chr2-6985694-6987425	RPC	0.504041	0.414568	5.50849e+08	0.535059	0	0	8.53425	1.52286	TRUE
chr18-10061323-10062768	RPC	0.491435	0.414607	550560248	0.534778	0	0	8.23766	1.27616	TRUE
chr20-56924806-56926096	RPC	0.502228	0.406564	550241647	0.534469	0	0	8.47366	1.55332	TRUE
chr2-207970027-207971010	RPC	0.506765	0.407122	5.50092e+08	0.534323	0	0	8.47047	1.55941	TRUE
chr2-42029860-42030925	RPC	0.476678	0.418837	549867534	0.534105	0	0	7.77523	0.959401	TRUE
chr1-151494477-151495564	RPC	0.504093	0.40498	5.49655e+08	0.533899	0	0	8.39074	1.58073	TRUE
chr8-67692580-67693455	RPC	0.506139	0.404181	5.49141e+08	0.5334	0	0	8.3142	1.60205	TRUE
chr14-68476145-68478607	RPC	0.465004	0.401687	5.49068e+08	0.533329	0	0	7.67636	0.989858	TRUE
chr10-78655782-78657838	RPC	0.479407	0.38872	549040177	0.533302	0	0	8.18663	1.51068	TRUE
chr1-113058596-113059887	RPC	0.487149	0.402749	5.48943e+08	0.533207	0	0	7.98571	1.31575	TRUE
chr4-153834552-153835518	RPC	0.47699	0.402811	548780673	0.53305	0	0	7.82625	1.2122	TRUE
chr7-17686981-17688032	RPC	0.452749	0.415752	5.4876e+08	0.53303	0	0	7.18523	0.57564	TRUE
chr10-73552870-73553945	RPC	0.479472	0.405594	5.48446e+08	0.532724	0	0	7.69869	1.13301	TRUE
chrX-14291453-14292621	RPC	0.464723	0.396178	5.48228e+08	0.532512	0	0	7.59663	1.07514	TRUE
chr11-114232441-114233408	RPC	0.453162	0.3799	5.48007e+08	0.532298	0	0	7.66361	1.18174	TRUE
chr1-236020305-236021922	RPC	0.468868	0.394343	547790410	0.532088	0	0	7.6062	1.17565	TRUE
chr14-68538734-68540122	RPC	0.449253	0.397156	5.47721e+08	0.53202	0	0	7.22031	0.801023	TRUE
chr11-126146034-126147745	RPC	0.469839	0.374758	547654351	0.531956	0	0	7.99528	1.59596	TRUE
chr9-36867467-36868402	RPC	0.445904	0.391669	547640589	0.531942	0	0	7.26496	0.874121	TRUE
chr5-9196423-9197692	RPC	0.45139	0.386031	5.47244e+08	0.531557	0	0	7.36701	1.04773	TRUE
chr15-78330956-78331989	RPC	0.41637	0.39669	5.46769e+08	0.531096	0	0	6.53145	0.313709	TRUE
chr4-25587215-25588691	RPC	0.424827	0.369304	5.46588e+08	0.53092	0	0	7.09593	0.904578	TRUE
chr2-37773299-37774928	RPC	0.446674	0.370165	546491488	0.530826	0	0	7.41485	1.23656	TRUE
chr12-98208221-98209426	RPC	0.433597	0.366241	5.46188e+08	0.530531	0	0	7.21074	1.09646	TRUE
chr11-36454578-36456188	RPC	0.45299	0.360949	546038667	0.530386	1.54851e-304	5.78143e-301	7.57431	1.47108	TRUE
chr15-79659319-79660416	RPC	0.43275	0.387045	546116414	0.530462	0	0	6.79934	0.700515	TRUE
chr9-88706012-88707157	RPC	0.446388	0.368148	545989802	0.530339	0	0	7.32874	1.2457	TRUE
chr9-71752417-71753452	RPC	0.437453	0.370913	5.45682e+08	0.530039	0	0	7.09274	1.08732	TRUE
chr10-76998014-76999296	RPC	0.423672	0.368451	545475098	0.529839	0	0	6.84717	0.871075	TRUE
chr12-115507741-115508602	RPC	0.422872	0.37863	545419250	0.529784	0	0	6.63669	0.673103	TRUE
chr2-16166257-16167135	RPC	0.432412	0.36651	545404450	0.52977	0	0	7.00344	1.04163	TRUE
chr3-143236309-143237593	RPC	0.435396	0.3596	5.45373e+08	0.529739	0	0	7.21074	1.26702	TRUE
chr14-68449469-68450363	RPC	0.425977	0.367418	5.45046e+08	0.529421	0	0	6.78658	0.883258	TRUE
chr7-51031794-51032752	RPC	0.436899	0.369218	5.44843e+08	0.529225	0	0	6.88544	1.02641	TRUE
chr7-138186627-138187733	RPC	0.442007	0.361584	544473027	0.528865	8.96053e-301	3.1319e-297	7.0162	1.22133	TRUE
chr12-107362633-107363595	RPC	0.409599	0.380413	544606438	0.528995	0	0	6.2508	0.456857	TRUE
chr7-91126387-91127523	RPC	0.424017	0.346934	544484693	0.528877	1.14276e-296	3.75454e-293	7.06723	1.29443	TRUE
chr11-69200078-69201014	RPC	0.39054	0.348937	544240751	0.52864	0	0	6.38793	0.651783	TRUE
chr3-62414477-62416428	RPC	0.410567	0.339198	544051933	0.528456	7.65383e-300	2.64702e-296	6.86312	1.16042	TRUE
chr19-29310905-29311879	RPC	0.420305	0.344671	5.44001e+08	0.528407	6.50585e-297	2.15909e-293	6.88863	1.18783	TRUE
chr4-81891009-81891985	RPC	0.397349	0.356799	544057264	0.528462	0	0	6.33691	0.642646	TRUE
chr14-45400576-45401662	RPC	0.403388	0.360469	5.43979e+08	0.528385	0	0	6.3688	0.697469	TRUE
chr1-12539810-12540787	RPC	0.402878	0.338159	543889887	0.528299	3.08378e-304	1.1384e-300	6.73874	1.07514	TRUE
chr10-101650304-101652004	RPC	0.424956	0.351379	543906789	0.528315	2.4182e-296	7.86635e-293	6.85036	1.18783	TRUE
chr1-23356326-23357693	RPC	0.433276	0.344407	543555081	0.527974	1.51786e-279	4.05442e-276	6.97474	1.3523	TRUE
chr9-113505874-113506651	RPC	0.388272	0.356663	5.43638e+08	0.528055	0	0	6.10409	0.49036	TRUE
chr7-50690454-50691248	RPC	0.428401	0.346413	543510909	0.527931	8.94135e-285	2.51085e-281	6.87269	1.27006	TRUE
chr8-66445356-66446591	RPC	0.414311	0.335045	5.43175e+08	0.527605	1.16032e-281	3.17686e-278	6.78977	1.24874	TRUE
chr16-49696203-49697045	RPC	0.390791	0.353074	5.43196e+08	0.527625	0	0	6.12004	0.59696	TRUE
chr1-208935845-208937037	RPC	0.391838	0.351797	543036825	0.52747	0	0	6.10409	0.603052	TRUE
chr20-48750967-48751803	RPC	0.39398	0.342546	5.42885e+08	0.527323	0	0	6.27312	0.801023	TRUE
chr12-62711457-62712192	RPC	0.395589	0.347608	542858913	0.527298	0	0	6.21572	0.758383	TRUE
chr15-82855329-82856217	RPC	0.392814	0.348146	542785736	0.527226	0	0	6.14237	0.694423	TRUE
chr5-129771132-129772167	RPC	0.404508	0.334522	5.4265e+08	0.527095	6.93856e-288	2.03542e-284	6.50274	1.05991	TRUE
chr3-69532352-69533344	RPC	0.392463	0.33921	542702679	0.527146	0	0	6.25718	0.819298	TRUE
chr10-97148879-97149658	RPC	0.377548	0.331187	5.42707e+08	0.52715	0	0	6.1902	0.758383	TRUE
chr18-13379249-13380432	RPC	0.409335	0.32456	5.42576e+08	0.527022	4.4617e-268	1.01798e-264	6.76107	1.33402	TRUE
chr11-112523179-112524162	RPC	0.410651	0.326078	5.42447e+08	0.526897	2.00496e-268	4.67186e-265	6.70685	1.30052	TRUE
chr11-69705109-69705930	RPC	0.368907	0.343447	5.42267e+08	0.526722	0	0	5.74053	0.395943	TRUE
chr4-31788381-31789283	RPC	0.383946	0.350008	5.42187e+08	0.526645	0	0	5.8362	0.502543	TRUE
chr4-8649187-8650228	RPC	0.392531	0.333557	542188503	0.526646	9.62591e-291	2.92834e-287	6.2795	0.953309	TRUE
chr7-84040080-84040830	RPC	0.384428	0.332657	542120591	0.52658	6.04392e-301	2.1352e-297	6.1328	0.813206	TRUE
chr15-100058817-100060772	RPC	0.38321	0.332221	541705770	0.526177	9.2426e-299	3.13058e-295	6.0148	0.76752	TRUE
chr17-72219249-72220473	RPC	0.390817	0.311751	541574865	0.52605	1.9247e-259	3.87952e-256	6.49318	1.27006	TRUE
chr2-88376536-88377544	RPC	0.40135	0.321448	5.41526e+08	0.526003	7.56943e-261	1.55434e-257	6.4549	1.23656	TRUE
chr8-122008091-122009222	RPC	0.380089	0.338147	5.41586e+08	0.526061	0	0	5.84258	0.624372	TRUE
chr4-1958305-1959501	RPC	0.393996	0.324702	5.41603e+08	0.526077	4.55469e-270	1.0923e-266	6.33691	1.12691	TRUE
chr10-69645858-69646742	RPC	0.37956	0.312166	541398137	0.525879	9.96793e-269	2.33927e-265	6.28269	1.10255	TRUE
chr12-53736939-53737927	RPC	0.383804	0.314461	541169673	0.525657	8.47299e-268	1.89375e-264	6.21572	1.066	TRUE
chr2-85188975-85190057	RPC	0.383625	0.328793	5.41156e+08	0.525644	1.44196e-287	4.19255e-284	5.95101	0.810161	TRUE
chr9-72454810-72456094	RPC	0.387547	0.32382	540964466	0.525457	1.01638e-271	2.49204e-268	6.07858	0.980721	TRUE
chr1-245234282-245235194	RPC	0.389608	0.313189	5.40983e+08	0.525475	1.57492e-253	2.84308e-250	6.34328	1.24874	TRUE
chr11-78699293-78700373	RPC	0.384352	0.31599	5.40917e+08	0.525411	1.68326e-264	3.6384e-261	6.1615	1.06905	TRUE
chr17-76375375-76376079	RPC	0.358967	0.316147	5.40788e+08	0.525286	6.00857e-295	1.93541e-291	5.73096	0.670058	TRUE
chr2-45941418-45942668	RPC	0.375298	0.315579	5.40642e+08	0.525145	4.36777e-267	9.69618e-264	6.01161	0.992903	TRUE
chr12-111168088-111169331	RPC	0.365959	0.3173	540536230	0.525041	4.20277e-285	1.19037e-281	5.75647	0.740109	TRUE
chr3-99771990-99773365	RPC	0.374755	0.32232	5.40458e+08	0.524966	1.49778e-281	4.06691e-278	5.77242	0.76752	TRUE
chr1-109815868-109817090	RPC	0.365525	0.308084	540444083	0.524952	1.61525e-271	3.93106e-268	5.89042	0.889349	TRUE
chr13-22219636-22220998	RPC	0.36649	0.314157	540448991	0.524957	7.46287e-278	1.94598e-274	5.81069	0.813206	TRUE
chrX-15873435-15874233	RPC	0.385835	0.316015	540349359	0.52486	1.16776e-258	2.29742e-255	6.03074	1.04163	TRUE
chr11-20000023-20001141	RPC	0.388507	0.312753	5.40346e+08	0.524857	4.12917e-249	7.14022e-246	6.16469	1.18478	TRUE
chr18-61469909-61470680	RPC	0.379683	0.308556	540299736	0.524812	2.26273e-252	3.9969e-249	6.09453	1.12996	TRUE
chr6-112502791-112503761	RPC	0.377096	0.32108	540270300	0.524783	2.0999e-273	5.34825e-270	5.80112	0.837572	TRUE
chr14-60353330-60354149	RPC	0.353152	0.319955	5.40238e+08	0.524751	6.78884e-304	2.45108e-300	5.45031	0.493406	TRUE
chrX-7908433-7909215	RPC	0.353767	0.338362	5.40197e+08	0.524712	0	0	5.17604	0.237566	TRUE
chr17-70658095-70659056	RPC	0.369831	0.315249	540083587	0.524602	4.44237e-273	1.11416e-269	5.74053	0.807115	FALSE
chr11-86588418-86589128	RPC	0.385649	0.318752	5.4016e+08	0.524676	2.05161e-256	3.85176e-253	5.97972	1.04773	FALSE
chr1-185479319-185480251	RPC	0.352179	0.314254	540127619	0.524645	1.44671e-292	4.48412e-289	5.52685	0.59696	FALSE
chr20-57995435-57996000	RPC	0.3622	0.315788	5.40032e+08	0.524552	4.68453e-283	1.29337e-279	5.60339	0.68224	FALSE
chr14-81339994-81340767	RPC	0.377866	0.306194	539837339	0.524363	1.32417e-248	2.26592e-245	5.97653	1.09037	FALSE
chr1-186967287-186968269	RPC	0.369393	0.311983	539831407	0.524357	8.63739e-264	1.84274e-260	5.75966	0.886303	FALSE
chr1-197922811-197923594	RPC	0.364269	0.310979	539761510	0.524289	2.30722e-269	5.45352e-266	5.66718	0.801023	FALSE
chr11-92500947-92501981	RPC	0.366707	0.316902	539668538	0.524199	8.91347e-273	2.2019e-269	5.59064	0.7462	FALSE
chr1-214204852-214205658	RPC	0.351333	0.312788	5.39641e+08	0.524172	7.97068e-287	2.2772e-283	5.42161	0.584778	FALSE
chr2-169104980-169105985	RPC	0.36471	0.306493	5.39689e+08	0.524218	2.27031e-256	4.23814e-253	5.79793	0.965492	FALSE
chr5-93299433-93300730	RPC	0.359605	0.30174	539516502	0.524051	2.82133e-259	5.65214e-256	5.70545	0.886303	FALSE
chr2-120892874-120894479	RPC	0.360459	0.306762	539416004	0.523953	2.86544e-263	6.0349e-260	5.61615	0.819298	FALSE
chr3-47571125-47571873	RPC	0.368418	0.294156	539348199	0.523887	4.69922e-237	6.74207e-234	5.95739	1.16956	FALSE
chr21-30102743-30103797	RPC	0.370242	0.308145	5.39351e+08	0.52389	3.64621e-253	6.51068e-250	5.72458	0.938081	FALSE
chr13-113931505-113932374	RPC	0.358897	0.306718	5.39299e+08	0.52384	1.51421e-263	3.20964e-260	5.56831	0.797978	FALSE
chr14-68568925-68570196	RPC	0.343293	0.319073	539188252	0.523732	3.23272e-304	1.18013e-300	5.0995	0.350257	FALSE
chr7-93043225-93044700	RPC	0.35564	0.304299	5.39131e+08	0.523677	4.15028e-261	8.57597e-258	5.53642	0.801023	FALSE
chr10-47401954-47403311	RPC	0.364133	0.292315	539086610	0.523633	6.86232e-236	9.35528e-233	5.87128	1.13605	FALSE
chr1-208387835-208388757	RPC	0.356731	0.293644	538976411	0.523526	6.57772e-245	1.0542e-241	5.69588	0.983766	FALSE
chr10-122348215-122349509	RPC	0.361706	0.290191	538921895	0.523473	4.5129e-235	6.05191e-232	5.82026	1.11473	FALSE
chr3-9102271-9103035	RPC	0.359095	0.289412	538936795	0.523488	5.99059e-235	7.96848e-232	5.82345	1.12387	FALSE
chr17-57465608-57466540	RPC	0.350867	0.293122	5.3883e+08	0.523384	3.36754e-248	5.64495e-245	5.59383	0.913715	FALSE
chr15-69890874-69891862	RPC	0.347858	0.299716	538728353	0.523285	4.52815e-262	9.41601e-259	5.38334	0.718789	FALSE
chr10-97150007-97150719	RPC	0.336789	0.302486	538652169	0.523211	7.18249e-279	1.88785e-275	5.16648	0.523863	FALSE
chr15-71634496-71635481	RPC	0.351204	0.292211	5.3844e+08	0.523005	4.03129e-243	6.18918e-240	5.51729	0.910669	FALSE
chr13-112103290-112105697	RPC	0.342468	0.290098	538396387	0.522963	2.78454e-251	4.89231e-248	5.3961	0.794932	FALSE
chr2-236054217-236055747	RPC	0.348399	0.275421	538295011	0.522864	2.62513e-225	2.91381e-222	5.72777	1.13605	FALSE
chr2-207812204-207813831	RPC	0.354068	0.28518	5.38259e+08	0.522829	1.56213e-232	1.974e-229	5.60658	1.01727	FALSE
chr4-129697923-129699613	RPC	0.351162	0.295386	538322922	0.522892	9.51793e-246	1.53291e-242	5.43756	0.855846	FALSE
chr11-70174867-70175702	RPC	0.322383	0.299888	5.38319e+08	0.522887	1.58088e-293	4.99422e-290	4.91453	0.335029	FALSE
chr15-74319578-74320254	RPC	0.323576	0.285408	538255718	0.522826	2.54051e-268	5.87807e-265	5.14734	0.572595	FALSE
chr16-58110065-58111339	RPC	0.351879	0.281792	5.38248e+08	0.522819	1.64696e-226	1.85949e-223	5.68312	1.11473	FALSE
chr13-21639384-21640105	RPC	0.354232	0.29075	5.38148e+08	0.522722	5.35627e-236	7.36322e-233	5.50772	0.953309	FALSE
chr21-19547906-19548805	RPC	0.354232	0.291917	5.38132e+08	0.522707	1.08078e-237	1.56428e-234	5.47902	0.925898	FALSE
chr11-335447-336332	RPC	0.346585	0.298978	5.38082e+08	0.522658	1.54705e-255	2.87166e-252	5.23026	0.691378	FALSE
chr2-48531074-48531748	RPC	0.338558	0.28392	538007293	0.522585	3.1407e-244	4.93723e-241	5.34507	0.816252	FALSE
chr1-101846699-101847333	RPC	0.339848	0.294274	538046942	0.522624	2.24724e-254	4.10186e-251	5.22707	0.70356	FALSE
chr3-150968140-150968996	RPC	0.360331	0.287188	537881138	0.522462	4.90469e-222	5.23195e-219	5.60977	1.10864	FALSE
chr10-100873380-100874277	RPC	0.330195	0.294733	5.37862e+08	0.522444	4.41559e-268	1.01451e-264	5.01339	0.517772	FALSE
chr7-1864011-1864699	RPC	0.32791	0.287415	5.37859e+08	0.522441	1.94477e-258	3.8033e-255	5.11545	0.624372	FALSE
chr14-89207646-89208576	RPC	0.318284	0.290665	5.37862e+08	0.522444	1.73597e-277	4.49098e-274	4.91453	0.4264	FALSE
chr18-74452945-74453579	RPC	0.346863	0.295912	537819625	0.522403	1.93984e-247	3.18669e-244	5.23345	0.7462	FALSE
chr4-56870779-56871915	RPC	0.352229	0.283924	537710954	0.522297	2.39749e-223	2.60827e-220	5.52047	1.05686	FALSE
chr1-204454809-204455682	RPC	0.336637	0.281253	5.37692e+08	0.522279	9.10762e-237	1.28979e-233	5.32275	0.861938	FALSE
chr2-224466016-224466792	RPC	0.342485	0.287633	5.37525e+08	0.522116	4.2655e-237	6.14664e-234	5.25577	0.828435	FALSE
chr1-173507046-173508066	RPC	0.350548	0.28638	537428390	0.522023	1.55544e-225	1.73234e-222	5.38015	0.968538	FALSE
chrX-148865178-148866523	RPC	0.32474	0.286863	5.37421e+08	0.522015	9.67231e-259	1.91437e-255	4.96237	0.551275	FALSE
chr14-29389896-29390932	RPC	0.322749	0.290518	537412326	0.522007	7.28857e-267	1.60716e-263	4.87307	0.465995	FALSE
chr4-7472130-7472923	RPC	0.336551	0.270653	5.37364e+08	0.52196	3.42321e-221	3.55917e-218	5.42161	1.01727	FALSE
chr17-49438151-49439197	RPC	0.332187	0.286942	5.37344e+08	0.521941	1.28606e-246	2.10217e-243	5.0708	0.679195	FALSE
chr13-100523311-100524084	RPC	0.319411	0.28871	537305631	0.521903	3.87558e-265	8.48884e-262	4.85075	0.472086	FALSE
chr1-38613762-38614570	RPC	0.336769	0.27097	537234107	0.521834	3.31258e-219	3.34878e-216	5.39929	1.02336	FALSE
chr1-10728572-10729438	RPC	0.332532	0.269304	537172874	0.521775	8.42827e-222	8.93264e-219	5.33869	0.971583	FALSE
chr16-24054539-24055610	RPC	0.327697	0.281636	537160136	0.521762	4.83526e-243	7.38897e-240	5.04848	0.691378	FALSE
chr1-14142431-14143221	RPC	0.329804	0.277902	5.37085e+08	0.521689	4.60504e-235	6.15037e-232	5.12183	0.776658	FALSE
chr8-121830098-121831560	RPC	0.33089	0.275975	537002182	0.521609	3.49596e-231	4.26989e-228	5.14415	0.810161	FALSE
chr2-163248198-163249059	RPC	0.337029	0.281962	5.36958e+08	0.521565	9.70648e-231	1.16816e-227	5.13139	0.810161	FALSE
chr12-6083901-6085001	RPC	0.332182	0.279117	536980357	0.521588	4.99999e-230	5.93051e-227	5.14415	0.828435	FALSE
chr11-113159851-113160837	RPC	0.338538	0.275047	5.36889e+08	0.521499	5.56478e-220	5.66041e-217	5.25577	0.944172	FALSE
chr12-32561702-32562708	RPC	0.337805	0.27398	536901931	0.521511	1.12611e-217	1.11107e-214	5.29085	0.983766	FALSE
chr1-38475729-38477160	RPC	0.33179	0.278442	5.36812e+08	0.521424	4.46956e-231	5.41874e-228	5.07399	0.779703	FALSE
chr2-207901455-207902331	RPC	0.325777	0.277298	536798543	0.521411	1.84463e-236	2.56803e-233	5.00064	0.709652	FALSE
chr4-41795673-41797082	RPC	0.322396	0.272424	5.36761e+08	0.521374	4.30505e-231	5.23863e-228	5.05166	0.773612	FALSE
chr10-132713379-132714685	RPC	0.333439	0.273503	536723202	0.521338	2.74493e-221	2.86301e-218	5.17285	0.895441	FALSE
chr20-40502326-40503372	RPC	0.325068	0.27882	5.36787e+08	0.521399	2.50727e-235	3.37609e-232	5.00383	0.727926	FALSE
chr22-19974325-19975591	RPC	0.308821	0.267874	536708559	0.521323	2.05776e-243	3.17408e-240	4.88583	0.612189	FALSE
chr5-95958989-95959624	RPC	0.316889	0.282603	536705069	0.52132	8.39751e-254	1.52431e-250	4.76783	0.499497	FALSE
chr2-230650279-230651471	RPC	0.326048	0.280597	5.3674e+08	0.521354	7.34883e-237	1.04977e-233	4.96875	0.700515	FALSE
chr13-25217016-25217877	RPC	0.309296	0.287884	5.36689e+08	0.521305	4.923e-273	1.22535e-269	4.57329	0.310663	FALSE
chr11-126157648-126158381	RPC	0.308243	0.273931	5.36632e+08	0.521249	3.63704e-253	6.51068e-250	4.75188	0.493406	FALSE
chr6-24251925-24252882	RPC	0.306808	0.297183	536643298	0.52126	8.26875e-293	2.58734e-289	4.3915	0.140103	FALSE
chr2-39607365-39608988	RPC	0.324094	0.270572	536534614	0.521155	3.59314e-226	4.02912e-223	5.03572	0.794932	FALSE
chr1-44239325-44240197	RPC	0.325382	0.265604	5.36517e+08	0.521138	2.72686e-218	2.70668e-215	5.13777	0.898486	FALSE
chr22-29670414-29671421	RPC	0.3217	0.26783	536589158	0.521208	5.82116e-222	6.18947e-219	5.10588	0.868029	FALSE
chr19-17043526-17044310	RPC	0.309034	0.279213	536552384	0.521172	2.32254e-257	4.46241e-254	4.67853	0.441629	FALSE
chr10-52678051-52679247	RPC	0.323723	0.279855	536472023	0.521094	1.22083e-238	1.7827e-235	4.85712	0.630463	FALSE
chr10-114350514-114351236	RPC	0.316552	0.284636	5.36494e+08	0.521115	1.77151e-254	3.25157e-251	4.6881	0.462949	FALSE
chr1-208197955-208198681	RPC	0.303985	0.284499	5.36464e+08	0.521086	1.559e-273	4.00165e-270	4.49675	0.27716	FALSE
chr2-38213721-38214716	RPC	0.336522	0.27205	5.36515e+08	0.521135	8.63069e-209	7.23373e-206	5.26534	1.05077	FALSE
chr7-159125665-159127236	RPC	0.327461	0.268069	5.36415e+08	0.521038	1.08108e-216	1.03857e-213	5.11864	0.904578	FALSE
chr2-163247045-163247758	RPC	0.331878	0.27147	536354433	0.52098	2.87267e-216	2.7357e-213	5.10269	0.898486	FALSE
chrX-148540558-148541817	RPC	0.339951	0.270539	5.36315e+08	0.520941	2.13477e-207	1.7404e-204	5.22069	1.02031	FALSE
chr1-117171692-117172555	RPC	0.336008	0.270618	5.36298e+08	0.520925	1.12704e-210	9.79604e-208	5.16329	0.968538	FALSE
chr11-19187107-19188347	RPC	0.319545	0.272998	536255569	0.520883	1.18615e-232	1.50467e-229	4.85394	0.663966	FALSE
chr7-51045634-51047307	RPC	0.325731	0.270746	5.36229e+08	0.520858	2.28534e-222	2.45376e-219	4.97512	0.78884	FALSE
chr9-124125104-124126141	RPC	0.311632	0.272271	536277864	0.520905	1.33005e-240	1.98631e-237	4.76464	0.578686	FALSE
chr2-119455005-119455650	RPC	0.31255	0.284479	5.36221e+08	0.52085	1.93641e-256	3.65637e-253	4.57648	0.40508	FALSE
chr1-204108269-204109298	RPC	0.312758	0.269517	5.3619e+08	0.520819	4.28794e-234	5.59051e-231	4.80929	0.6396	FALSE
chr15-69499096-69500459	RPC	0.321531	0.259623	536137508	0.520769	6.41981e-211	5.63967e-208	5.0995	0.931989	FALSE
chr19-17041726-17042508	RPC	0.304007	0.269299	5.36169e+08	0.520799	1.19581e-244	1.898e-241	4.68172	0.517772	FALSE
chr1-167489310-167490210	RPC	0.31031	0.280956	5.36134e+08	0.520766	1.6454e-252	2.92215e-249	4.58604	0.432492	FALSE
chr12-115623689-115624465	RPC	0.320199	0.268591	5.36117e+08	0.520749	1.54542e-220	1.58672e-217	4.94961	0.801023	FALSE
chr16-20966592-20967639	RPC	0.312129	0.279875	5.36066e+08	0.5207	3.02692e-249	5.2619e-246	4.5988	0.453812	FALSE
chr5-88665608-88666261	RPC	0.325407	0.262947	536005285	0.52064	7.96182e-210	6.74192e-207	5.06442	0.922852	FALSE
chr16-65679053-65680200	RPC	0.311104	0.281012	5.36047e+08	0.520681	6.39126e-251	1.11694e-247	4.57329	0.435537	FALSE
chr9-18142937-18143909	RPC	0.308681	0.283863	5.3605e+08	0.520683	8.98049e-259	1.78821e-255	4.49675	0.359395	FALSE
chr13-22451119-22451852	RPC	0.314725	0.275812	536030559	0.520665	1.20588e-236	1.69314e-233	4.71999	0.587823	FALSE
chr11-44823977-44824912	RPC	0.303184	0.287611	5.36001e+08	0.520636	2.13921e-273	5.40646e-270	4.35004	0.222337	FALSE
chr17-57537176-57538355	RPC	0.323994	0.261518	535948157	0.520585	1.65275e-206	1.33419e-203	5.08675	0.965492	FALSE
chr14-56648345-56649364	RPC	0.311593	0.275774	535918634	0.520556	1.9671e-241	2.96465e-238	4.63069	0.514726	FALSE
chr10-123759386-123760151	RPC	0.311645	0.270198	5.35924e+08	0.520562	3.61289e-232	4.47931e-229	4.73594	0.621326	FALSE
chr2-44449916-44450493	RPC	0.322767	0.263579	535888851	0.520527	6.67883e-210	5.68481e-207	5.01339	0.904578	FALSE
chr1-213968188-213969158	RPC	0.323761	0.266069	5.35835e+08	0.520475	8.72803e-214	7.94349e-211	4.94323	0.834526	FALSE
chr15-69376676-69377777	RPC	0.325374	0.260847	5.35815e+08	0.520455	9.22135e-205	7.23075e-202	5.06442	0.962446	FALSE
chr3-194092727-194093386	RPC	0.327735	0.26334	5.35819e+08	0.520459	4.73903e-205	3.73384e-202	5.06123	0.959401	FALSE
chr9-78857285-78858393	RPC	0.313641	0.267124	535891004	0.520529	1.03834e-221	1.09694e-218	4.84756	0.749246	FALSE
chr8-107429007-107429780	RPC	0.305275	0.275648	535802204	0.520443	1.34881e-248	2.29613e-245	4.51588	0.423355	FALSE
chr4-22629980-22630852	RPC	0.317199	0.269335	5.35767e+08	0.520409	5.06421e-224	5.52775e-221	4.78058	0.691378	FALSE
chr4-140684068-140684891	RPC	0.318431	0.269135	535782337	0.520424	5.03051e-221	5.19742e-218	4.82204	0.734018	FALSE
chr12-45034458-45035500	RPC	0.305354	0.27505	535771647	0.520413	3.38168e-246	5.50026e-243	4.52864	0.444675	FALSE
chr10-113620026-113621227	RPC	0.311776	0.265803	5.35698e+08	0.520342	1.40039e-224	1.53366e-221	4.74869	0.673103	FALSE
chr2-195687312-195688130	RPC	0.330316	0.263146	5.35676e+08	0.520321	3.41683e-201	2.54558e-198	5.06442	0.989858	FALSE
chr1-151474504-151475431	RPC	0.316576	0.263086	5.35626e+08	0.520272	2.06029e-215	1.93403e-212	4.84118	0.776658	FALSE
chrX-50698999-50699830	RPC	0.313938	0.276757	535672785	0.520317	1.5349e-233	1.9854e-230	4.6275	0.569549	FALSE
chr12-109330182-109330854	RPC	0.30504	0.267209	5.35612e+08	0.520259	3.86291e-234	5.05643e-231	4.60518	0.548229	FALSE
chr2-33924324-33925403	RPC	0.306801	0.270657	5.35656e+08	0.520301	2.65054e-233	3.38848e-230	4.62431	0.569549	FALSE
chr22-40714113-40715133	RPC	0.309055	0.261207	535566906	0.520215	6.41251e-217	6.21486e-214	4.79334	0.752292	FALSE
chr8-122848030-122848938	RPC	0.312265	0.269972	5.35495e+08	0.520144	1.32215e-227	1.50832e-224	4.64026	0.603052	FALSE
chr5-65261915-65263016	RPC	0.325123	0.259317	535498337	0.520148	8.04557e-199	5.77157e-196	5.02934	0.992903	FALSE
chr12-109358562-109359699	RPC	0.309683	0.262703	535494294	0.520144	2.12111e-220	2.16426e-217	4.72637	0.691378	FALSE
chr12-118680104-118680987	RPC	0.30912	0.255889	535493306	0.520143	9.10057e-211	7.95213e-208	4.85075	0.819298	FALSE
chr12-132423286-132424552	RPC	0.308008	0.251908	535443910	0.520095	1.40467e-205	1.11744e-202	4.90496	0.883258	FALSE
chr20-61461196-61461968	RPC	0.303896	0.256247	5.35382e+08	0.520035	8.06732e-214	7.36258e-211	4.76464	0.761429	FALSE
chr8-54950059-54950939	RPC	0.305236	0.267627	5.35327e+08	0.519981	1.34525e-229	1.58417e-226	4.55415	0.557366	FALSE
chr22-22953403-22954184	RPC	0.300253	0.272246	5.35282e+08	0.519938	1.56386e-243	2.42363e-240	4.3915	0.402035	FALSE
chr8-101875124-101876382	RPC	0.308955	0.259217	535246102	0.519903	4.04212e-214	3.72e-211	4.7168	0.727926	FALSE
chr4-94457613-94458109	RPC	0.310603	0.261473	535231126	0.519888	2.72703e-214	2.52386e-211	4.70723	0.72488	FALSE
chr9-9044312-9045869	RPC	0.310497	0.262463	535224211	0.519882	9.44767e-215	8.79332e-212	4.69767	0.718789	FALSE
chr3-56060265-56061442	RPC	0.298516	0.261986	535248615	0.519905	7.07434e-228	8.15538e-225	4.54458	0.566503	FALSE
chr8-63651674-63652434	RPC	0.311091	0.256013	5.35237e+08	0.519894	4.23784e-204	3.26842e-201	4.84437	0.868029	FALSE
chr2-113305304-113306215	RPC	0.296859	0.269626	535200637	0.519859	3.93876e-244	6.1623e-241	4.35961	0.38376	FALSE
chr5-137236555-137237496	RPC	0.302169	0.260984	535193113	0.519851	6.45341e-223	6.9976e-220	4.58604	0.612189	FALSE
chr8-61077526-61078343	RPC	0.3116	0.252145	5.35121e+08	0.519782	7.26706e-201	5.38961e-198	4.85394	0.886303	FALSE
chr1-68293564-68294630	RPC	0.318484	0.253539	5.35082e+08	0.519743	3.94074e-195	2.68617e-192	4.9241	0.965492	FALSE
chr17-949625-950300	RPC	0.296798	0.253084	535103591	0.519765	8.8848e-217	8.58561e-214	4.6275	0.673103	FALSE
chr9-121883758-121884847	RPC	0.303152	0.253378	5.35028e+08	0.519691	2.47147e-210	2.12011e-207	4.68491	0.740109	FALSE
chr11-45065524-45066478	RPC	0.297461	0.263886	5.35019e+08	0.519682	2.4988e-232	3.10979e-229	4.42021	0.478177	FALSE
chr20-61436274-61437250	RPC	0.306733	0.253085	5.3493e+08	0.519596	6.75884e-206	5.44271e-203	4.71042	0.779703	FALSE
chr7-115812622-115813314	RPC	0.299099	0.262204	534947584	0.519613	3.55314e-226	3.9979e-223	4.46167	0.536046	FALSE
chr4-82057803-82058530	RPC	0.283186	0.261651	534932595	0.519598	8.4455e-248	1.40852e-244	4.23523	0.313709	FALSE
chr5-92146796-92148128	RPC	0.295147	0.262572	534891054	0.519558	1.9813e-229	2.32485e-226	4.40426	0.493406	FALSE
chr14-99888804-99889782	RPC	0.301192	0.254636	5.34815e+08	0.519484	1.41498e-212	1.25987e-209	4.57967	0.673103	FALSE
chr1-12174656-12175749	RPC	0.288519	0.259743	534871933	0.51954	7.76796e-234	1.00876e-230	4.35004	0.444675	FALSE
chr18-48656205-48656977	RPC	0.300125	0.252402	5.34827e+08	0.519496	5.17443e-210	4.41575e-207	4.61475	0.709652	FALSE
chr2-16329795-16330876	RPC	0.298033	0.25996	534810239	0.51948	3.48496e-222	3.7296e-219	4.45848	0.560412	FALSE
chr13-103803061-103803831	RPC	0.310989	0.248133	5.34729e+08	0.5194	3.74179e-192	2.43439e-189	4.83161	0.941126	FALSE
chr11-79592171-79593718	RPC	0.298264	0.252528	534746264	0.519417	3.04787e-212	2.70644e-209	4.55734	0.667012	FALSE
chr9-82716413-82717383	RPC	0.296151	0.263	534758715	0.51943	7.0346e-228	8.13811e-225	4.37556	0.49036	FALSE
chr7-104047821-104048828	RPC	0.282272	0.264282	534665818	0.519339	1.36663e-248	2.31448e-245	4.13956	0.274114	FALSE
chr18-59301739-59302499	RPC	0.30796	0.251593	534599368	0.519275	5.93429e-198	4.17498e-195	4.69448	0.831481	FALSE
chr11-59180126-59180753	RPC	0.293148	0.267996	5.34596e+08	0.519272	7.27191e-239	1.0666e-235	4.20972	0.353303	FALSE
chr2-44802541-44803256	RPC	0.300426	0.251614	5.3458e+08	0.519256	3.60311e-205	2.84569e-202	4.58604	0.730972	FALSE
chr9-16039155-16040873	RPC	0.303927	0.249485	534497481	0.519176	1.41333e-198	1.00727e-195	4.64664	0.804069	FALSE
chr13-111384795-111385759	RPC	0.299842	0.247047	534522108	0.5192	7.5318e-198	5.28756e-195	4.66258	0.822343	FALSE
chr17-5789305-5790152	RPC	0.294826	0.255385	5.34479e+08	0.519158	4.87158e-216	4.61257e-213	4.41383	0.578686	FALSE
chr4-95027741-95028563	RPC	0.304787	0.252654	5.3444e+08	0.51912	6.43058e-201	4.78003e-198	4.59242	0.761429	FALSE
chr4-52824340-52825756	RPC	0.296555	0.252758	5.3448e+08	0.519158	9.4419e-209	7.8935e-206	4.49994	0.670058	FALSE
chr12-3990131-3991101	RPC	0.275012	0.248284	534442113	0.519122	4.47821e-232	5.51056e-229	4.22567	0.398989	FALSE
chr2-33912739-33913589	RPC	0.301921	0.253955	534358652	0.519041	1.28974e-205	1.02851e-202	4.49994	0.685286	FALSE
chr6-7446433-7447287	RPC	0.295825	0.246138	5.34313e+08	0.518997	1.1962e-200	8.85166e-198	4.54777	0.743155	FALSE
chr1-109229318-109230245	RPC	0.28098	0.238469	5.34284e+08	0.518969	1.66351e-207	1.35957e-204	4.44891	0.648738	FALSE
chr6-103982378-103983551	RPC	0.305351	0.253853	534274502	0.518959	1.0069e-198	7.20736e-196	4.55734	0.764475	FALSE
chr17-43530280-43531154	RPC	0.298781	0.244012	534244385	0.51893	5.27387e-194	3.52182e-191	4.61475	0.822343	FALSE
chr9-71271433-71272044	RPC	0.279312	0.258758	5.34236e+08	0.518921	1.41105e-240	2.09775e-237	4.07577	0.289343	FALSE
chr2-167475595-167476362	RPC	0.281997	0.261703	5.34219e+08	0.518905	5.06656e-241	7.60101e-238	4.06621	0.283252	FALSE
chr6-9335022-9336025	RPC	0.296193	0.246429	534177722	0.518865	1.58849e-199	1.15464e-196	4.51269	0.734018	FALSE
chr16-77424702-77425507	RPC	0.295049	0.258429	534155189	0.518843	2.43822e-217	2.37006e-214	4.28626	0.51168	FALSE
chr9-136571941-136572747	RPC	0.293333	0.251868	5.34159e+08	0.518847	2.1376e-209	1.80543e-206	4.37875	0.606098	FALSE
chr4-108024408-108025298	RPC	0.300043	0.249896	534090413	0.51878	1.29667e-199	9.46716e-197	4.4808	0.715743	FALSE
chr16-8720262-8721055	RPC	0.295392	0.243316	5.34106e+08	0.518795	1.89761e-194	1.27759e-191	4.55415	0.791886	FALSE
chrX-140298839-140300072	RPC	0.298922	0.242838	534093042	0.518783	1.31447e-190	8.36956e-188	4.60518	0.843663	FALSE
chrX-73847883-73849694	RPC	0.292883	0.247196	5.34053e+08	0.518744	2.90233e-204	2.24368e-201	4.40745	0.648738	FALSE
chr11-69476194-69476995	RPC	0.280133	0.244317	5.34012e+08	0.518705	1.23615e-213	1.11884e-210	4.27669	0.533	FALSE
chr3-107977454-107978796	RPC	0.298165	0.24478	5.33992e+08	0.518685	2.74227e-193	1.80919e-190	4.52864	0.785795	FALSE
chr13-100472964-100474017	RPC	0.277485	0.256074	5.34006e+08	0.518698	5.45495e-236	7.46762e-233	4.04388	0.301526	FALSE
chr6-3549091-3549981	RPC	0.278794	0.245276	533987279	0.51868	1.58681e-217	1.55627e-214	4.22567	0.484269	FALSE
chr2-160472700-160473814	RPC	0.279031	0.255374	534007519	0.5187	6.48493e-232	7.95011e-229	4.08215	0.34112	FALSE
chr3-113086080-113087373	RPC	0.279014	0.2642	5.34e+08	0.518693	5.49881e-246	8.8997e-243	3.9514	0.2132	FALSE
chr13-100811208-100812181	RPC	0.301373	0.240267	5.33933e+08	0.518627	3.1989e-185	1.89029e-182	4.6275	0.889349	FALSE
chr1-197733264-197733903	RPC	0.280161	0.256907	533938248	0.518633	5.05272e-233	6.4344e-230	4.05026	0.3198	FALSE
chr12-119136686-119137637	RPC	0.28675	0.251346	5.3396e+08	0.518653	1.29956e-212	1.16025e-209	4.26713	0.539092	FALSE
chr9-123358107-123358676	RPC	0.282025	0.243717	533844568	0.518542	7.85533e-210	6.66893e-207	4.26394	0.548229	FALSE
chr2-20990020-20991533	RPC	0.285784	0.241062	5.33865e+08	0.518562	4.20523e-200	3.09783e-197	4.38831	0.673103	FALSE
chr6-9455765-9456849	RPC	0.292237	0.236385	533834983	0.518532	1.18443e-186	7.14031e-184	4.56372	0.852801	FALSE
chr12-94286276-94287439	RPC	0.286301	0.24158	533794392	0.518493	1.87939e-200	1.38758e-197	4.35961	0.654829	FALSE
chr1-93635536-93636586	RPC	0.30197	0.245426	5.33727e+08	0.518427	2.41158e-186	1.45115e-183	4.52545	0.837572	FALSE
chrX-39384794-39385506	RPC	0.295405	0.244233	5.33681e+08	0.518383	9.9631e-194	6.63973e-191	4.40745	0.721835	FALSE
chr1-50559029-50559908	RPC	0.294243	0.24894	5.33693e+08	0.518395	9.48202e-198	6.62836e-195	4.35323	0.676149	FALSE
chr1-162336664-162337635	RPC	0.295291	0.239673	5.33671e+08	0.518373	5.22102e-184	3.00415e-181	4.53502	0.864983	FALSE
chr3-186044549-186045513	RPC	0.305576	0.243439	5.33571e+08	0.518276	3.61687e-181	2.00731e-178	4.54777	0.880212	FALSE
chr2-173451579-173452821	RPC	0.290986	0.234642	533568276	0.518273	1.20604e-184	7.02563e-182	4.49356	0.828435	FALSE
chr10-77556607-77557475	RPC	0.276822	0.239426	5.33583e+08	0.518288	3.13761e-205	2.48401e-202	4.22248	0.563457	FALSE
chr12-106079830-106080714	RPC	0.275941	0.255912	5.33581e+08	0.518286	2.21286e-232	2.7644e-229	3.93864	0.280206	FALSE
chr4-168604383-168605305	RPC	0.305303	0.242865	5.33525e+08	0.518231	1.08641e-179	5.89983e-177	4.55096	0.895441	FALSE
chr5-175096457-175097196	RPC	0.294439	0.239709	5.33548e+08	0.518253	3.84756e-184	2.22557e-181	4.48718	0.837572	FALSE
chr2-16302307-16303668	RPC	0.274105	0.245901	5.33507e+08	0.518213	1.94312e-218	1.94047e-215	4.05026	0.40508	FALSE
chr21-31909152-31910030	RPC	0.28393	0.240992	533447818	0.518156	5.21688e-198	3.67814e-195	4.26394	0.627418	FALSE
chr2-128369064-128370137	RPC	0.280517	0.253508	5.33459e+08	0.518167	3.72161e-219	3.75073e-216	4.02475	0.392897	FALSE
chr6-102066222-102066934	RPC	0.275725	0.249713	533435360	0.518144	4.48509e-221	4.64852e-218	3.99923	0.368532	FALSE
chr20-35048654-35049633	RPC	0.300457	0.239374	5.33369e+08	0.51808	1.42221e-179	7.69799e-177	4.49356	0.864983	FALSE
chr9-73596108-73596799	RPC	0.279376	0.239747	5.33406e+08	0.518116	2.0182e-201	1.51388e-198	4.20653	0.578686	FALSE
chr1-633867-634126	RPC	0.2996	0.241432	5.33419e+08	0.518128	5.19372e-180	2.83455e-177	4.49994	0.874121	FALSE
chr1-182662242-182663404	RPC	0.284295	0.241471	5.33378e+08	0.518089	6.3812e-199	4.5977e-196	4.22886	0.603052	FALSE
chr1-208335394-208336548	RPC	0.269142	0.253539	5.33401e+08	0.518111	9.34354e-236	1.2633e-232	3.84934	0.228429	FALSE
chrX-35016804-35017641	RPC	0.276154	0.23643	533328198	0.51804	6.86261e-200	5.02164e-197	4.19696	0.584778	FALSE
chr9-123406459-123407815	RPC	0.27479	0.230685	533302452	0.518015	1.7362e-194	1.17132e-191	4.25756	0.645692	FALSE
chr5-162542846-162543997	RPC	0.278791	0.244122	533324002	0.518036	9.73822e-206	7.80366e-203	4.12361	0.517772	FALSE
chr1-187680361-187681188	RPC	0.275959	0.235867	533278710	0.517992	1.03875e-198	7.41918e-196	4.19377	0.590869	FALSE
chr6-41569507-41570695	RPC	0.266209	0.242789	5.33287e+08	0.518	1.65171e-221	1.72825e-218	3.94502	0.344166	FALSE
chr16-15439244-15440281	RPC	0.289047	0.238099	5.3333e+08	0.518041	1.28203e-183	7.30005e-181	4.40745	0.807115	FALSE
chr20-14575934-14576757	RPC	0.268735	0.243418	533281597	0.517995	2.08086e-218	2.07172e-215	3.97372	0.374623	FALSE
chr6-132445960-132446946	RPC	0.284373	0.241775	5.3323e+08	0.517945	1.99777e-197	1.39357e-194	4.19377	0.59696	FALSE
chr7-21041505-21042183	RPC	0.278537	0.23978	5.33255e+08	0.517969	5.3123e-200	3.90461e-197	4.16826	0.572595	FALSE
chr16-74200897-74202039	RPC	0.278137	0.239656	533229789	0.517944	2.77696e-201	2.07829e-198	4.14594	0.551275	FALSE
chr16-27717836-27719201	RPC	0.291054	0.234136	5.3318e+08	0.517896	2.18761e-180	1.20594e-177	4.40745	0.816252	FALSE
chr12-103012424-103013379	RPC	0.283689	0.239398	533157943	0.517875	1.97131e-193	1.30844e-190	4.2161	0.636555	FALSE
chr9-94656712-94657593	RPC	0.277042	0.231914	533126124	0.517844	1.92096e-191	1.23752e-188	4.23204	0.654829	FALSE
chr11-29980223-29981598	RPC	0.273007	0.246797	533141036	0.517858	1.13289e-216	1.08517e-213	3.94502	0.371577	FALSE
chr2-136300604-136301685	RPC	0.270656	0.228926	5.33124e+08	0.517842	1.04049e-193	6.92015e-191	4.20015	0.627418	FALSE
chr11-111063525-111064444	RPC	0.284484	0.234016	5.33087e+08	0.517806	4.32605e-185	2.54263e-182	4.30221	0.734018	FALSE
chr6-151205548-151206501	RPC	0.269904	0.252514	533098934	0.517817	7.20491e-231	8.70286e-228	3.79832	0.231474	FALSE
chr3-161177822-161178514	RPC	0.271136	0.240355	5.33102e+08	0.51782	2.48418e-208	2.05071e-205	4.01837	0.453812	FALSE
chr2-158038588-158039339	RPC	0.276364	0.2333	5.33057e+08	0.517777	2.03334e-193	1.34688e-190	4.18102	0.61828	FALSE
chrX-137651906-137652975	RPC	0.269509	0.246026	533086957	0.517806	1.21061e-219	1.22761e-216	3.89718	0.335029	FALSE
chrX-40444854-40446136	RPC	0.27275	0.24719	533078337	0.517797	1.13173e-215	1.06542e-212	3.93226	0.374623	FALSE
chr11-125348151-125349037	RPC	0.282404	0.230922	5.32982e+08	0.517704	5.16299e-181	2.86055e-178	4.31815	0.773612	FALSE
chr20-37245235-37246316	RPC	0.258536	0.235399	532987352	0.517709	1.32981e-217	1.30811e-214	3.88442	0.34112	FALSE
chr8-59088265-59089197	RPC	0.285833	0.234596	5.32931e+08	0.517654	3.32532e-183	1.88044e-180	4.27032	0.730972	FALSE
chr17-73410423-73411571	RPC	0.264262	0.247791	532935934	0.517659	9.46537e-229	1.10279e-225	3.76324	0.231474	FALSE
chr14-101456798-101459175	RPC	0.261797	0.234677	5.32927e+08	0.51765	1.69923e-210	1.47304e-207	3.93545	0.40508	FALSE
chr14-100832255-100832965	RPC	0.264349	0.235942	5.3281e+08	0.517536	1.04378e-208	8.70393e-206	3.91632	0.40508	FALSE
chr1-9922137-9923040	RPC	0.269389	0.242054	532818340	0.517545	1.04181e-210	9.07925e-208	3.89718	0.386806	FALSE
chr12-60252294-60253112	RPC	0.28779	0.232416	5.32838e+08	0.517564	3.96713e-173	1.93383e-170	4.37556	0.868029	FALSE
chr5-92560597-92561614	RPC	0.279978	0.231933	5.32799e+08	0.517526	1.39656e-182	7.84345e-180	4.22567	0.718789	FALSE
chr2-233221304-233222118	RPC	0.269457	0.235455	5.32797e+08	0.517524	3.79673e-198	2.69421e-195	4.02475	0.523863	FALSE
chr1-233679162-233680247	RPC	0.26389	0.236989	5.32757e+08	0.517485	2.40705e-210	2.07026e-207	3.88123	0.380715	FALSE
chr18-48314476-48315154	RPC	0.281908	0.225798	532745930	0.517474	3.38164e-173	1.65088e-170	4.34367	0.843663	FALSE
chr13-24293590-24294262	RPC	0.275077	0.235158	532748885	0.517477	2.69062e-191	1.71986e-188	4.09172	0.59696	FALSE
chr10-29254432-29255174	RPC	0.266207	0.234626	5.32731e+08	0.51746	7.22752e-203	5.47145e-200	3.9514	0.456857	FALSE
chr9-27340567-27341673	RPC	0.288029	0.229026	5.32691e+08	0.517421	9.60664e-172	4.55451e-169	4.34686	0.852801	FALSE
chr18-59306419-59307047	RPC	0.268536	0.230962	532695381	0.517425	1.5261e-195	1.04242e-192	4.02475	0.533	FALSE
chr2-207143502-207144320	RPC	0.278978	0.227946	5.32707e+08	0.517436	6.79773e-178	3.56204e-175	4.25756	0.76752	FALSE
chr1-176983583-176984297	RPC	0.268385	0.235271	5.32692e+08	0.517422	6.43735e-200	4.72097e-197	3.97053	0.484269	FALSE
chr12-15356779-15357388	RPC	0.269096	0.229401	532665107	0.517396	2.04967e-191	1.31785e-188	4.06302	0.578686	FALSE
chr12-57832764-57833694	RPC	0.279569	0.22708	532668981	0.5174	9.13211e-176	4.6662e-173	4.2735	0.791886	FALSE
chr2-3911724-3912542	RPC	0.264544	0.241143	532671788	0.517402	5.29285e-213	4.73834e-210	3.82383	0.344166	FALSE
chr12-13114045-13115008	RPC	0.275065	0.237313	5.32654e+08	0.517386	2.12411e-194	1.42424e-191	4.02156	0.542137	FALSE
chr13-44164952-44166020	RPC	0.271751	0.235999	5.32666e+08	0.517397	1.07104e-195	7.36176e-193	4.0088	0.529955	FALSE
chr2-160207893-160209131	RPC	0.273797	0.229994	532626685	0.517359	1.82011e-185	1.07942e-182	4.12361	0.648738	FALSE
chr1-108051386-108052286	RPC	0.284094	0.232296	532598945	0.517332	2.81031e-178	1.48207e-175	4.21291	0.740109	FALSE
chr10-113357478-113358530	RPC	0.258954	0.230185	5.32616e+08	0.517348	3.88908e-203	2.95778e-200	3.90675	0.438583	FALSE
chr8-41342112-41343585	RPC	0.263596	0.24328	5.32609e+08	0.517341	1.76181e-217	1.72275e-214	3.76005	0.292389	FALSE
chr1-62285899-62287385	RPC	0.261769	0.223636	5.32565e+08	0.517299	5.73794e-192	3.71104e-189	4.02156	0.55432	FALSE
chr1-56509723-56510681	RPC	0.264803	0.225889	5.32596e+08	0.517329	5.73504e-189	3.56866e-186	4.06621	0.600006	FALSE
chr16-85221881-85222847	RPC	0.266585	0.22323	532549503	0.517284	9.09065e-184	5.20338e-181	4.11723	0.657875	FALSE
chr2-44804415-44805687	RPC	0.27802	0.227283	532486023	0.517222	2.2539e-179	1.21796e-176	4.15869	0.700515	FALSE
chr5-110179012-110179907	RPC	0.263587	0.242373	5.32553e+08	0.517287	8.07863e-215	7.54046e-212	3.76642	0.310663	FALSE
chr9-131892641-131893593	RPC	0.276342	0.226881	532557499	0.517291	3.4138e-175	1.72821e-172	4.23523	0.782749	FALSE
chr1-235910042-235910952	RPC	0.286293	0.23037	532482376	0.517218	2.25564e-172	1.08031e-169	4.25437	0.804069	FALSE
chr16-13112444-13113959	RPC	0.28175	0.227447	5.32485e+08	0.517221	4.66339e-173	2.26987e-170	4.2448	0.794932	FALSE
chr3-181741227-181741880	RPC	0.257142	0.241387	5.32516e+08	0.517251	6.84134e-223	7.39385e-220	3.68032	0.231474	FALSE
chr11-59184552-59185694	RPC	0.275831	0.232023	532484613	0.517221	4.26606e-184	2.4633e-181	4.08853	0.642646	FALSE
chr16-19291358-19292048	RPC	0.267855	0.234358	5.32477e+08	0.517213	2.85067e-196	1.9635e-193	3.93545	0.493406	FALSE
chr6-150617061-150617972	RPC	0.257194	0.233734	5.32426e+08	0.517164	2.24975e-210	1.94004e-207	3.76961	0.335029	FALSE
chr13-86002675-86003504	RPC	0.273625	0.229394	532401377	0.51714	7.16687e-181	3.96411e-178	4.0981	0.673103	FALSE
chr19-47961429-47962266	RPC	0.282131	0.22669	532310255	0.517051	9.9504e-171	4.6703e-168	4.21291	0.794932	FALSE
chr5-177495221-177495845	RPC	0.271848	0.227102	532324369	0.517065	2.35594e-180	1.29656e-177	4.07896	0.663966	FALSE
chr11-111800591-111801436	RPC	0.27081	0.229021	532308414	0.517049	2.04196e-185	1.20881e-182	4.0088	0.593915	FALSE
chr15-57213644-57214419	RPC	0.273676	0.222663	532293547	0.517035	1.09012e-173	5.37776e-171	4.16188	0.749246	FALSE
chr10-120557063-120557886	RPC	0.264882	0.231248	5.32305e+08	0.517046	4.28159e-195	2.91247e-192	3.8908	0.478177	FALSE
chr3-35596209-35596985	RPC	0.263882	0.232266	5.3227e+08	0.517012	4.37792e-198	3.09994e-195	3.84615	0.438583	FALSE
chr1-160327918-160328639	RPC	0.271188	0.225969	5.3228e+08	0.517022	7.01268e-179	3.76475e-176	4.08215	0.676149	FALSE
chrX-10568227-10569115	RPC	0.273336	0.227618	532250515	0.516993	3.89078e-180	2.12699e-177	4.05664	0.651783	FALSE
chr17-71709240-71710412	RPC	0.27847	0.224657	5.32232e+08	0.516975	1.61118e-171	7.61663e-169	4.17145	0.76752	FALSE
chr2-8217236-8218228	RPC	0.266521	0.228589	532243326	0.516986	3.16006e-189	1.98138e-186	3.93864	0.536046	FALSE
chr1-239857577-239858476	RPC	0.281898	0.228823	532165309	0.51691	2.11466e-171	9.98238e-169	4.14594	0.758383	FALSE
chr4-140931878-140933004	RPC	0.26239	0.226345	5.32133e+08	0.516879	2.85902e-190	1.80989e-187	3.88761	0.505589	FALSE
chr11-69703857-69704939	RPC	0.253071	0.21438	532117797	0.516864	2.81286e-184	1.62993e-181	3.95459	0.57564	FALSE
chr19-33503076-33504054	RPC	0.254933	0.237629	532133808	0.51688	7.68839e-215	7.19666e-212	3.62929	0.25584	FALSE
chrX-133265144-133265849	RPC	0.255982	0.23923	5.32087e+08	0.516834	4.32844e-216	4.11015e-213	3.60378	0.237566	FALSE
chr11-125234737-125235521	RPC	0.253936	0.22999	532077503	0.516825	4.5302e-204	3.48572e-201	3.7154	0.350257	FALSE
chr19-5192959-5193714	RPC	0.25874	0.234141	532053346	0.516802	5.69384e-204	4.36064e-201	3.70902	0.347212	FALSE
chr7-131896995-131898179	RPC	0.256233	0.225616	5.32048e+08	0.516796	2.09357e-194	1.40663e-191	3.80788	0.44772	FALSE
chr12-65367909-65368559	RPC	0.253614	0.227298	5.31968e+08	0.516719	2.86378e-199	2.07246e-196	3.72815	0.38376	FALSE
chr4-20354071-20355355	RPC	0.266754	0.216264	531944483	0.516696	2.17072e-168	9.82361e-166	4.10448	0.761429	FALSE
chr4-65565911-65566816	RPC	0.268551	0.224398	531937587	0.516689	9.16512e-176	4.67579e-173	3.99605	0.657875	FALSE
chr3-193772094-193772800	RPC	0.264894	0.225766	531904081	0.516657	1.13274e-183	6.46115e-181	3.88442	0.548229	FALSE
chr1-91564827-91565707	RPC	0.253791	0.243603	531929344	0.516681	2.72478e-225	3.01424e-222	3.47621	0.140103	FALSE
chr5-126924052-126925097	RPC	0.258964	0.231269	5.3189e+08	0.516643	4.49367e-198	3.17505e-195	3.7154	0.38376	FALSE
chr18-27661244-27662120	RPC	0.253859	0.230286	5.31886e+08	0.51664	7.19645e-203	5.46051e-200	3.66437	0.335029	FALSE
chr5-35858823-35859735	RPC	0.261488	0.22476	531830893	0.516586	3.34861e-185	1.9752e-182	3.83978	0.517772	FALSE
chr9-78712977-78714438	RPC	0.260329	0.218135	531822530	0.516578	2.71031e-177	1.40453e-174	3.93545	0.615235	FALSE
chr8-59038563-59039666	RPC	0.270963	0.217418	5.31832e+08	0.516587	5.8793e-164	2.45445e-161	4.1268	0.807115	FALSE
chr3-89527213-89528883	RPC	0.25609	0.225858	531800576	0.516556	7.57949e-193	4.96066e-190	3.74091	0.4264	FALSE
chr5-14674777-14675749	RPC	0.250343	0.2304	5.31792e+08	0.516548	2.20281e-208	1.82761e-205	3.58145	0.268023	FALSE
chr6-145138738-145139947	RPC	0.270882	0.217648	531795473	0.516551	2.77967e-164	1.16786e-161	4.10767	0.794932	FALSE
chr5-95895208-95896183	RPC	0.266155	0.223987	5.31768e+08	0.516525	9.72825e-178	5.08144e-175	3.90994	0.600006	FALSE
chr21-46621378-46622641	RPC	0.263883	0.219409	531685273	0.516444	5.11022e-174	2.54389e-171	3.92907	0.633509	FALSE
chr8-60920879-60921938	RPC	0.262353	0.22029	531662323	0.516422	7.65726e-175	3.84092e-172	3.90675	0.621326	FALSE
chr6-135281713-135282661	RPC	0.262997	0.222755	531616830	0.516378	3.93185e-178	2.0669e-175	3.84934	0.569549	FALSE
chr5-78003687-78004392	RPC	0.247393	0.229779	5.3161e+08	0.516371	5.31283e-208	4.37478e-205	3.52405	0.249749	FALSE
chr11-114091638-114092447	RPC	0.249159	0.227988	5.31602e+08	0.516363	2.45399e-202	1.85347e-199	3.57507	0.301526	FALSE
chr12-94247068-94247777	RPC	0.252206	0.235612	531599173	0.516361	1.72578e-210	1.49212e-207	3.49853	0.225383	FALSE
chr4-187363342-187364799	RPC	0.26563	0.215058	5.31579e+08	0.516341	1.48569e-163	6.13996e-161	4.03432	0.764475	FALSE
chr5-34868739-34869737	RPC	0.268013	0.21563	5.3154e+08	0.516304	2.15583e-162	8.71218e-160	4.0375	0.773612	FALSE
chr8-36568828-36569913	RPC	0.25951	0.212706	531506821	0.516271	6.12185e-169	2.79741e-166	3.93226	0.670058	FALSE
chr13-76758140-76758733	RPC	0.246971	0.227694	531523432	0.516287	1.02846e-204	8.04531e-202	3.52724	0.268023	FALSE
chr5-73031613-73032215	RPC	0.251627	0.221414	5.31528e+08	0.516291	1.26858e-187	7.79051e-185	3.70264	0.444675	FALSE
chr4-121779036-121779636	RPC	0.26494	0.219219	531488738	0.516253	3.89092e-167	1.72519e-164	3.94502	0.697469	FALSE
chr17-43035972-43036646	RPC	0.258644	0.222833	5.31428e+08	0.516194	1.35534e-180	7.48403e-178	3.75048	0.508635	FALSE
chr12-45619366-45620440	RPC	0.248767	0.224674	5.31414e+08	0.516181	8.43835e-197	5.83669e-194	3.56869	0.328937	FALSE
chr7-97572872-97573535	RPC	0.255263	0.227346	5.31438e+08	0.516204	2.7579e-189	1.73252e-186	3.65161	0.414217	FALSE
chr20-38175226-38175819	RPC	0.246826	0.229476	531411929	0.516179	6.9909e-206	5.61581e-203	3.4794	0.243657	FALSE
chr15-69526218-69527148	RPC	0.250846	0.223751	531394609	0.516162	4.268e-192	2.77126e-189	3.61015	0.374623	FALSE
chr6-37125558-37126723	RPC	0.26075	0.220142	531416357	0.516183	3.52141e-172	1.68408e-169	3.84934	0.615235	FALSE
chr1-204322131-204322806	RPC	0.24129	0.223347	5.31396e+08	0.516163	5.64455e-204	4.333e-201	3.49215	0.258886	FALSE
chr4-58348565-58349891	RPC	0.244878	0.226061	5.31358e+08	0.516127	2.17929e-203	1.66127e-200	3.48578	0.258886	FALSE
chr3-98982108-98982703	RPC	0.253204	0.221215	5.31343e+08	0.516112	1.1777e-184	6.87275e-182	3.67394	0.44772	FALSE
chr5-117103471-117104207	RPC	0.250319	0.217709	5.31347e+08	0.516116	1.95464e-182	1.0959e-179	3.69945	0.475132	FALSE
chr3-77667659-77668876	RPC	0.2511	0.225112	531341153	0.51611	4.59016e-192	2.97456e-189	3.59102	0.368532	FALSE
chr12-66600703-66601575	RPC	0.252617	0.221678	531339341	0.516108	9.55746e-184	5.46107e-181	3.68032	0.459903	FALSE
chr12-62834259-62835638	RPC	0.265334	0.224443	5.31311e+08	0.516081	6.24527e-172	2.97375e-169	3.81426	0.600006	FALSE
chr11-69867634-69869054	RPC	0.252295	0.216745	5.31281e+08	0.516052	2.23947e-178	1.18483e-175	3.72496	0.51168	FALSE
chr18-63758380-63759406	RPC	0.249425	0.213487	5.3127e+08	0.516041	3.92049e-178	2.06423e-175	3.72496	0.51168	FALSE
chr7-42068477-42069258	RPC	0.258633	0.220033	5.31269e+08	0.51604	1.87148e-175	9.51823e-173	3.75686	0.545183	FALSE
chr4-1863944-1864955	RPC	0.254905	0.211982	531272700	0.516043	2.61339e-167	1.16031e-164	3.8621	0.654829	FALSE
chr8-101760929-101761468	RPC	0.256794	0.212843	531253993	0.516025	1.28893e-167	5.74597e-165	3.85253	0.645692	FALSE
chr1-234000456-234001166	RPC	0.245449	0.218318	5.31204e+08	0.515977	1.18963e-188	7.38853e-186	3.58145	0.38376	FALSE
chr1-15326469-15327206	RPC	0.250911	0.215399	5.31203e+08	0.515976	3.31866e-176	1.70101e-173	3.72178	0.526909	FALSE
chr2-204591115-204591726	RPC	0.252003	0.225321	531188429	0.515962	1.39528e-188	8.64946e-186	3.57507	0.38376	FALSE
chr6-11392723-11394188	RPC	0.265635	0.215473	531126236	0.515901	1.92485e-161	7.68423e-159	3.89399	0.706606	FALSE
chr3-57130429-57131252	RPC	0.248939	0.216834	531139073	0.515914	6.42467e-180	3.49475e-177	3.6548	0.472086	FALSE
chr17-50690091-50691021	RPC	0.258831	0.208536	531108719	0.515884	3.36757e-159	1.29255e-156	3.91951	0.737063	FALSE
chr17-28967746-28968985	RPC	0.260119	0.208271	531047105	0.515824	6.49981e-158	2.44339e-155	3.91632	0.743155	FALSE
chr11-105428514-105429934	RPC	0.257097	0.20946	5.31068e+08	0.515844	7.78585e-161	3.08199e-158	3.87805	0.706606	FALSE
chr22-31243775-31244615	RPC	0.265346	0.212972	5.31044e+08	0.515821	5.89743e-158	2.22203e-155	3.91313	0.743155	FALSE
chr17-13462254-13463141	RPC	0.261129	0.2174	5.31089e+08	0.515865	9.26807e-165	3.92401e-162	3.82702	0.657875	FALSE
chr11-36001864-36002656	RPC	0.25789	0.218549	5.31023e+08	0.515801	8.78958e-173	4.25306e-170	3.70264	0.536046	FALSE
chr15-51924035-51924873	RPC	0.251513	0.208835	5.31012e+08	0.51579	6.32504e-165	2.68835e-162	3.79832	0.6396	FALSE
chr7-42065646-42066357	RPC	0.259125	0.214711	530965401	0.515745	1.17798e-163	4.88055e-161	3.79832	0.648738	FALSE
chr11-92667254-92668074	RPC	0.244716	0.222251	5.30957e+08	0.515737	1.13896e-192	7.42476e-190	3.45707	0.307617	FALSE
chr5-31119904-31120806	RPC	0.256167	0.218341	530989934	0.515769	7.06111e-170	3.26292e-167	3.72178	0.572595	FALSE
chr2-203807721-203808516	RPC	0.250447	0.214785	530951903	0.515732	2.66922e-173	1.30697e-170	3.66756	0.520817	FALSE
chr6-136168956-136170055	RPC	0.249122	0.209355	5.30943e+08	0.515723	8.01826e-168	3.59401e-165	3.73453	0.587823	FALSE
chr9-86675872-86676833	RPC	0.247862	0.208298	530902034	0.515683	3.95263e-170	1.83424e-167	3.69307	0.548229	FALSE
chr2-152736902-152738132	RPC	0.260627	0.21681	5.30908e+08	0.515689	1.60754e-166	7.0421e-164	3.74091	0.59696	FALSE
chr3-186532281-186533193	RPC	0.253153	0.216743	5.30946e+08	0.515727	3.53388e-171	1.66341e-168	3.68988	0.548229	FALSE
chr1-62400852-62401741	RPC	0.253753	0.20875	5.30881e+08	0.515663	3.27259e-163	1.33899e-160	3.77599	0.636555	FALSE
chr8-64745467-64746025	RPC	0.244543	0.210255	5.30893e+08	0.515675	5.59265e-174	2.77983e-171	3.63886	0.502543	FALSE
chr2-171261520-171262643	RPC	0.250646	0.213806	5.3087e+08	0.515652	4.48146e-172	2.13699e-169	3.6548	0.520817	FALSE
chr13-79782281-79783285	RPC	0.252695	0.212933	5.30868e+08	0.515651	1.85553e-168	8.40875e-166	3.69945	0.566503	FALSE
chr7-137820182-137821410	RPC	0.246244	0.205208	5.30843e+08	0.515626	4.45145e-165	1.89692e-162	3.73453	0.606098	FALSE
chr5-151917736-151918414	RPC	0.255607	0.212492	5.30806e+08	0.51559	3.76996e-165	1.61489e-162	3.72178	0.59696	FALSE
chr1-10649335-10650118	RPC	0.250199	0.206792	5.308e+08	0.515585	2.66725e-163	1.09404e-160	3.7441	0.621326	FALSE
chr16-25614440-25615246	RPC	0.248293	0.207803	530838600	0.515622	2.65239e-164	1.11724e-161	3.74091	0.61828	FALSE
chr7-41491795-41492824	RPC	0.266424	0.213239	530793531	0.515578	1.62412e-154	5.79378e-152	3.86848	0.7462	FALSE
chr5-30504824-30505862	RPC	0.249342	0.218883	530805635	0.51559	1.41779e-179	7.68673e-177	3.54318	0.423355	FALSE
chr17-43525855-43526585	RPC	0.244755	0.220557	530802856	0.515587	7.96336e-188	4.90876e-185	3.45388	0.335029	FALSE
chr22-41479074-41480665	RPC	0.25187	0.20636	530738943	0.515525	1.70036e-160	6.64274e-158	3.76005	0.648738	FALSE
chr5-97245310-97245857	RPC	0.241327	0.210434	5.30753e+08	0.515539	1.88122e-177	9.76427e-175	3.54956	0.438583	FALSE
chr11-6855820-6856651	RPC	0.252122	0.211277	5.30713e+08	0.5155	1.265e-165	5.45429e-163	3.68032	0.57564	FALSE
chr6-90074077-90075028	RPC	0.244637	0.219319	5.3072e+08	0.515507	1.8095e-185	1.07507e-182	3.4507	0.347212	FALSE
chr1-160168956-160169963	RPC	0.247134	0.208158	5.30698e+08	0.515486	1.22841e-166	5.39566e-164	3.66118	0.560412	FALSE
chr7-50956784-50957833	RPC	0.24107	0.220559	530697569	0.515485	2.58225e-191	1.65704e-188	3.38372	0.286297	FALSE
chr4-154216932-154218505	RPC	0.249536	0.209071	530655599	0.515444	6.42114e-165	2.72568e-162	3.66756	0.57564	FALSE
chr11-86677913-86679153	RPC	0.254307	0.202252	5.30648e+08	0.515437	2.27525e-151	7.69862e-149	3.85891	0.76752	FALSE
chr4-185752583-185753276	RPC	0.252924	0.211098	5.30631e+08	0.51542	4.62621e-164	1.93377e-161	3.67075	0.581732	FALSE
chr5-152511059-152512062	RPC	0.233963	0.225651	530642781	0.515432	5.00039e-210	4.27834e-207	3.20194	0.115737	FALSE
chr7-1275117-1276294	RPC	0.243533	0.202111	530648560	0.515437	8.10395e-160	3.12874e-157	3.73134	0.645692	FALSE
chr4-25620978-25621884	RPC	0.233586	0.213229	530645609	0.515434	3.95906e-189	2.47763e-186	3.38691	0.301526	FALSE
chrX-6149083-6149858	RPC	0.254875	0.207121	530593281	0.515384	7.36311e-157	2.72735e-154	3.75686	0.673103	FALSE
chr2-104701296-104702893	RPC	0.255022	0.205986	5.30632e+08	0.515421	4.43884e-153	1.54818e-150	3.82383	0.740109	FALSE
chr4-38985393-38986305	RPC	0.24038	0.207735	530596757	0.515387	5.65323e-173	2.74354e-170	3.54637	0.465995	FALSE
chr12-6221432-6222509	RPC	0.237734	0.215188	5.30595e+08	0.515385	2.55562e-187	1.55491e-184	3.3901	0.310663	FALSE
chr6-42136297-42137242	RPC	0.239453	0.202841	530540954	0.515333	6.39412e-167	2.81608e-164	3.60059	0.529955	FALSE
chr22-32692167-32692820	RPC	0.240659	0.212772	530547839	0.515339	2.41073e-179	1.30057e-176	3.45707	0.386806	FALSE
chr16-52472713-52473671	RPC	0.244937	0.20521	530529632	0.515322	6.91105e-164	2.87422e-161	3.63567	0.566503	FALSE
chr11-92308694-92310002	RPC	0.252951	0.199884	5.30506e+08	0.515299	5.42442e-150	1.78936e-147	3.82702	0.758383	FALSE
chr11-126153738-126154416	RPC	0.249196	0.20198	5.30524e+08	0.515316	3.51976e-155	1.26801e-152	3.75367	0.685286	FALSE
chr3-63970607-63971360	RPC	0.245444	0.214246	530544976	0.515337	1.87897e-173	9.25541e-171	3.52086	0.453812	FALSE
chr12-29205937-29207031	RPC	0.252966	0.206666	5.30515e+08	0.515308	2.04983e-156	7.52484e-154	3.73134	0.667012	FALSE
chr4-61531976-61532946	RPC	0.248128	0.208806	530516670	0.515309	1.27473e-163	5.27475e-161	3.63248	0.569549	FALSE
chr7-108663429-108664405	RPC	0.24187	0.217813	530495606	0.515289	5.38661e-185	3.15468e-182	3.38053	0.3198	FALSE
chr13-91203044-91204209	RPC	0.243752	0.211837	530486145	0.515279	8.63182e-174	4.27108e-171	3.49853	0.438583	FALSE
chr21-31612591-31613667	RPC	0.245963	0.208005	530487880	0.515281	4.44552e-165	1.89686e-162	3.60378	0.545183	FALSE
chr14-101561073-101561615	RPC	0.244056	0.19893	530458858	0.515253	1.27552e-156	4.68762e-154	3.70902	0.651783	FALSE
chr1-158043033-158043786	RPC	0.246177	0.207997	5.30447e+08	0.515241	5.80776e-165	2.47169e-162	3.59102	0.539092	FALSE
chr3-139358383-139359670	RPC	0.23619	0.206947	5.30439e+08	0.515234	2.41586e-176	1.24215e-173	3.45388	0.402035	FALSE
chr4-23161392-23162225	RPC	0.242607	0.214552	530456504	0.515251	1.3883e-177	7.21719e-175	3.44432	0.392897	FALSE
chr12-45101885-45102612	RPC	0.236407	0.220169	5.30455e+08	0.515249	6.7101e-193	4.40042e-190	3.28805	0.240612	FALSE
chr12-108358500-108359201	RPC	0.243904	0.213322	530442016	0.515237	2.27417e-173	1.11686e-170	3.48578	0.438583	FALSE
chr21-26810724-26811428	RPC	0.251935	0.205793	530411428	0.515207	1.80364e-155	6.55517e-153	3.70583	0.66092	FALSE
chr1-29471750-29472375	RPC	0.229931	0.204618	530433962	0.515229	6.16252e-178	3.23435e-175	3.43156	0.386806	FALSE
chr11-7060820-7061511	RPC	0.233457	0.217448	5.30417e+08	0.515213	1.50698e-194	1.01877e-191	3.26253	0.219292	FALSE
chr3-140769672-140770496	RPC	0.23096	0.212145	5.30417e+08	0.515212	5.41173e-189	3.37387e-186	3.31356	0.271069	FALSE
chr17-9220314-9221264	RPC	0.232885	0.210217	5.30409e+08	0.515205	1.3141e-183	7.46972e-181	3.36459	0.322846	FALSE
chr6-44390228-44390739	RPC	0.247647	0.206577	5.30397e+08	0.515193	1.33736e-160	5.23709e-158	3.62929	0.587823	FALSE
chr9-78525962-78526702	RPC	0.246897	0.208021	530386169	0.515182	3.22098e-163	1.31952e-160	3.59102	0.551275	FALSE
chr13-44667802-44668421	RPC	0.250863	0.201078	530313645	0.515112	4.53775e-152	1.553e-149	3.72178	0.688332	FALSE
chr2-14312916-14314050	RPC	0.255455	0.202159	5.30317e+08	0.515115	9.68522e-149	3.13506e-146	3.7728	0.740109	FALSE
chr2-217063966-217064842	RPC	0.245588	0.204849	5.30338e+08	0.515136	1.08987e-160	4.28837e-158	3.60697	0.57564	FALSE
chr3-66654620-66655390	RPC	0.233496	0.22109	530347488	0.515145	7.67194e-199	5.51559e-196	3.20194	0.173606	FALSE
chr16-65599440-65600500	RPC	0.237791	0.217904	530311981	0.51511	1.78508e-187	1.09013e-184	3.29443	0.271069	FALSE
chr15-70555707-70556735	RPC	0.25207	0.200805	5.30267e+08	0.515066	2.66364e-149	8.70788e-147	3.7441	0.721835	FALSE
chr5-150135960-150136914	RPC	0.239834	0.192227	530281206	0.51508	3.38963e-150	1.12605e-147	3.73453	0.712698	FALSE
chr1-197247242-197247870	RPC	0.237414	0.211781	530299395	0.515098	7.97634e-179	4.2751e-176	3.37734	0.356349	FALSE
chr1-55322441-55323549	RPC	0.232131	0.216862	5.30304e+08	0.515102	5.21186e-194	3.4875e-191	3.23064	0.210154	FALSE
chr5-176866698-176867502	RPC	0.230453	0.205821	5.30278e+08	0.515077	4.40785e-179	2.3741e-176	3.36778	0.350257	FALSE
chr22-20203221-20204563	RPC	0.235228	0.195026	5.3026e+08	0.51506	4.99572e-157	1.85673e-154	3.6261	0.612189	FALSE
chr13-80717566-80718295	RPC	0.244082	0.204501	5.30205e+08	0.515007	4.19588e-160	1.62951e-157	3.56551	0.560412	FALSE
chr1-37660331-37661384	RPC	0.234123	0.19504	530183699	0.514986	7.79148e-159	2.97663e-156	3.57507	0.572595	FALSE
chr11-11995362-11995955	RPC	0.241141	0.207059	5.3021e+08	0.515011	1.30008e-165	5.59822e-163	3.49534	0.493406	FALSE
chr7-116083597-116084230	RPC	0.234559	0.206496	5.30174e+08	0.514976	1.09773e-174	5.49788e-172	3.38053	0.380715	FALSE
chr10-117094753-117095365	RPC	0.241737	0.200991	5.30172e+08	0.514974	5.27417e-158	1.98947e-155	3.58145	0.581732	FALSE
chr8-96157518-96158256	RPC	0.252066	0.203443	5.30183e+08	0.514985	1.84437e-149	6.04762e-147	3.70583	0.706606	FALSE
chr11-47974157-47974801	RPC	0.254126	0.20194	530163069	0.514966	2.4178e-146	7.56542e-144	3.74729	0.749246	FALSE
chr1-18657480-18658190	RPC	0.232445	0.214068	530185762	0.514988	4.52545e-187	2.74325e-184	3.25616	0.258886	FALSE
chr7-20343960-20344804	RPC	0.251426	0.205595	530148819	0.514952	1.05462e-153	3.73783e-151	3.63248	0.636555	FALSE
chr5-160132987-160134216	RPC	0.246439	0.20035	530162040	0.514965	2.95397e-151	9.96436e-149	3.67075	0.676149	FALSE
chr12-48883063-48884152	RPC	0.243318	0.197825	5.30131e+08	0.514935	8.19445e-153	2.84297e-150	3.63886	0.645692	FALSE
chr10-92894011-92894821	RPC	0.252321	0.205929	530134683	0.514938	4.27187e-153	1.49153e-150	3.63567	0.642646	FALSE
chr11-45518027-45519131	RPC	0.240872	0.194407	5.30142e+08	0.514945	1.03166e-149	3.39293e-147	3.68669	0.694423	FALSE
chr12-43286811-43287538	RPC	0.231076	0.208993	5.30136e+08	0.514939	1.43977e-181	8.00401e-179	3.29443	0.304572	FALSE
chr17-79950457-79951115	RPC	0.238555	0.201179	530091961	0.514897	2.71442e-160	1.05792e-157	3.52086	0.539092	FALSE
chr4-61918517-61919523	RPC	0.230501	0.206599	5.30087e+08	0.514892	9.52601e-179	5.08081e-176	3.30718	0.325892	FALSE
chr4-41456305-41457022	RPC	0.2364	0.198813	530067615	0.514873	6.53073e-160	2.52433e-157	3.51767	0.539092	FALSE
chr6-94045099-94045987	RPC	0.235069	0.20702	5.3008e+08	0.514885	3.58073e-172	1.70996e-169	3.37415	0.395943	FALSE
chrX-14705046-14705939	RPC	0.227651	0.209216	530080650	0.514886	7.26126e-186	4.32976e-183	3.23383	0.25584	FALSE
chr14-99872594-99873271	RPC	0.24237	0.194356	529978478	0.514786	1.88278e-148	6.07652e-146	3.64524	0.679195	FALSE
chr22-50640892-50642604	RPC	0.243736	0.192989	5.29966e+08	0.514774	1.52804e-144	4.62281e-142	3.69945	0.737063	FALSE
chr4-113070583-113071700	RPC	0.235501	0.199496	529971218	0.514779	1.79993e-161	7.19428e-159	3.46345	0.502543	FALSE
chr13-25988151-25989312	RPC	0.2478	0.197058	529936379	0.514745	1.09265e-145	3.37716e-143	3.67075	0.712698	FALSE
chr9-121878102-121878920	RPC	0.235892	0.202052	5.29976e+08	0.514784	1.03577e-162	4.21689e-160	3.44751	0.49036	FALSE
chr17-47995094-47995720	RPC	0.234953	0.196582	5.29963e+08	0.514771	3.6651e-157	1.36527e-154	3.51448	0.557366	FALSE
chr8-60855093-60855677	RPC	0.237008	0.20296	5.2997e+08	0.514778	8.01977e-163	3.26911e-160	3.44432	0.487315	FALSE
chr1-176996153-176997091	RPC	0.247861	0.198243	5.29933e+08	0.514742	3.90924e-146	1.21397e-143	3.66118	0.706606	FALSE
chr3-49616074-49616959	RPC	0.231523	0.203375	529957034	0.514766	1.90188e-169	8.7516e-167	3.3614	0.408126	FALSE
chr4-139254115-139254953	RPC	0.242319	0.199211	529919574	0.514729	1.68916e-152	5.81736e-150	3.56232	0.612189	FALSE
chr1-217388406-217389298	RPC	0.22422	0.214069	5.29939e+08	0.514748	2.35718e-197	1.64079e-194	3.08713	0.137057	FALSE
chr22-27480191-27480951	RPC	0.239293	0.197186	5.29904e+08	0.514714	1.53622e-153	5.42717e-151	3.54318	0.593915	FALSE
chr9-104605860-104606698	RPC	0.253591	0.201125	5.2989e+08	0.5147	5.20252e-144	1.55957e-141	3.67713	0.730972	FALSE
chr12-97385646-97386745	RPC	0.23749	0.205168	529940293	0.514749	5.95172e-162	2.39638e-159	3.44113	0.496452	FALSE
chr1-198605443-198606503	RPC	0.228433	0.207571	529906654	0.514717	5.783e-180	3.15093e-177	3.23383	0.289343	FALSE
chr4-69496881-69497616	RPC	0.226707	0.212401	5.2992e+08	0.51473	2.21488e-188	1.37043e-185	3.15729	0.2132	FALSE
chr6-138607563-138608353	RPC	0.23396	0.199824	5.29842e+08	0.514654	1.21047e-160	4.74584e-158	3.42518	0.493406	FALSE
chr12-89345738-89346646	RPC	0.234336	0.201993	5.29821e+08	0.514633	1.28649e-162	5.21823e-160	3.39329	0.465995	FALSE
chr14-68730505-68731642	RPC	0.238166	0.202159	529834473	0.514646	1.60173e-157	6.00057e-155	3.46026	0.533	FALSE
chr17-43722614-43723400	RPC	0.222194	0.203898	5.29824e+08	0.514636	1.10609e-181	6.15947e-179	3.18918	0.261932	FALSE
chr3-155740997-155741464	RPC	0.240767	0.195813	529811427	0.514624	9.21038e-148	2.92941e-145	3.58783	0.66092	FALSE
chr1-87644493-87645232	RPC	0.231382	0.201038	5.29809e+08	0.514622	2.88716e-165	1.23997e-162	3.35821	0.432492	FALSE
chr4-12578893-12579626	RPC	0.225894	0.210475	529817887	0.51463	3.25573e-186	1.9484e-183	3.14453	0.219292	FALSE
chr1-12184021-12184708	RPC	0.233603	0.204869	5.29815e+08	0.514628	5.03118e-167	2.22177e-164	3.33907	0.414217	FALSE
chr7-21765137-21765943	RPC	0.240705	0.200425	5.29836e+08	0.514648	1.66515e-151	5.64933e-149	3.53999	0.615235	FALSE
chr12-1161936-1162578	RPC	0.242422	0.193175	529773955	0.514588	9.8894e-144	2.94843e-141	3.63567	0.712698	FALSE
chr2-211793418-211794121	RPC	0.239446	0.198548	529778726	0.514592	2.57595e-153	9.04199e-151	3.49853	0.57564	FALSE
chr4-1466626-1467215	RPC	0.224924	0.201868	529796477	0.51461	9.76066e-174	4.82237e-171	3.25934	0.338074	FALSE
chr3-113094066-113095137	RPC	0.227001	0.204889	529776083	0.51459	3.18205e-175	1.61337e-172	3.23702	0.3198	FALSE
chr20-14568161-14569034	RPC	0.231005	0.198973	529724199	0.514539	2.00003e-163	8.23449e-161	3.35183	0.438583	FALSE
chr2-42031850-42032629	RPC	0.229916	0.202414	5.29717e+08	0.514533	4.81288e-169	2.20234e-166	3.28486	0.374623	FALSE
chr3-39961803-39962821	RPC	0.227799	0.207146	529716646	0.514532	8.05939e-179	4.30556e-176	3.1828	0.274114	FALSE
chr22-40251928-40252589	RPC	0.230675	0.196131	5.29677e+08	0.514494	8.31398e-159	3.17255e-156	3.3901	0.487315	FALSE
chr17-76381921-76382650	RPC	0.232435	0.203771	529695891	0.514512	6.52979e-166	2.8303e-163	3.31037	0.408126	FALSE
chr6-107314127-107314958	RPC	0.237191	0.191246	5.29649e+08	0.514466	4.2475e-146	1.31653e-143	3.55275	0.651783	FALSE
chr2-188219372-188220281	RPC	0.222353	0.212355	5.2965e+08	0.514467	5.81651e-193	3.82204e-190	3.03291	0.140103	FALSE
chr4-108210905-108211867	RPC	0.228329	0.199928	5.29638e+08	0.514456	2.46313e-165	1.05925e-162	3.29761	0.40508	FALSE
chr7-80413306-80413936	RPC	0.23285	0.206192	529627670	0.514446	9.49601e-169	4.32123e-166	3.25616	0.365486	FALSE
chr5-11449143-11449660	RPC	0.235049	0.198114	529616443	0.514435	5.81526e-155	2.0881e-152	3.41561	0.526909	FALSE
chr10-103636237-103636989	RPC	0.225816	0.191705	529580545	0.5144	2.03938e-158	7.72827e-156	3.3614	0.475132	FALSE
chr11-45056331-45057005	RPC	0.230725	0.201389	529546477	0.514367	2.78736e-164	1.16959e-161	3.27848	0.402035	FALSE
chr1-164588452-164589324	RPC	0.231392	0.186083	5.29521e+08	0.514342	1.77538e-144	5.36123e-142	3.52724	0.651783	FALSE
chrX-138008149-138008844	RPC	0.219743	0.209005	5.29541e+08	0.514361	2.6461e-191	1.6947e-188	3.01378	0.140103	FALSE
chr9-94995716-94996524	RPC	0.242063	0.196317	5.29519e+08	0.51434	8.06513e-144	2.40673e-141	3.53361	0.663966	FALSE
chr18-45516816-45517714	RPC	0.217776	0.203817	5.29497e+08	0.514319	4.90288e-184	2.82605e-181	3.06162	0.197972	FALSE
chr7-103714351-103714915	RPC	0.232716	0.192142	529488857	0.514311	4.32919e-148	1.38767e-145	3.46026	0.59696	FALSE
chr2-72995325-72996261	RPC	0.211288	0.192622	5.29476e+08	0.514298	1.27666e-177	6.65792e-175	3.11583	0.252794	FALSE
chr8-28513614-28514093	RPC	0.224002	0.200035	529467670	0.51429	5.93439e-170	2.74613e-167	3.18918	0.328937	FALSE
chr1-56436816-56437408	RPC	0.226532	0.196555	5.29433e+08	0.514257	1.14787e-161	4.5992e-159	3.26891	0.414217	FALSE
chr9-122134581-122135449	RPC	0.242413	0.193235	5.29412e+08	0.514236	4.82356e-141	1.38047e-138	3.5368	0.68224	FALSE
chr4-168811865-168812614	RPC	0.234355	0.193005	529391566	0.514216	2.08398e-148	6.71269e-146	3.42199	0.572595	FALSE
chr20-39853518-39854079	RPC	0.211251	0.201396	529413735	0.514238	6.31563e-190	3.9904e-187	2.98507	0.137057	FALSE
chr10-22560184-22561555	RPC	0.220086	0.193514	529411496	0.514236	2.20814e-163	9.07993e-161	3.24021	0.392897	FALSE
chr7-108723169-108723908	RPC	0.231307	0.1935	529402239	0.514227	4.05934e-150	1.3404e-147	3.39967	0.55432	FALSE
chr16-85258190-85259147	RPC	0.226516	0.185056	5.29391e+08	0.514215	4.68359e-145	1.43411e-142	3.46664	0.621326	FALSE
chr5-154373263-154374127	RPC	0.230132	0.187009	529351470	0.514177	4.74408e-145	1.45128e-142	3.45388	0.612189	FALSE
chr4-74108447-74109824	RPC	0.238076	0.196543	529343571	0.51417	3.0315e-148	9.72658e-146	3.40605	0.566503	FALSE
chr20-19884655-19885404	RPC	0.235129	0.192883	529329089	0.514156	1.73675e-146	5.44996e-144	3.42518	0.587823	FALSE
chr8-36324630-36325504	RPC	0.22835	0.201418	5.29355e+08	0.514181	3.18209e-164	1.33182e-161	3.21151	0.374623	FALSE
chr15-100662993-100664032	RPC	0.222857	0.184472	529329264	0.514156	2.66224e-148	8.55852e-146	3.39967	0.563457	FALSE
chr7-22051556-22052856	RPC	0.234167	0.190337	529328005	0.514155	3.71143e-144	1.11462e-141	3.45707	0.621326	FALSE
chr2-167946054-167946915	RPC	0.240085	0.192849	529323875	0.51415	3.22131e-141	9.27576e-139	3.49853	0.663966	FALSE
chr2-158803189-158804020	RPC	0.227217	0.195302	529330921	0.514157	1.75456e-157	6.55816e-155	3.28167	0.44772	FALSE
chr19-956421-957389	RPC	0.228073	0.185704	529293748	0.514121	3.87533e-144	1.16278e-141	3.44432	0.615235	FALSE
chr13-33264032-33264916	RPC	0.224617	0.20702	529313782	0.514141	1.58338e-176	8.16675e-174	3.07118	0.243657	FALSE
chr14-78985453-78986248	RPC	0.22341	0.202767	5.29292e+08	0.51412	1.23568e-172	5.95282e-170	3.10307	0.27716	FALSE
chr5-106958573-106960129	RPC	0.221257	0.191405	529267201	0.514095	5.99893e-158	2.25768e-155	3.25297	0.432492	FALSE
chr13-33665329-33666123	RPC	0.23349	0.193415	5.29264e+08	0.514092	4.34627e-145	1.33206e-142	3.41561	0.600006	FALSE
chr4-181172821-181173747	RPC	0.230894	0.193934	5.29216e+08	0.514046	3.43255e-151	1.15432e-148	3.31994	0.505589	FALSE
chr2-81660780-81661994	RPC	0.232819	0.200685	529215405	0.514045	1.04659e-156	3.86357e-154	3.24978	0.438583	FALSE
chr4-76695859-76696742	RPC	0.234373	0.191143	529179832	0.514011	4.1724e-143	1.23167e-140	3.41561	0.609143	FALSE
chr15-96182637-96183701	RPC	0.218446	0.196665	529195438	0.514026	4.54909e-168	2.05022e-165	3.11583	0.310663	FALSE
chr5-93407181-93407865	RPC	0.227185	0.193258	529188741	0.514019	3.29464e-152	1.12991e-149	3.29443	0.49036	FALSE
chr5-10036025-10036998	RPC	0.234407	0.189646	5.29107e+08	0.51394	1.94774e-142	5.6883e-140	3.39967	0.603052	FALSE
chr8-20881312-20881922	RPC	0.233179	0.191595	529113411	0.513946	8.77303e-145	2.67135e-142	3.36778	0.572595	FALSE
chr1-15042669-15043686	RPC	0.221775	0.209563	5.29137e+08	0.513969	1.86204e-183	1.05661e-180	2.95318	0.158377	FALSE
chr17-80497944-80498691	RPC	0.228516	0.189953	5.29136e+08	0.513968	3.76047e-146	1.16999e-143	3.35502	0.560412	FALSE
chr3-168473296-168473848	RPC	0.21933	0.199381	529116288	0.513949	1.48706e-170	6.94987e-168	3.0648	0.274114	FALSE
chr16-24552576-24553334	RPC	0.215074	0.199863	529112221	0.513945	7.22537e-178	3.7801e-175	2.99464	0.204063	FALSE
chrX-133649325-133650090	RPC	0.220809	0.195513	529096098	0.513929	3.76519e-163	1.53863e-160	3.13497	0.347212	FALSE
chr2-208671066-208671738	RPC	0.234597	0.192088	529097143	0.51393	5.87622e-141	1.67881e-138	3.41243	0.627418	FALSE
chr6-163943401-163944473	RPC	0.23353	0.189104	529067327	0.513901	1.35947e-140	3.84384e-138	3.40924	0.624372	FALSE
chr13-113137578-113138275	RPC	0.220157	0.197539	5.29077e+08	0.513911	4.10779e-166	1.78285e-163	3.0967	0.313709	FALSE
chr1-178870802-178871811	RPC	0.232694	0.188756	5.29042e+08	0.513877	4.5839e-141	1.31418e-138	3.39329	0.612189	FALSE
chr11-34222588-34223832	RPC	0.229137	0.189664	529044208	0.513879	3.87997e-146	1.20602e-143	3.32313	0.542137	FALSE
chr2-34365600-34366378	RPC	0.210987	0.194554	5.29049e+08	0.513884	5.65453e-175	2.84939e-172	3.00102	0.222337	FALSE
chrX-108347462-108348232	RPC	0.218712	0.198797	5.29034e+08	0.513869	2.10831e-169	9.68794e-167	3.04886	0.274114	FALSE
chr11-69205589-69206401	RPC	0.220733	0.184769	529040569	0.513875	2.69293e-146	8.41831e-144	3.31675	0.542137	FALSE
chr16-49639555-49640381	RPC	0.220496	0.194161	5.29025e+08	0.51386	5.32173e-160	2.05943e-157	3.14453	0.371577	FALSE
chr5-167145412-167146353	RPC	0.224478	0.193946	5.29002e+08	0.513838	6.89149e-155	2.46914e-152	3.19556	0.4264	FALSE
chr10-35684304-35685093	RPC	0.238794	0.19308	528971448	0.513808	4.00445e-140	1.12739e-137	3.38053	0.612189	FALSE
chr5-160773683-160775282	RPC	0.216078	0.19091	5.28962e+08	0.513799	2.76923e-161	1.10283e-158	3.10945	0.347212	FALSE
chr20-19990485-19991263	RPC	0.226226	0.19177	5.28953e+08	0.51379	1.61247e-149	5.2925e-147	3.2434	0.484269	FALSE
chr12-229425-230201	RPC	0.220761	0.188639	528925952	0.513764	2.47806e-151	8.37624e-149	3.21151	0.456857	FALSE
chr5-124732531-124733690	RPC	0.229634	0.187699	528885122	0.513724	2.23123e-141	6.45309e-139	3.32951	0.578686	FALSE
chr14-98592798-98593986	RPC	0.224299	0.196557	528891566	0.513731	1.30112e-157	4.87997e-155	3.1254	0.377669	FALSE
chr10-52661809-52662768	RPC	0.225109	0.1932	528890739	0.51373	7.30272e-152	2.4915e-149	3.19237	0.444675	FALSE
chrX-133888657-133889450	RPC	0.21614	0.195094	5.28883e+08	0.513722	2.33124e-166	1.01583e-163	3.02972	0.283252	FALSE
chr14-96888203-96889026	RPC	0.224537	0.18976	5.28891e+08	0.51373	1.34108e-145	4.13721e-143	3.26891	0.526909	FALSE
chr10-20275978-20276949	RPC	0.231656	0.187702	5.28828e+08	0.513669	1.59413e-138	4.35735e-136	3.34864	0.609143	FALSE
chr13-80359249-80360156	RPC	0.215002	0.199082	5.28835e+08	0.513676	2.52601e-173	1.23869e-170	2.9468	0.210154	FALSE
chr2-66469142-66469876	RPC	0.219481	0.187728	5.28837e+08	0.513677	1.03609e-149	3.40407e-147	3.19875	0.462949	FALSE
chr16-73427819-73428651	RPC	0.208708	0.195387	528833723	0.513674	2.10497e-176	1.084e-173	2.9181	0.182743	FALSE
chr10-20165802-20166648	RPC	0.219925	0.192414	528822578	0.513664	1.19847e-156	4.40938e-154	3.11264	0.377669	FALSE
chr4-86482274-86483266	RPC	0.227047	0.186842	5.28781e+08	0.513623	5.51231e-140	1.54661e-137	3.30718	0.581732	FALSE
chr10-1616616-1617886	RPC	0.213072	0.19696	528774215	0.513617	7.58391e-172	3.60073e-169	2.94043	0.216246	FALSE
chr11-115716624-115717468	RPC	0.233012	0.185382	528736948	0.51358	4.58355e-134	1.17376e-131	3.38053	0.657875	FALSE
chr9-16329468-16330240	RPC	0.224069	0.18373	528757169	0.5136	2.06675e-139	5.74478e-137	3.30718	0.584778	FALSE
chr5-127420479-127421184	RPC	0.221141	0.190465	5.28747e+08	0.51359	9.59527e-151	3.21359e-148	3.1541	0.435537	FALSE
chr1-218925604-218926410	RPC	0.209995	0.188106	5.28741e+08	0.513584	5.70527e-161	2.26659e-158	3.0361	0.3198	FALSE
chr7-3194374-3195345	RPC	0.214106	0.195212	5.2871e+08	0.513554	2.46161e-167	1.0944e-164	2.96275	0.249749	FALSE
chr1-96995309-96996427	RPC	0.214167	0.198443	5.28691e+08	0.513535	2.44637e-171	1.15317e-168	2.9181	0.210154	FALSE
chr7-94039469-94040986	RPC	0.219625	0.188936	528657497	0.513503	9.64531e-150	3.17533e-147	3.13497	0.432492	FALSE
chr12-738242-739278	RPC	0.218133	0.185662	528624976	0.513472	1.58138e-147	5.01027e-145	3.15091	0.453812	FALSE
chr15-48439770-48440596	RPC	0.216373	0.183741	5.2862e+08	0.513467	2.03506e-147	6.43525e-145	3.15091	0.453812	FALSE
chr6-11650070-11650841	RPC	0.221679	0.188618	5.28613e+08	0.51346	4.92763e-148	1.57641e-145	3.14134	0.444675	FALSE
chr3-56355316-56356183	RPC	0.214418	0.189343	528621234	0.513468	5.81253e-157	2.15787e-154	3.03929	0.344166	FALSE
chr6-21370819-21372097	RPC	0.22503	0.182651	5.28617e+08	0.513464	1.02133e-135	2.67378e-133	3.30718	0.612189	FALSE
chr9-88971082-88971799	RPC	0.209129	0.19265	5.28608e+08	0.513455	7.97921e-169	3.63603e-166	2.91491	0.222337	FALSE
chr11-23605853-23607401	RPC	0.223055	0.180295	5.28601e+08	0.513449	1.12141e-134	2.9011e-132	3.31675	0.624372	FALSE
chr17-57271632-57272212	RPC	0.228699	0.18315	5.28597e+08	0.513444	1.9906e-132	4.98106e-130	3.34864	0.657875	FALSE
chr10-19628749-19630033	RPC	0.220349	0.185007	528579416	0.513427	5.3479e-144	1.60169e-141	3.17961	0.49036	FALSE
chr2-221495531-221496268	RPC	0.206219	0.190116	5.28576e+08	0.513424	1.00379e-168	4.56149e-166	2.90535	0.219292	FALSE
chr10-61621464-61622127	RPC	0.219987	0.190937	528573044	0.513421	3.27753e-151	1.10445e-148	3.08713	0.402035	FALSE
chr9-132804525-132805289	RPC	0.226987	0.182904	5.28575e+08	0.513423	9.97385e-132	2.47501e-129	3.34864	0.667012	FALSE
chr13-102913889-102915086	RPC	0.220491	0.178942	528520530	0.51337	1.24109e-136	3.30438e-134	3.25934	0.578686	FALSE
chr1-197916974-197917392	RPC	0.215732	0.185664	528539773	0.513389	6.42237e-149	2.083e-146	3.10307	0.423355	FALSE
chr11-113813820-113814881	RPC	0.207231	0.196776	5.28542e+08	0.513391	1.34528e-177	7.00465e-175	2.81605	0.137057	FALSE
chr11-12019112-12019812	RPC	0.224969	0.186244	5.28522e+08	0.513372	2.97883e-140	8.40085e-138	3.20832	0.529955	FALSE
chr4-61505811-61506774	RPC	0.2215	0.182333	528503965	0.513354	4.39298e-139	1.21287e-136	3.21788	0.542137	FALSE
chr3-157865178-157866138	RPC	0.226578	0.183405	5.28546e+08	0.513395	3.52376e-132	8.78403e-130	3.32951	0.654829	FALSE
chr2-164127549-164128499	RPC	0.212351	0.187014	5.28499e+08	0.513349	3.16045e-155	1.13981e-152	3.01697	0.344166	FALSE
chr8-84327912-84328554	RPC	0.216271	0.186234	5.28499e+08	0.513349	2.34502e-149	7.68154e-147	3.08394	0.411172	FALSE
chr18-64332175-64333337	RPC	0.219582	0.185692	528502872	0.513353	3.0685e-144	9.23221e-142	3.14772	0.475132	FALSE
chr3-125317938-125318778	RPC	0.214796	0.185087	5.2852e+08	0.51337	1.36541e-146	4.29289e-144	3.12221	0.450766	FALSE
chr2-77018075-77018620	RPC	0.226058	0.185432	528499689	0.51335	8.59608e-136	2.25759e-133	3.25934	0.590869	FALSE
chr10-36514922-36515727	RPC	0.215321	0.191801	528477667	0.513329	9.0731e-157	3.35318e-154	2.99145	0.325892	FALSE
chr15-58306798-58307953	RPC	0.212896	0.183005	5.2845e+08	0.513301	2.00022e-148	6.4492e-146	3.07756	0.414217	FALSE
chr1-93722013-93723421	RPC	0.224234	0.182854	528447114	0.513299	3.35811e-135	8.74255e-133	3.24978	0.587823	FALSE
chr13-71831554-71832184	RPC	0.217025	0.185522	5.28441e+08	0.513292	1.48295e-146	4.65797e-144	3.0967	0.435537	FALSE
chr5-52419092-52420053	RPC	0.228457	0.189346	5.28481e+08	0.513332	9.37553e-136	2.45837e-133	3.24978	0.590869	FALSE
chr12-48986387-48987349	RPC	0.211522	0.177288	5.2841e+08	0.513263	3.97203e-141	1.13975e-138	3.1541	0.499497	FALSE
chr1-145951142-145952024	RPC	0.211146	0.194243	528399049	0.513252	1.22678e-165	5.29644e-163	2.87664	0.225383	FALSE
chr10-124075151-124076510	RPC	0.213468	0.184059	528398888	0.513252	2.41239e-147	7.62109e-145	3.07118	0.420309	FALSE
chr11-83648955-83649844	RPC	0.207806	0.192299	528390006	0.513243	9.2112e-168	4.12309e-165	2.85432	0.204063	FALSE
chr15-29873949-29874582	RPC	0.215061	0.185221	5.28409e+08	0.513262	2.21976e-145	6.83509e-143	3.0967	0.44772	FALSE
chr2-70726012-70726590	RPC	0.227919	0.185116	528411211	0.513264	1.49739e-130	3.6281e-128	3.3008	0.654829	FALSE
chr1-59669593-59670348	RPC	0.225114	0.186274	5.28344e+08	0.513199	9.48952e-139	2.6025e-136	3.16367	0.517772	FALSE
chr11-122521240-122522058	RPC	0.219842	0.186974	5.28359e+08	0.513213	1.82786e-144	5.51464e-142	3.09351	0.44772	FALSE
chr2-182818537-182819584	RPC	0.215218	0.184074	5.28349e+08	0.513203	2.8156e-146	8.79341e-144	3.06799	0.423355	FALSE
chr2-75920503-75921675	RPC	0.219113	0.189545	528356004	0.51321	2.92913e-148	9.40732e-146	3.04567	0.402035	FALSE
chr14-37972825-37973830	RPC	0.216226	0.187774	5.28355e+08	0.513209	7.77909e-148	2.47898e-145	3.04886	0.408126	FALSE
chr14-54675245-54676018	RPC	0.222048	0.182007	528318781	0.513174	1.219e-136	3.24822e-134	3.1828	0.542137	FALSE
chr4-146981426-146982062	RPC	0.209326	0.191551	5.28353e+08	0.513207	2.89847e-162	1.1699e-159	2.89259	0.252794	FALSE
chr21-42515941-42516571	RPC	0.216908	0.185034	5.28332e+08	0.513187	2.0975e-144	6.32234e-142	3.08394	0.444675	FALSE
chr7-93046305-93046987	RPC	0.212785	0.192032	528339740	0.513195	2.19275e-158	8.29032e-156	2.92767	0.289343	FALSE
chr3-61008193-61009309	RPC	0.222968	0.178207	528301803	0.513158	3.91336e-131	9.60222e-129	3.25616	0.61828	FALSE
chr3-177431298-177432153	RPC	0.221496	0.18002	528310375	0.513166	2.10102e-133	5.33045e-131	3.22426	0.587823	FALSE
chr1-201582257-201583585	RPC	0.216431	0.174146	5.2831e+08	0.513166	8.97976e-131	2.18218e-128	3.26253	0.627418	FALSE
chr12-42756808-42758067	RPC	0.216729	0.179378	5.28302e+08	0.513158	3.292e-137	8.84373e-135	3.16686	0.533	FALSE
chr3-129936402-129937234	RPC	0.214752	0.1871	528287451	0.513144	2.05406e-150	6.85139e-148	2.99783	0.365486	FALSE
chr6-3506848-3507393	RPC	0.225063	0.179864	528265204	0.513122	3.9577e-130	9.54003e-128	3.25616	0.627418	FALSE
chr17-80873111-80873981	RPC	0.214607	0.184383	5.28268e+08	0.513125	2.99711e-146	9.34253e-144	3.03929	0.411172	FALSE
chr3-65927703-65929132	RPC	0.209853	0.185103	5.28269e+08	0.513126	5.93638e-153	2.06392e-150	2.96275	0.335029	FALSE
chr1-6652985-6654268	RPC	0.216136	0.182738	528271219	0.513128	6.84483e-142	1.99016e-139	3.09351	0.465995	FALSE
chr13-111619928-111620747	RPC	0.220289	0.18095	5.28249e+08	0.513106	1.37182e-134	3.54333e-132	3.1828	0.560412	FALSE
chr3-193016155-193017008	RPC	0.221256	0.177509	528215057	0.513073	3.02014e-131	7.42162e-129	3.22107	0.600006	FALSE
chr18-6866266-6867266	RPC	0.222349	0.177064	5.28212e+08	0.513071	4.99602e-129	1.18175e-126	3.25297	0.633509	FALSE
chr7-14194803-14195500	RPC	0.219664	0.187789	5.28228e+08	0.513086	3.06041e-144	9.21631e-142	3.04886	0.429446	FALSE
chr19-1348929-1349674	RPC	0.20874	0.179591	528223493	0.513082	6.05231e-146	1.87417e-143	3.02653	0.408126	FALSE
chr11-43557609-43558485	RPC	0.216425	0.187715	528214027	0.513072	7.33798e-148	2.34068e-145	3.00102	0.38376	FALSE
chr16-78606390-78607084	RPC	0.224723	0.179704	5.28194e+08	0.513053	1.35524e-129	3.24302e-127	3.23702	0.621326	FALSE
chrX-137746986-137748084	RPC	0.205453	0.181497	528211251	0.51307	1.15574e-151	3.93084e-149	2.95637	0.34112	FALSE
chr10-59847002-59847677	RPC	0.206281	0.186464	528203833	0.513063	4.34448e-159	1.66362e-156	2.87664	0.261932	FALSE
chr18-21330075-21331528	RPC	0.206274	0.189139	528200003	0.513059	1.6145e-162	6.5326e-160	2.84156	0.228429	FALSE
chr12-71027642-71028352	RPC	0.217409	0.183575	5.28215e+08	0.513073	3.67032e-139	1.0142e-136	3.10626	0.493406	FALSE
chr7-80255005-80256477	RPC	0.211885	0.188939	528179058	0.513038	7.4051e-155	2.65028e-152	2.91172	0.301526	FALSE
chr8-40174057-40175090	RPC	0.224505	0.180862	5.28178e+08	0.513038	2.69344e-129	6.4079e-127	3.23383	0.624372	FALSE
chr19-49423063-49423779	RPC	0.215397	0.174934	528139043	0.513	9.08397e-133	2.28701e-130	3.17005	0.563457	FALSE
chr9-37251331-37251923	RPC	0.209559	0.186138	5.28187e+08	0.513046	5.63502e-151	1.8911e-148	2.95318	0.347212	FALSE
chr5-8436832-8437688	RPC	0.209284	0.185977	5.28164e+08	0.513024	1.80496e-152	6.20963e-150	2.93086	0.325892	FALSE
chr16-51448970-51449881	RPC	0.209957	0.184125	5.28151e+08	0.513012	3.19183e-149	1.04035e-146	2.96275	0.359395	FALSE
chr2-35468142-35468748	RPC	0.205896	0.185381	5.2815e+08	0.51301	2.75935e-156	1.01182e-153	2.88621	0.283252	FALSE
chr3-154217416-154218861	RPC	0.222788	0.183252	5.28129e+08	0.51299	1.14592e-133	2.91404e-131	3.15091	0.551275	FALSE
chr8-141002614-141003282	RPC	0.223208	0.179981	528104078	0.512966	1.757e-130	4.25084e-128	3.18918	0.590869	FALSE
chr17-6439627-6440404	RPC	0.200112	0.189423	528122856	0.512984	1.16027e-170	5.43805e-168	2.7427	0.146194	FALSE
chr4-136504428-136505743	RPC	0.203803	0.18401	5.28122e+08	0.512983	2.95051e-156	1.08071e-153	2.87664	0.280206	FALSE
chr1-15360507-15361149	RPC	0.207008	0.185027	528107359	0.512969	1.13594e-153	4.01736e-151	2.89897	0.304572	FALSE
chr16-61412623-61413434	RPC	0.212308	0.181563	528110505	0.512972	5.14525e-142	1.49998e-139	3.03291	0.438583	FALSE
chr4-144882653-144883548	RPC	0.204242	0.189129	528093875	0.512956	2.68408e-164	1.12914e-161	2.79053	0.197972	FALSE
chr7-131869215-131870458	RPC	0.203151	0.181812	5.28088e+08	0.51295	5.57372e-154	1.98402e-151	2.8894	0.29848	FALSE
chr13-58500805-58501483	RPC	0.202139	0.187457	528079162	0.512941	1.8873e-164	7.97009e-162	2.78416	0.194926	FALSE
chr4-81523511-81524408	RPC	0.209308	0.184448	5.28055e+08	0.512918	2.52947e-150	8.42859e-148	2.9181	0.331983	FALSE
chr2-79437381-79438230	RPC	0.210195	0.187693	528060090	0.512923	9.55342e-153	3.31096e-150	2.89259	0.307617	FALSE
chr5-124263668-124264527	RPC	0.216956	0.172613	5.28034e+08	0.512898	8.79035e-127	1.98903e-124	3.21788	0.633509	FALSE
chr8-101765544-101766032	RPC	0.206563	0.177098	528030789	0.512894	1.58893e-143	4.72437e-141	2.98826	0.40508	FALSE
chr13-87127861-87128383	RPC	0.211192	0.180245	528032681	0.512896	1.21589e-141	3.52276e-139	3.01059	0.429446	FALSE
chr9-136004308-136005114	RPC	0.204984	0.180082	528024328	0.512888	4.56923e-149	1.48342e-146	2.92129	0.34112	FALSE
chr14-28777884-28778586	RPC	0.210471	0.182716	528021398	0.512885	1.43929e-145	4.43602e-143	2.95956	0.380715	FALSE
chr11-125346935-125347530	RPC	0.212618	0.178177	528002438	0.512867	1.43752e-137	3.88404e-135	3.05205	0.475132	FALSE
chr12-124678329-124678980	RPC	0.203677	0.170079	528024599	0.512888	1.25161e-134	3.23537e-132	3.0967	0.520817	FALSE
chr1-203151890-203152705	RPC	0.209392	0.17736	527994075	0.512859	1.00194e-138	2.74325e-136	3.03291	0.459903	FALSE
chr9-15843385-15844180	RPC	0.206005	0.184433	527974488	0.51284	1.00038e-152	3.45975e-150	2.86389	0.295434	FALSE
chr19-17045785-17046446	RPC	0.200134	0.184176	5.27968e+08	0.512833	1.39483e-160	5.45563e-158	2.78416	0.216246	FALSE
chr7-75567958-75568662	RPC	0.202753	0.173116	527944963	0.512811	3.43979e-141	9.89621e-139	2.98507	0.420309	FALSE
chr11-98564227-98565764	RPC	0.215195	0.183058	527978119	0.512843	4.5176e-137	1.21065e-134	3.04567	0.481223	FALSE
chr9-6723384-6724445	RPC	0.207101	0.183325	5.27955e+08	0.51282	4.49116e-149	1.45952e-146	2.89578	0.331983	FALSE
chr5-178356406-178357546	RPC	0.210045	0.18314	527964948	0.512831	5.95598e-144	1.78219e-141	2.95637	0.392897	FALSE
chr6-47258744-47259434	RPC	0.210657	0.177891	527929418	0.512796	9.80865e-139	2.68777e-136	3.01059	0.44772	FALSE
chr2-224938166-224939185	RPC	0.206353	0.185629	527953679	0.51282	1.50107e-152	5.18044e-150	2.85751	0.295434	FALSE
chr13-72534841-72535671	RPC	0.207968	0.180391	527915611	0.512783	1.1004e-143	3.27776e-141	2.94362	0.386806	FALSE
chr12-43288624-43289730	RPC	0.206744	0.17895	5.27894e+08	0.512761	1.51474e-144	4.58682e-142	2.92767	0.371577	FALSE
chr14-76961591-76962255	RPC	0.216282	0.171388	5.27882e+08	0.51275	4.93705e-125	1.0821e-122	3.18599	0.630463	FALSE
chr3-108440404-108442026	RPC	0.210169	0.176498	5.2788e+08	0.512748	2.97409e-136	7.86747e-134	3.02334	0.472086	FALSE
chr17-2959983-2960763	RPC	0.213555	0.17235	527877834	0.512746	2.6946e-127	6.16513e-125	3.14772	0.59696	FALSE
chr3-193710567-193711809	RPC	0.207257	0.185718	527898918	0.512766	3.95714e-150	1.30929e-147	2.86389	0.313709	FALSE
chr5-146072961-146073950	RPC	0.211069	0.169984	527848580	0.512717	1.24992e-128	2.9417e-126	3.11902	0.569549	FALSE
chr12-21416112-21417082	RPC	0.214948	0.184824	5.2789e+08	0.512758	6.68302e-140	1.87028e-137	2.9787	0.429446	FALSE
chrX-106436228-106437687	RPC	0.208899	0.174792	527859402	0.512728	1.75588e-135	4.58218e-133	3.02653	0.478177	FALSE
chr5-126912577-126913384	RPC	0.200475	0.185531	5.27857e+08	0.512726	4.44935e-160	1.72387e-157	2.75226	0.207109	FALSE
chr10-124048164-124049022	RPC	0.196344	0.188626	527847582	0.512717	6.57637e-172	3.12688e-169	2.64702	0.103554	FALSE
chr10-76149645-76151152	RPC	0.215721	0.173642	527817526	0.512687	7.15022e-127	1.62238e-124	3.13178	0.590869	FALSE
chr2-40466857-40467833	RPC	0.204186	0.174507	5.27816e+08	0.512686	9.74766e-140	2.71868e-137	2.95637	0.417263	FALSE
chr14-33641422-33642882	RPC	0.210481	0.176664	5.27799e+08	0.512669	3.35707e-135	8.74255e-133	3.0074	0.472086	FALSE
chr7-7736468-7737379	RPC	0.208114	0.176093	527807730	0.512678	7.37391e-136	1.94127e-133	3.00102	0.465995	FALSE
chr18-23176202-23177478	RPC	0.205748	0.1731	527749838	0.512622	4.03944e-136	1.06685e-133	2.9787	0.450766	FALSE
chr12-120770548-120771465	RPC	0.198285	0.183773	527761593	0.512633	4.10026e-159	1.57193e-156	2.72994	0.204063	FALSE
chr3-26840226-26841050	RPC	0.206871	0.176845	527724457	0.512597	3.25798e-139	9.01779e-137	2.93086	0.408126	FALSE
chr16-72722172-72723163	RPC	0.210183	0.169391	527722893	0.512595	6.75877e-126	1.50345e-123	3.10945	0.587823	FALSE
chr21-16279587-16280845	RPC	0.214874	0.174101	5.27716e+08	0.512589	4.4168e-126	9.86502e-124	3.10307	0.584778	FALSE
chr17-57305911-57306596	RPC	0.2002	0.180068	527695853	0.512569	1.80551e-151	6.11547e-149	2.78416	0.268023	FALSE
chr4-57607416-57608333	RPC	0.207689	0.179731	527697267	0.512571	1.03363e-140	2.93012e-138	2.90216	0.386806	FALSE
chr13-84037612-84038379	RPC	0.195471	0.178917	5.27675e+08	0.512549	1.50984e-155	5.49347e-153	2.73632	0.225383	FALSE
chr8-75976296-75976931	RPC	0.197269	0.185168	527661213	0.512535	1.04797e-162	4.26129e-160	2.66616	0.158377	FALSE
chr1-170145613-170146405	RPC	0.209274	0.176142	5.27653e+08	0.512527	9.12239e-134	2.32339e-131	2.97232	0.465995	FALSE
chr10-29113165-29113942	RPC	0.197815	0.183248	5.27654e+08	0.512529	1.54182e-158	5.84949e-156	2.70124	0.194926	FALSE
chr15-96746413-96747531	RPC	0.207763	0.172295	527632644	0.512508	2.31511e-131	5.69761e-129	2.99783	0.493406	FALSE
chr3-11495869-11496687	RPC	0.204299	0.179162	5.27636e+08	0.512511	7.70524e-144	2.30142e-141	2.84475	0.34112	FALSE
chr9-81137856-81138632	RPC	0.198213	0.173291	527637463	0.512512	8.04007e-142	2.33355e-139	2.86707	0.365486	FALSE
chr1-210364381-210364940	RPC	0.195629	0.184309	527627120	0.512502	6.25205e-163	2.5517e-160	2.6534	0.152286	FALSE
chr21-40613442-40614223	RPC	0.205305	0.167321	5.27597e+08	0.512473	3.64172e-128	8.48576e-126	3.02972	0.529955	FALSE
chr1-41486280-41487131	RPC	0.210957	0.169114	5.27604e+08	0.51248	6.08329e-124	1.3106e-121	3.09351	0.593915	FALSE
chr18-7822704-7823677	RPC	0.209017	0.174977	527600039	0.512476	1.42991e-132	3.58625e-130	2.96913	0.472086	FALSE
chr10-69543311-69544083	RPC	0.200159	0.181709	527585071	0.512462	7.69438e-152	2.6224e-149	2.7427	0.249749	FALSE
chr12-112777270-112778070	RPC	0.198521	0.182874	527576238	0.512453	8.10231e-156	2.96109e-153	2.70124	0.210154	FALSE
chr10-2772690-2773726	RPC	0.209431	0.171682	527571822	0.512449	3.94075e-127	9.00373e-125	3.03291	0.542137	FALSE
chr5-133426029-133426710	RPC	0.21196	0.173742	527566063	0.512443	3.09077e-127	7.06663e-125	3.02972	0.539092	FALSE
chr18-46373069-46374198	RPC	0.203987	0.161887	5.2753e+08	0.512408	2.44279e-122	5.1185e-120	3.09032	0.603052	FALSE
chr12-24229976-24230568	RPC	0.201492	0.174678	5.27533e+08	0.512411	8.91221e-141	2.53297e-138	2.84475	0.359395	FALSE
chrX-679044-679698	RPC	0.19965	0.175059	5.2756e+08	0.512437	2.36416e-141	6.83154e-139	2.84475	0.359395	FALSE
chr3-3296459-3297485	RPC	0.205215	0.171312	5.27538e+08	0.512416	4.36904e-131	1.07123e-128	2.96594	0.481223	FALSE
chr2-16030028-16031305	RPC	0.207066	0.178949	527554013	0.512431	1.16973e-137	3.16832e-135	2.88621	0.402035	FALSE
chr11-92228057-92228747	RPC	0.209292	0.173035	5.27549e+08	0.512426	8.92978e-128	2.06466e-125	3.01378	0.529955	FALSE
chr16-79980753-79981774	RPC	0.195283	0.178743	5.27528e+08	0.512406	1.59186e-153	5.6177e-151	2.70762	0.225383	FALSE
chr2-234448535-234449757	RPC	0.219627	0.183143	527568192	0.512445	5.95914e-127	1.35681e-124	3.02972	0.548229	FALSE
chr2-157429872-157430653	RPC	0.202879	0.178322	5.27523e+08	0.512401	6.98112e-143	2.05709e-140	2.81605	0.335029	FALSE
chr7-84411951-84412626	RPC	0.207848	0.17903	5.27529e+08	0.512407	2.99863e-137	8.06883e-135	2.88302	0.402035	FALSE
chr12-119249081-119249771	RPC	0.207948	0.165271	5.27497e+08	0.512376	2.54376e-122	5.32667e-120	3.07756	0.59696	FALSE
chr6-40996616-40997942	RPC	0.211475	0.169408	5.275e+08	0.512379	3.38671e-123	7.20665e-121	3.0648	0.584778	FALSE
chr5-153657998-153658941	RPC	0.206696	0.175473	5.27519e+08	0.512398	6.34791e-134	1.61926e-131	2.92129	0.441629	FALSE
chr3-152082783-152083667	RPC	0.201548	0.174953	527516677	0.512395	1.30675e-139	3.63534e-137	2.85113	0.371577	FALSE
chr12-125502886-125503705	RPC	0.199178	0.180267	527504645	0.512383	4.01542e-150	1.32723e-147	2.73313	0.25584	FALSE
chr11-70141100-70142563	RPC	0.198138	0.162746	527485472	0.512365	4.38676e-128	1.02001e-125	2.98826	0.51168	FALSE
chr12-44569886-44570592	RPC	0.19817	0.177064	527494700	0.512374	1.03526e-146	3.25799e-144	2.76502	0.289343	FALSE
chr12-29897756-29898436	RPC	0.200362	0.179659	5.2749e+08	0.51237	8.29183e-148	2.63982e-145	2.75226	0.27716	FALSE
chr5-16081507-16082532	RPC	0.208318	0.16881	5.27471e+08	0.51235	1.73727e-125	3.83589e-123	3.02016	0.545183	FALSE
chr11-59301608-59303337	RPC	0.194282	0.174152	527482476	0.512362	1.55612e-148	5.02719e-146	2.7427	0.268023	FALSE
chr13-103187520-103188365	RPC	0.199841	0.182346	5.27485e+08	0.512364	5.00601e-152	1.71148e-149	2.70762	0.23452	FALSE
chr8-77523191-77524103	RPC	0.203933	0.173966	5.27448e+08	0.512329	1.04396e-136	2.7863e-134	2.86389	0.392897	FALSE
chr7-49839959-49841125	RPC	0.205386	0.168293	5.27463e+08	0.512343	1.48135e-125	3.27744e-123	3.01378	0.545183	FALSE
chr15-37165121-37165831	RPC	0.212023	0.172133	5.27441e+08	0.512322	2.40306e-125	5.29529e-123	3.01059	0.542137	FALSE
chr14-68139733-68140819	RPC	0.208924	0.165369	527417874	0.512299	1.55696e-120	3.14988e-118	3.07437	0.609143	FALSE
chr3-88918615-88919349	RPC	0.194629	0.180225	5.27434e+08	0.512315	1.46093e-154	5.21727e-152	2.66616	0.204063	FALSE
chr13-76630673-76631813	RPC	0.192339	0.167152	5.27415e+08	0.512296	9.39193e-139	2.57789e-136	2.82562	0.365486	FALSE
chr7-108245834-108246717	RPC	0.219979	0.175929	527407078	0.512289	9.85564e-121	2.00252e-118	3.0648	0.606098	FALSE
chr16-19289726-19290458	RPC	0.20359	0.169811	527406959	0.512289	1.46593e-128	3.4427e-126	2.94999	0.493406	FALSE
chr11-98895457-98896343	RPC	0.192996	0.176567	527393027	0.512275	2.91237e-152	9.99857e-150	2.67572	0.219292	FALSE
chr18-53402481-53403322	RPC	0.198382	0.186972	527394776	0.512277	1.00553e-160	3.966e-158	2.59918	0.143149	FALSE
chrX-46791751-46792655	RPC	0.209076	0.170579	5.27307e+08	0.512192	6.56832e-125	1.43868e-122	2.96594	0.523863	FALSE
chr8-109294195-109295030	RPC	0.194965	0.170148	5.27299e+08	0.512184	9.20062e-140	2.56829e-137	2.77459	0.335029	FALSE
chr1-66090679-66091583	RPC	0.190562	0.1781	5.27303e+08	0.512187	1.17814e-156	4.33945e-154	2.60556	0.167514	FALSE
chr20-63636895-63637607	RPC	0.198216	0.174657	527288176	0.512173	8.85352e-141	2.51847e-138	2.75864	0.322846	FALSE
chr17-50363208-50364158	RPC	0.209757	0.167823	5.2727e+08	0.512155	6.88199e-121	1.4044e-118	3.01059	0.57564	FALSE
chr9-81801099-81801755	RPC	0.203133	0.169775	5.27264e+08	0.512149	2.81372e-129	6.68921e-127	2.8894	0.456857	FALSE
chr8-47292684-47293318	RPC	0.197649	0.171948	5.27287e+08	0.512172	3.89752e-136	1.0302e-133	2.80967	0.377669	FALSE
chr5-31105987-31107483	RPC	0.193038	0.16688	527247450	0.512134	1.80121e-136	4.78794e-134	2.79372	0.365486	FALSE
chr6-91633129-91634149	RPC	0.199378	0.164183	5.27216e+08	0.512103	4.05445e-126	9.08039e-124	2.91491	0.49036	FALSE
chr11-27444734-27445232	RPC	0.192557	0.170284	5.27206e+08	0.512093	8.59126e-141	2.44599e-138	2.72994	0.310663	FALSE
chr7-87513612-87514445	RPC	0.19755	0.167924	527182977	0.512071	2.96005e-132	7.39002e-130	2.82243	0.40508	FALSE
chr13-113022452-113023532	RPC	0.201754	0.164933	527184459	0.512072	3.67455e-123	7.80903e-121	2.94362	0.526909	FALSE
chr11-80973590-80974263	RPC	0.205209	0.166006	5.27189e+08	0.512076	2.24388e-120	4.52011e-118	2.98507	0.569549	FALSE
chr3-137852146-137852977	RPC	0.206644	0.170173	5.2719e+08	0.512078	3.66974e-123	7.80385e-121	2.94362	0.529955	FALSE
chr21-38945361-38946118	RPC	0.205446	0.172376	5.27168e+08	0.512056	1.6342e-128	3.82965e-126	2.86389	0.450766	FALSE
chr3-28613313-28614072	RPC	0.20845	0.169278	5.27192e+08	0.51208	1.00812e-119	2.00375e-117	2.99464	0.581732	FALSE
chr18-36582688-36583711	RPC	0.194745	0.172105	5.27165e+08	0.512054	9.57671e-141	2.71713e-138	2.71718	0.304572	FALSE
chr17-80668284-80669400	RPC	0.196465	0.176326	527171625	0.51206	3.16748e-143	9.38394e-141	2.69167	0.280206	FALSE
chr18-10086220-10087126	RPC	0.197768	0.164062	5.27149e+08	0.512038	7.65276e-127	1.73521e-124	2.87983	0.46904	FALSE
chr17-41704833-41706057	RPC	0.205799	0.163897	5.27144e+08	0.512033	2.62913e-118	5.07821e-116	3.00102	0.590869	FALSE
chr2-239858109-239858748	RPC	0.195139	0.168093	527152285	0.512041	1.97966e-134	5.10534e-132	2.78416	0.374623	FALSE
chr2-55888682-55889449	RPC	0.201291	0.170752	5.27153e+08	0.512042	2.92133e-130	7.05221e-128	2.83518	0.4264	FALSE
chr11-96084537-96085887	RPC	0.192077	0.170663	527139919	0.512029	2.33749e-142	6.82046e-140	2.69167	0.283252	FALSE
chr2-226602139-226603076	RPC	0.196618	0.170328	5.27136e+08	0.512025	1.81331e-136	4.8162e-134	2.75545	0.347212	FALSE
chr6-119672496-119673148	RPC	0.197181	0.167245	5.27141e+08	0.512031	5.18561e-131	1.26955e-128	2.82243	0.414217	FALSE
chr10-6952789-6953858	RPC	0.196171	0.176193	5.27152e+08	0.512041	1.55968e-143	4.64161e-141	2.6821	0.274114	FALSE
chr8-116623199-116624191	RPC	0.198743	0.166101	527131505	0.512021	1.01518e-126	2.29394e-124	2.87345	0.46904	FALSE
chr13-96851470-96852405	RPC	0.192285	0.169632	527115282	0.512005	4.6588e-140	1.31049e-137	2.70762	0.304572	FALSE
chr16-68909824-68910552	RPC	0.191557	0.165816	5.2712e+08	0.512009	8.7754e-135	2.272e-132	2.76821	0.365486	FALSE
chrX-39973584-39974808	RPC	0.194905	0.16683	527115612	0.512006	1.00406e-131	2.48969e-129	2.80329	0.402035	FALSE
chr6-112618727-112619616	RPC	0.194218	0.175558	5.27107e+08	0.511997	3.20724e-145	9.84805e-143	2.65021	0.249749	FALSE
chrX-110568163-110568983	RPC	0.2	0.171647	527091447	0.511982	2.324e-132	5.80649e-130	2.78735	0.389852	FALSE
chr11-89119232-89120035	RPC	0.193639	0.172233	5.27105e+08	0.511995	3.00927e-139	8.33642e-137	2.7108	0.313709	FALSE
chr11-99277035-99277632	RPC	0.209204	0.167111	5.27068e+08	0.511959	2.21496e-117	4.19924e-115	2.98507	0.590869	FALSE
chr11-19478665-19479521	RPC	0.191565	0.165001	5.27065e+08	0.511956	9.55731e-134	2.43227e-131	2.76183	0.368532	FALSE
chr12-118689371-118690393	RPC	0.187963	0.170654	5.27072e+08	0.511963	1.42787e-144	4.32775e-142	2.64383	0.252794	FALSE
chr9-34954102-34954598	RPC	0.199465	0.170354	527043360	0.511935	4.10806e-132	1.02328e-129	2.77459	0.38376	FALSE
chr10-119413751-119414538	RPC	0.189109	0.171403	527045681	0.511938	9.81643e-145	2.98353e-142	2.63426	0.246703	FALSE
chr2-207944665-207945385	RPC	0.191394	0.17546	527041995	0.511934	1.70079e-147	5.38339e-145	2.60556	0.219292	FALSE
chrX-11319813-11320622	RPC	0.193147	0.173224	5.27035e+08	0.511928	6.49859e-142	1.89284e-139	2.65978	0.274114	FALSE
chr8-91329026-91329694	RPC	0.203809	0.166351	5.27036e+08	0.511928	1.72522e-120	3.486e-118	2.92448	0.539092	FALSE
chr8-124828521-124829246	RPC	0.188397	0.176392	5.27025e+08	0.511918	1.76054e-153	6.19965e-151	2.54497	0.161423	FALSE
chr11-120197299-120197944	RPC	0.202689	0.162842	5.27003e+08	0.511896	6.51955e-119	1.27957e-116	2.93724	0.55432	FALSE
chr14-53741816-53742745	RPC	0.193943	0.172036	5.27006e+08	0.511899	3.45e-139	9.54125e-137	2.67891	0.29848	FALSE
chr16-60905276-60906221	RPC	0.204256	0.164218	526984977	0.511879	6.97122e-119	1.3674e-116	2.93086	0.551275	FALSE
chr20-32779420-32780041	RPC	0.195972	0.162081	5.27004e+08	0.511897	2.9023e-122	6.07359e-120	2.88621	0.508635	FALSE
chr12-116689865-116690699	RPC	0.201101	0.162198	5.27e+08	0.511893	1.29146e-117	2.45693e-115	2.95318	0.57564	FALSE
chr7-114929524-114930537	RPC	0.192435	0.173285	526980075	0.511874	1.32674e-142	3.88503e-140	2.63426	0.258886	FALSE
chr11-110134002-110134522	RPC	0.201565	0.167938	5.26972e+08	0.511866	1.76553e-125	3.89569e-123	2.83199	0.456857	FALSE
chrX-109187533-109188450	RPC	0.187791	0.174924	5.26954e+08	0.511849	4.35483e-152	1.49195e-149	2.5354	0.164469	FALSE
chr13-29884571-29885369	RPC	0.20272	0.167054	526939886	0.511835	5.32705e-123	1.12626e-120	2.85432	0.484269	FALSE
chr4-38924257-38924897	RPC	0.197959	0.169945	526932692	0.511828	1.92004e-131	4.73596e-129	2.7427	0.374623	FALSE
chr12-108526316-108527307	RPC	0.188384	0.176699	526940831	0.511836	5.50218e-153	1.91499e-150	2.52264	0.155332	FALSE
chr6-33505457-33506627	RPC	0.184293	0.174487	526934718	0.51183	1.02167e-155	3.72553e-153	2.49713	0.130966	FALSE
chr18-70575855-70576747	RPC	0.188693	0.169305	526926416	0.511822	7.95165e-142	2.30992e-139	2.6247	0.258886	FALSE
chr9-25497404-25498231	RPC	0.186917	0.177203	526924170	0.51182	2.87419e-155	1.03771e-152	2.49713	0.134012	FALSE
chr10-101465951-101466579	RPC	0.198205	0.170679	526910457	0.511806	5.69664e-131	1.39052e-128	2.73951	0.377669	FALSE
chr4-20041608-20042571	RPC	0.198932	0.168422	5.26924e+08	0.511819	6.34186e-126	1.41263e-123	2.80648	0.444675	FALSE
chr5-14728047-14728792	RPC	0.191779	0.168643	526902045	0.511798	7.08598e-137	1.89585e-134	2.66935	0.307617	FALSE
chr2-149686305-149687379	RPC	0.196294	0.166806	5.26924e+08	0.511819	7.0451e-127	1.59964e-124	2.79372	0.432492	FALSE
chr11-69196268-69196997	RPC	0.192562	0.153731	526890400	0.511787	1.13371e-116	2.12726e-114	2.92767	0.566503	FALSE
chr14-46850313-46851645	RPC	0.189911	0.173741	5.26902e+08	0.511798	4.13081e-146	1.28157e-143	2.57367	0.2132	FALSE
chr6-150572910-150573660	RPC	0.200982	0.164754	5.26913e+08	0.511809	2.1399e-119	4.23533e-117	2.89259	0.533	FALSE
chr7-24422156-24422906	RPC	0.190569	0.171552	526896000	0.511792	9.80844e-142	2.84428e-139	2.61513	0.25584	FALSE
chr1-119036800-119037824	RPC	0.194567	0.166399	526893765	0.51179	1.01175e-129	2.4246e-127	2.74908	0.389852	FALSE
chr12-103422787-103423524	RPC	0.186828	0.170926	526879538	0.511776	2.13398e-146	6.69008e-144	2.5641	0.207109	FALSE
chr5-126348919-126349674	RPC	0.204741	0.164525	5.26867e+08	0.511764	8.74756e-118	1.67289e-115	2.90216	0.545183	FALSE
chr18-40921777-40922657	RPC	0.193944	0.165107	5.2687e+08	0.511767	2.42099e-129	5.7639e-127	2.74589	0.389852	FALSE
chr7-130939273-130940114	RPC	0.197476	0.166074	5.26883e+08	0.511779	4.35367e-125	9.55512e-123	2.80329	0.44772	FALSE
chr13-47501837-47502692	RPC	0.19701	0.16752	5.2686e+08	0.511757	2.95617e-128	6.89811e-126	2.75545	0.402035	FALSE
chr3-73789728-73790335	RPC	0.187342	0.168449	526864101	0.511761	5.30753e-141	1.51766e-138	2.61194	0.258886	FALSE
chr4-53653324-53654101	RPC	0.188434	0.160507	526851823	0.511749	2.39689e-129	5.71065e-127	2.73951	0.386806	FALSE
chr5-77813-78417	RPC	0.192639	0.16481	526839163	0.511737	6.98043e-131	1.70009e-128	2.71718	0.365486	FALSE
chr15-95626476-95627701	RPC	0.197311	0.15973	526849829	0.511747	7.23657e-118	1.38635e-115	2.89259	0.542137	FALSE
chr8-93244782-93245684	RPC	0.199079	0.171655	526867040	0.511764	4.93453e-129	1.16804e-126	2.74589	0.395943	FALSE
chr13-44052514-44053231	RPC	0.192052	0.163437	526834616	0.511733	4.11894e-129	9.77098e-127	2.73632	0.386806	FALSE
chr4-179843176-179843928	RPC	0.182938	0.174736	5.26848e+08	0.511745	4.70829e-157	1.75188e-154	2.45886	0.109646	FALSE
chr12-117875676-117876453	RPC	0.188221	0.162413	5.26845e+08	0.511743	7.06144e-131	1.71855e-128	2.71718	0.368532	FALSE
chr9-14563480-14564751	RPC	0.192221	0.158901	5.26836e+08	0.511734	9.77839e-122	2.02694e-119	2.83199	0.484269	FALSE
chr6-85089035-85089869	RPC	0.19322	0.169296	526821357	0.51172	5.97069e-135	1.54951e-132	2.66297	0.316754	FALSE
chr7-80643460-80644398	RPC	0.189323	0.168989	526821929	0.51172	2.12441e-138	5.79715e-136	2.6247	0.280206	FALSE
chr9-29434908-29435765	RPC	0.201623	0.162089	526791460	0.511691	1.3722e-117	2.60751e-115	2.87664	0.533	FALSE
chr12-121974256-121975412	RPC	0.19977	0.162204	5.26809e+08	0.511708	6.25593e-118	1.19988e-115	2.87664	0.533	FALSE
chr1-113255163-113256306	RPC	0.188452	0.170857	5.26808e+08	0.511707	1.21924e-142	3.57664e-140	2.57686	0.23452	FALSE
chr22-26394465-26395167	RPC	0.190223	0.168093	526801190	0.5117	1.26087e-136	3.35434e-134	2.63745	0.295434	FALSE
chr11-36447100-36447945	RPC	0.196097	0.167608	5.26781e+08	0.511681	2.16602e-129	5.16435e-127	2.71399	0.374623	FALSE
chr19-30003579-30004637	RPC	0.191648	0.168322	5.2678e+08	0.511679	1.90405e-134	4.91421e-132	2.6534	0.316754	FALSE
chr12-32454780-32455291	RPC	0.188032	0.169516	5.26775e+08	0.511675	3.05144e-141	8.79432e-139	2.58005	0.243657	FALSE
chr4-128653422-128654561	RPC	0.195481	0.162844	5.26764e+08	0.511664	1.28979e-123	2.76066e-121	2.78097	0.444675	FALSE
chr4-56253653-56254341	RPC	0.187964	0.175878	5.26754e+08	0.511654	1.17106e-150	3.91405e-148	2.48437	0.152286	FALSE
chr11-126627161-126627896	RPC	0.192209	0.155445	526746581	0.511647	9.95524e-117	1.8701e-114	2.87026	0.539092	FALSE
chr5-124760695-124761442	RPC	0.192748	0.168043	526746448	0.511647	1.27935e-132	3.21353e-130	2.66297	0.331983	FALSE
chr16-7324077-7324822	RPC	0.194245	0.169879	5.26764e+08	0.511664	1.8447e-130	4.45973e-128	2.69167	0.36244	FALSE
chr20-50475285-50476190	RPC	0.18649	0.169608	526734706	0.511636	3.96762e-143	1.17333e-140	2.54816	0.219292	FALSE
chr13-41252978-41253768	RPC	0.191418	0.165431	5.26724e+08	0.511625	3.43279e-131	8.42935e-129	2.67253	0.344166	FALSE
chr7-18712868-18713519	RPC	0.188193	0.16824	5.26739e+08	0.51164	7.51895e-138	2.03993e-135	2.60237	0.274114	FALSE
chr4-186569844-186570762	RPC	0.191948	0.167995	5.26726e+08	0.511627	2.06714e-133	5.24854e-131	2.64702	0.3198	FALSE
chr18-75349767-75350940	RPC	0.191749	0.163862	5.26717e+08	0.511618	1.54732e-128	3.62866e-126	2.70124	0.374623	FALSE
chr12-48121371-48121894	RPC	0.185786	0.168462	5.2673e+08	0.511631	2.7638e-141	7.97935e-139	2.5641	0.237566	FALSE
chr14-28407064-28407732	RPC	0.184539	0.174597	5.26718e+08	0.511619	5.26082e-153	1.83292e-150	2.45248	0.12792	FALSE
chr9-123420226-123421084	RPC	0.193586	0.157746	526694374	0.511596	1.02306e-118	1.99837e-116	2.82243	0.499497	FALSE
chr12-81296701-81298051	RPC	0.204735	0.16408	5.26705e+08	0.511607	1.06888e-113	1.89214e-111	2.89897	0.578686	FALSE
chr13-35679786-35680771	RPC	0.198782	0.162849	5.26675e+08	0.511577	2.53858e-119	5.01837e-117	2.80648	0.487315	FALSE
chr11-131888946-131889669	RPC	0.19799	0.164456	526695848	0.511598	2.06512e-120	4.16511e-118	2.79691	0.478177	FALSE
chrX-9911238-9912113	RPC	0.197369	0.16268	5.26676e+08	0.511578	3.0646e-120	6.15452e-118	2.79372	0.475132	FALSE
chr4-94570138-94570983	RPC	0.188887	0.168419	526681836	0.511584	2.72438e-137	7.34288e-135	2.58962	0.271069	FALSE
chr6-113524543-113525519	RPC	0.184276	0.169448	5.26682e+08	0.511584	2.73228e-145	8.39751e-143	2.50989	0.19188	FALSE
chr12-103530134-103531054	RPC	0.187353	0.165713	526670664	0.511573	3.82068e-135	9.93107e-133	2.60875	0.292389	FALSE
chr17-29847164-29848073	RPC	0.203978	0.162643	526650629	0.511554	1.36698e-114	2.46094e-112	2.86707	0.551275	FALSE
chr1-155196082-155196572	RPC	0.196279	0.166254	526658455	0.511561	1.48665e-125	3.28694e-123	2.71718	0.402035	FALSE
chr22-39219386-39220154	RPC	0.186751	0.163357	526665620	0.511568	4.36489e-132	1.08643e-129	2.64064	0.325892	FALSE
chr18-24602079-24602726	RPC	0.185309	0.165614	5.26668e+08	0.51157	8.47781e-136	2.22831e-133	2.59918	0.286297	FALSE
chr21-15277038-15277920	RPC	0.184731	0.164062	5.26654e+08	0.511557	4.60287e-136	1.21468e-133	2.59281	0.280206	FALSE
chr2-209577575-209578267	RPC	0.193829	0.165196	526653621	0.511557	7.95789e-126	1.7666e-123	2.7108	0.398989	FALSE
chr18-69721968-69722650	RPC	0.186584	0.166567	5.26644e+08	0.511548	1.26255e-137	3.41409e-135	2.57367	0.261932	FALSE
chr3-113104286-113105604	RPC	0.184616	0.165257	526634613	0.511538	2.9405e-137	7.9189e-135	2.57367	0.264977	FALSE
chr18-61948007-61949106	RPC	0.189747	0.169803	5.26623e+08	0.511527	7.66664e-137	2.04954e-134	2.57367	0.268023	FALSE
chr1-87599520-87600589	RPC	0.192349	0.162581	5.26607e+08	0.511512	7.29347e-125	1.59539e-122	2.70762	0.402035	FALSE
chr16-84531915-84532689	RPC	0.201535	0.164094	5.26615e+08	0.511519	1.61826e-116	3.0278e-114	2.82243	0.517772	FALSE
chr14-95071586-95072252	RPC	0.191878	0.16164	526616873	0.511521	9.27196e-123	1.95151e-120	2.73632	0.432492	FALSE
chr6-98365836-98367053	RPC	0.194153	0.158184	526591222	0.511496	5.16036e-118	9.91487e-116	2.79372	0.49036	FALSE
chr2-49110638-49111910	RPC	0.194993	0.157941	526590174	0.511495	6.12133e-116	1.13369e-113	2.82243	0.520817	FALSE
chr6-107806704-107808250	RPC	0.195461	0.159754	5.26578e+08	0.511483	4.43132e-118	8.5241e-116	2.78735	0.487315	FALSE
chr12-101712962-101713660	RPC	0.186472	0.173544	526582784	0.511488	2.83675e-146	8.85105e-144	2.46843	0.17056	FALSE
chr2-169101766-169102308	RPC	0.187216	0.178805	526569563	0.511475	3.82215e-153	1.33593e-150	2.40464	0.109646	FALSE
chr20-39850670-39851335	RPC	0.179792	0.164845	5.2655e+08	0.511456	8.55188e-143	2.51317e-140	2.49075	0.197972	FALSE
chr2-76985280-76986048	RPC	0.185907	0.168797	526540704	0.511447	3.69512e-140	1.0412e-137	2.51308	0.222337	FALSE
chr2-174124118-174124639	RPC	0.187672	0.167067	5.26547e+08	0.511453	2.19918e-134	5.66257e-132	2.57367	0.283252	FALSE
chr2-24832849-24833849	RPC	0.191246	0.152419	526525522	0.511432	4.82462e-113	8.42709e-111	2.84156	0.551275	FALSE
chr19-3041632-3042599	RPC	0.191014	0.151937	5.2652e+08	0.511427	6.00781e-113	1.04659e-110	2.84156	0.551275	FALSE
chr3-64546571-64547385	RPC	0.181112	0.170514	526542026	0.511448	3.93875e-149	1.28127e-146	2.43016	0.140103	FALSE
chr14-59336875-59337682	RPC	0.19427	0.164326	526537954	0.511444	1.4961e-123	3.19392e-121	2.69805	0.408126	FALSE
chr14-54817988-54819100	RPC	0.192638	0.157947	526515380	0.511423	9.7016e-118	1.85426e-115	2.76821	0.481223	FALSE
chr20-57013584-57014093	RPC	0.192806	0.164541	526538318	0.511445	6.30757e-124	1.35803e-121	2.69167	0.40508	FALSE
chr6-113457244-113458660	RPC	0.199446	0.161842	5.26494e+08	0.511401	4.15136e-116	7.70584e-114	2.78416	0.499497	FALSE
chr11-305381-306093	RPC	0.180218	0.168634	526507497	0.511415	1.47014e-147	4.66233e-145	2.43335	0.14924	FALSE
chr9-123092844-123093692	RPC	0.179593	0.164033	526506332	0.511414	6.02751e-141	1.72054e-138	2.49394	0.210154	FALSE
chr11-69744447-69745069	RPC	0.184919	0.171649	526501553	0.511409	8.2823e-145	2.52661e-142	2.45567	0.173606	FALSE
chr1-8266354-8267171	RPC	0.196299	0.159461	526479774	0.511388	6.02139e-116	1.11644e-113	2.78097	0.499497	FALSE
chr6-64997933-64998595	RPC	0.185431	0.160319	5.26481e+08	0.511389	1.78606e-128	4.18255e-126	2.61832	0.338074	FALSE
chr3-78706693-78707514	RPC	0.193604	0.163912	5.26477e+08	0.511385	6.93492e-124	1.4892e-121	2.67253	0.392897	FALSE
chr6-69012042-69012612	RPC	0.182507	0.165717	526478088	0.511386	5.22171e-139	1.43805e-136	2.50351	0.225383	FALSE
chr18-27704519-27705357	RPC	0.188911	0.166712	526457730	0.511367	2.96502e-132	7.39682e-130	2.56729	0.292389	FALSE
chr1-214957389-214958341	RPC	0.189253	0.161988	5.26449e+08	0.511358	3.27228e-126	7.34365e-124	2.63426	0.359395	FALSE
chr17-61380551-61381501	RPC	0.183405	0.158186	526449120	0.511358	1.56462e-127	3.60743e-125	2.61832	0.344166	FALSE
chr12-78725974-78726732	RPC	0.197117	0.159886	5.26462e+08	0.511371	1.36986e-113	2.41842e-111	2.80648	0.533	FALSE
chr13-62094106-62095121	RPC	0.192292	0.155414	526434357	0.511344	9.60112e-115	1.73322e-112	2.78097	0.508635	FALSE
chr6-42778066-42778482	RPC	0.191162	0.163021	526417555	0.511327	4.87931e-125	1.07016e-122	2.63745	0.368532	FALSE
chr8-120593150-120594312	RPC	0.18956	0.162983	526415912	0.511326	8.0623e-127	1.82681e-124	2.61513	0.347212	FALSE
chr21-36887728-36888329	RPC	0.180976	0.161868	526399716	0.51131	6.79853e-135	1.76157e-132	2.51945	0.25584	FALSE
chr20-48372800-48373367	RPC	0.177088	0.170541	5.26398e+08	0.511309	1.00606e-153	3.56958e-151	2.34724	0.0852801	FALSE
chr2-3009686-3010430	RPC	0.185634	0.160788	5.26398e+08	0.511308	1.08337e-126	2.44633e-124	2.60875	0.347212	FALSE
chr7-13908602-13909546	RPC	0.19606	0.16122	526389267	0.5113	2.28753e-116	4.27029e-114	2.73951	0.478177	FALSE
chr5-162603341-162604297	RPC	0.186997	0.162989	5.26379e+08	0.51129	1.74736e-127	4.01748e-125	2.59281	0.335029	FALSE
chrX-39418588-39419726	RPC	0.188347	0.151339	5.26359e+08	0.511271	2.33519e-112	4.01691e-110	2.78735	0.529955	FALSE
chr3-71360847-71361915	RPC	0.195685	0.158088	5.26357e+08	0.511269	2.30428e-113	4.05069e-111	2.7714	0.514726	FALSE
chr1-81431079-81432389	RPC	0.189514	0.161592	526358188	0.51127	4.83443e-124	1.04428e-121	2.62789	0.371577	FALSE
chr3-62370168-62370622	RPC	0.190064	0.153276	5.26356e+08	0.511268	5.48707e-112	9.36509e-110	2.79053	0.536046	FALSE
chr7-107833287-107834347	RPC	0.189434	0.164841	526350195	0.511262	8.31032e-128	1.92686e-125	2.58005	0.325892	FALSE
chr7-106895835-106896775	RPC	0.192402	0.155191	526349337	0.511261	1.76271e-112	3.0417e-110	2.78097	0.526909	FALSE
chr7-5636154-5636739	RPC	0.184774	0.157009	526343161	0.511255	4.27479e-123	9.05536e-121	2.63426	0.380715	FALSE
chr2-138724029-138724993	RPC	0.186465	0.16403	526346385	0.511258	3.29744e-130	7.95431e-128	2.55135	0.29848	FALSE
chr10-29249025-29249757	RPC	0.191345	0.162871	5.2633e+08	0.511242	6.10798e-123	1.29054e-120	2.63108	0.380715	FALSE
chr7-99275240-99275892	RPC	0.186252	0.160536	526327325	0.51124	3.4364e-125	7.547e-123	2.60237	0.353303	FALSE
chr12-97142430-97143573	RPC	0.186791	0.156951	526320628	0.511233	3.54391e-120	7.10405e-118	2.66297	0.414217	FALSE
chr4-146844532-146845208	RPC	0.186746	0.162902	526337468	0.51125	1.00217e-126	2.2661e-124	2.58643	0.338074	FALSE
chr4-22842287-22843104	RPC	0.183088	0.163042	5.26325e+08	0.511237	9.5632e-133	2.40582e-130	2.51626	0.268023	FALSE
chr9-37144589-37145177	RPC	0.187202	0.160699	5.26308e+08	0.511221	1.21543e-124	2.64984e-122	2.60237	0.356349	FALSE
chr20-20463635-20464385	RPC	0.191418	0.157333	526295105	0.511209	3.49923e-116	6.50637e-114	2.70762	0.462949	FALSE
chrX-111502795-111503856	RPC	0.181342	0.15853	5.26289e+08	0.511203	4.40008e-129	1.04304e-126	2.54497	0.301526	FALSE
chr9-71047937-71048687	RPC	0.179824	0.163246	526302451	0.511216	2.53486e-136	6.71639e-134	2.47162	0.228429	FALSE
chr8-76699618-76700578	RPC	0.187788	0.16227	526285483	0.511199	7.13432e-126	1.58592e-123	2.58005	0.338074	FALSE
chr14-68522017-68523068	RPC	0.178089	0.158864	526280848	0.511195	3.1267e-133	7.91434e-131	2.49713	0.25584	FALSE
chr6-124928673-124929403	RPC	0.187071	0.164252	526281213	0.511195	4.75311e-129	1.12591e-126	2.54178	0.301526	FALSE
chr6-53910585-53911719	RPC	0.194576	0.162563	526270477	0.511185	8.46948e-119	1.65832e-116	2.66297	0.423355	FALSE
chr12-88731879-88733633	RPC	0.18283	0.168091	5.26275e+08	0.511189	1.11166e-139	3.09785e-137	2.43016	0.19188	FALSE
chr16-51358966-51359967	RPC	0.193876	0.157802	5.26248e+08	0.511163	4.78333e-114	8.52723e-112	2.72037	0.484269	FALSE
chr15-32898989-32899711	RPC	0.177487	0.166713	5.26265e+08	0.51118	6.30806e-145	1.92613e-142	2.37913	0.143149	FALSE
chr6-19369563-19370166	RPC	0.182751	0.167097	526251954	0.511167	3.43352e-137	9.21638e-135	2.4461	0.2132	FALSE
chr1-243345930-243346964	RPC	0.179533	0.169501	5.26248e+08	0.511163	9.35074e-146	2.89284e-143	2.36637	0.134012	FALSE
chr3-156721524-156722485	RPC	0.179952	0.164939	526242605	0.511158	1.3961e-138	3.81923e-136	2.43016	0.197972	FALSE
chr11-126059272-126059806	RPC	0.185572	0.153072	526237114	0.511152	1.74795e-115	3.20654e-113	2.69486	0.462949	FALSE
chr9-123953520-123954238	RPC	0.18791	0.162821	5.26242e+08	0.511157	6.72513e-124	1.44509e-121	2.58643	0.356349	FALSE
chr4-139866239-139867083	RPC	0.190491	0.152961	5.26232e+08	0.511147	7.47521e-110	1.23478e-107	2.77459	0.545183	FALSE
chr1-8944600-8945354	RPC	0.18044	0.165962	5.26227e+08	0.511143	4.85414e-139	1.33795e-136	2.42059	0.19188	FALSE
chr8-141146594-141147201	RPC	0.177094	0.168184	5.26227e+08	0.511143	3.04628e-147	9.61439e-145	2.34724	0.118783	FALSE
chr3-168807358-168807904	RPC	0.192615	0.158519	526219014	0.511135	7.90817e-113	1.374e-110	2.72356	0.499497	FALSE
chr8-85829933-85830795	RPC	0.193647	0.156981	526188199	0.511105	3.11406e-112	5.34549e-110	2.72356	0.499497	FALSE
chr13-106660612-106661799	RPC	0.195569	0.155598	5.26183e+08	0.511099	4.02141e-109	6.56679e-107	2.76821	0.545183	FALSE
chr6-26338792-26339466	RPC	0.19328	0.158884	5.26175e+08	0.511092	4.78998e-115	8.69958e-113	2.67891	0.456857	FALSE
chr4-104641076-104641817	RPC	0.181592	0.154318	5.26175e+08	0.511092	7.82179e-122	1.62546e-119	2.58962	0.368532	FALSE
chr5-93821716-93822369	RPC	0.176562	0.169516	5.26192e+08	0.511108	2.43291e-149	7.96151e-147	2.31854	0.0974629	FALSE
chr13-52932650-52933979	RPC	0.181708	0.15812	5.26183e+08	0.5111	7.17286e-125	1.57005e-122	2.55454	0.335029	FALSE
chrX-138173403-138174373	RPC	0.188393	0.157551	526159886	0.511077	6.24338e-119	1.2261e-116	2.62151	0.402035	FALSE
chr17-46732618-46733215	RPC	0.176834	0.16279	5.26173e+08	0.51109	6.91122e-139	1.90016e-136	2.40464	0.185789	FALSE
chr12-64284016-64284748	RPC	0.183659	0.16039	5.26169e+08	0.511086	1.8948e-126	4.26104e-124	2.53221	0.313709	FALSE
chr11-126159567-126160550	RPC	0.180161	0.145818	526150801	0.511068	2.28925e-112	3.93994e-110	2.70762	0.49036	FALSE
chr2-58912970-58913602	RPC	0.185041	0.164108	5.26165e+08	0.511082	1.95106e-129	4.6552e-127	2.49713	0.280206	FALSE
chr2-158796586-158797043	RPC	0.189701	0.155195	526149850	0.511067	1.17987e-113	2.08524e-111	2.68848	0.472086	FALSE
chrX-68892440-68893254	RPC	0.189663	0.155648	526145479	0.511063	1.86102e-114	3.34121e-112	2.67572	0.459903	FALSE
chr3-159560191-159560999	RPC	0.179812	0.165782	526156482	0.511074	5.39636e-139	1.48491e-136	2.39827	0.182743	FALSE
chr2-28691525-28692222	RPC	0.17908	0.157087	5.26134e+08	0.511052	4.51386e-127	1.02988e-124	2.51308	0.301526	FALSE
chr1-52589935-52590698	RPC	0.18968	0.156143	5.26142e+08	0.511059	1.28049e-112	2.21658e-110	2.69805	0.487315	FALSE
chr6-163745663-163746343	RPC	0.193539	0.158115	5.26124e+08	0.511042	1.02971e-112	1.78812e-110	2.69167	0.481223	FALSE
chr12-116507967-116509070	RPC	0.176857	0.149324	526118695	0.511037	3.54365e-119	6.98003e-117	2.60237	0.392897	FALSE
chr5-118597450-118598527	RPC	0.179245	0.156792	526122125	0.511041	4.11201e-126	9.19677e-124	2.51945	0.310663	FALSE
chr11-8723418-8724094	RPC	0.191249	0.153872	5.26107e+08	0.511025	1.47354e-110	2.45624e-108	2.71718	0.508635	FALSE
chr15-73026457-73026975	RPC	0.180156	0.155337	526128575	0.511047	6.9926e-122	1.45591e-119	2.57048	0.36244	FALSE
chr5-74053933-74054675	RPC	0.180593	0.145689	526099528	0.511019	1.75508e-111	2.96775e-109	2.70124	0.493406	FALSE
chr6-102338884-102339591	RPC	0.178758	0.159456	526107857	0.511027	1.22382e-130	2.96963e-128	2.46524	0.258886	FALSE
chr3-71050137-71051492	RPC	0.189235	0.157139	526096458	0.511016	1.22339e-115	2.25433e-113	2.64064	0.435537	FALSE
chr12-13193202-13193982	RPC	0.178812	0.161749	5.26093e+08	0.511012	2.95073e-134	7.57987e-132	2.42378	0.219292	FALSE
chr3-173703594-173704459	RPC	0.184671	0.157899	526079144	0.510999	2.37635e-121	4.89194e-119	2.56091	0.359395	FALSE
chr8-1563570-1564615	RPC	0.179363	0.163119	526087437	0.511007	2.76281e-134	7.1027e-132	2.42059	0.219292	FALSE
chr3-70071058-70071905	RPC	0.185561	0.159513	526078126	0.510998	2.32632e-122	4.87756e-120	2.54816	0.347212	FALSE
chr10-132714974-132716024	RPC	0.187454	0.156844	5.26057e+08	0.510977	1.03262e-116	1.93867e-114	2.61194	0.414217	FALSE
chr3-197445642-197446857	RPC	0.179392	0.15848	526054086	0.510974	4.02768e-127	9.19595e-125	2.48437	0.289343	FALSE
chr2-5945742-5946994	RPC	0.174056	0.160706	526043319	0.510964	8.95694e-138	2.42806e-135	2.37275	0.179697	FALSE
chr8-16711848-16713177	RPC	0.179473	0.152462	5.26031e+08	0.510952	1.02478e-119	2.03563e-117	2.5641	0.371577	FALSE
chr5-127833950-127834904	RPC	0.179624	0.152905	5.26031e+08	0.510952	5.73391e-120	1.14591e-117	2.56091	0.368532	FALSE
chr1-236562547-236563406	RPC	0.182993	0.159154	526022646	0.510944	5.98804e-124	1.29093e-121	2.50989	0.3198	FALSE
chr3-33940683-33941223	RPC	0.180566	0.154499	526004694	0.510926	2.55666e-121	5.25324e-119	2.5354	0.347212	FALSE
chr12-14950420-14951233	RPC	0.179955	0.161819	5.26007e+08	0.510929	4.80596e-131	1.17748e-128	2.42697	0.240612	FALSE
chr10-91527866-91528575	RPC	0.19085	0.155902	5.25992e+08	0.510915	1.86983e-111	3.15854e-109	2.65978	0.475132	FALSE
chr12-71447542-71448199	RPC	0.183015	0.153442	5.25982e+08	0.510904	4.38171e-117	8.2689e-115	2.58005	0.395943	FALSE
chr12-5479878-5481221	RPC	0.182964	0.150292	5.2598e+08	0.510902	5.6596e-113	9.86454e-111	2.63426	0.450766	FALSE
chr17-60857289-60858375	RPC	0.186994	0.15698	5.25976e+08	0.510899	3.84391e-116	7.13918e-114	2.58962	0.408126	FALSE
chr17-39800532-39801617	RPC	0.191275	0.152631	525949810	0.510873	2.67596e-108	4.3161e-106	2.69167	0.51168	FALSE
chr3-168530942-168531613	RPC	0.192996	0.156142	5.25972e+08	0.510895	8.57713e-108	1.37197e-105	2.70443	0.526909	FALSE
chr5-5360437-5361645	RPC	0.186679	0.158982	5.2597e+08	0.510893	7.93342e-118	1.51896e-115	2.5641	0.386806	FALSE
chr5-130316846-130317998	RPC	0.17297	0.165257	525958497	0.510882	1.21774e-145	3.76026e-143	2.27708	0.100509	FALSE
chr12-82883866-82884335	RPC	0.174141	0.156448	5.25952e+08	0.510876	7.66728e-131	1.86461e-128	2.41102	0.23452	FALSE
chr3-110783461-110784227	RPC	0.174658	0.168839	5.25954e+08	0.510877	1.25646e-148	4.06311e-146	2.25156	0.0761429	FALSE
chr14-72483096-72483750	RPC	0.182882	0.155524	5.25937e+08	0.51086	3.94299e-117	7.44953e-115	2.56091	0.389852	FALSE
chr11-96447096-96448114	RPC	0.17151	0.154524	5.25925e+08	0.510849	1.59641e-130	3.86516e-128	2.40464	0.23452	FALSE
chr2-157430848-157431630	RPC	0.183574	0.152786	525910094	0.510835	1.46368e-114	2.63359e-112	2.58643	0.417263	FALSE
chr8-15417031-15418267	RPC	0.178834	0.153682	5.25916e+08	0.51084	3.278e-120	6.57904e-118	2.51626	0.347212	FALSE
chr13-90717189-90718108	RPC	0.185151	0.156127	525901564	0.510826	8.92642e-117	1.67779e-114	2.55454	0.386806	FALSE
chr6-108120265-108120800	RPC	0.192601	0.154116	525893995	0.510819	1.90617e-107	3.03722e-105	2.6821	0.514726	FALSE
chr13-100808303-100808735	RPC	0.173169	0.155132	525904640	0.510829	1.34768e-129	3.22727e-127	2.40783	0.240612	FALSE
chr5-9165404-9165993	RPC	0.179832	0.152646	525898058	0.510823	3.48083e-118	6.70751e-116	2.5354	0.368532	FALSE
chr1-60865827-60867062	RPC	0.185754	0.154922	525882532	0.510808	2.66333e-115	4.87217e-113	2.56729	0.402035	FALSE
chr1-81225235-81226511	RPC	0.183596	0.146947	5.25888e+08	0.510813	5.08543e-107	8.03667e-105	2.68529	0.520817	FALSE
chr11-42783913-42784843	RPC	0.171715	0.154797	5.25879e+08	0.510805	2.58368e-131	6.35382e-129	2.38232	0.219292	FALSE
chr9-69811252-69811945	RPC	0.173755	0.157984	5.25888e+08	0.510813	7.87528e-132	1.95573e-129	2.37913	0.216246	FALSE
chr2-169285105-169286054	RPC	0.189863	0.154722	525893583	0.510819	7.50192e-108	1.20057e-105	2.67253	0.51168	FALSE
chr3-110886226-110886962	RPC	0.174071	0.161445	5.25877e+08	0.510802	8.68237e-137	2.31919e-134	2.3281	0.167514	FALSE
chr13-110466027-110466814	RPC	0.177649	0.151135	5.2586e+08	0.510786	2.10058e-118	4.06688e-116	2.51945	0.359395	FALSE
chr5-28403645-28404518	RPC	0.186031	0.154069	525853538	0.51078	1.54312e-113	2.72285e-111	2.58005	0.420309	FALSE
chr10-80717724-80718508	RPC	0.181823	0.156828	5.2586e+08	0.510786	1.0395e-120	2.1108e-118	2.49075	0.331983	FALSE
chr22-38852862-38853770	RPC	0.176368	0.157923	5.25861e+08	0.510787	3.72844e-128	8.68166e-126	2.40783	0.249749	FALSE
chr6-12456883-12457577	RPC	0.190105	0.153874	525831579	0.510758	2.65607e-109	4.34588e-107	2.63108	0.475132	FALSE
chr2-48781007-48781750	RPC	0.17153	0.157074	525852472	0.510779	3.19544e-133	8.0821e-131	2.35362	0.197972	FALSE
chr11-47971226-47971892	RPC	0.185723	0.147818	5.25838e+08	0.510764	1.4291e-105	2.18388e-103	2.68848	0.533	FALSE
chrX-18065870-18066855	RPC	0.175048	0.150855	5.25819e+08	0.510746	6.76878e-121	1.38302e-118	2.47481	0.322846	FALSE
chr3-123843399-123844329	RPC	0.178635	0.156203	5.25833e+08	0.510759	5.41362e-122	1.12858e-119	2.46524	0.313709	FALSE
chr5-168131344-168131929	RPC	0.168591	0.155562	5.25819e+08	0.510747	6.67205e-136	1.75791e-133	2.31854	0.167514	FALSE
chr19-38698405-38699261	RPC	0.18468	0.146895	525802130	0.51073	2.60644e-105	3.95542e-103	2.67891	0.529955	FALSE
chr9-17331879-17332668	RPC	0.17877	0.151564	525791515	0.510719	1.02204e-117	1.95229e-115	2.50351	0.356349	FALSE
chr7-24931909-24933246	RPC	0.185401	0.15509	5.25804e+08	0.510731	3.12939e-113	5.48647e-111	2.5641	0.417263	FALSE
chr16-20026311-20027235	RPC	0.165939	0.156836	525796655	0.510724	3.74601e-141	1.07678e-138	2.26432	0.118783	FALSE
chr5-72032680-72033275	RPC	0.174922	0.156335	5.25792e+08	0.51072	1.74343e-127	4.01124e-125	2.39189	0.246703	FALSE
chr12-17579221-17579986	RPC	0.178262	0.152716	525783300	0.510711	1.07991e-118	2.10818e-116	2.48756	0.344166	FALSE
chr15-62742007-62743216	RPC	0.188872	0.153717	525782993	0.510711	5.42341e-107	8.56667e-105	2.64383	0.502543	FALSE
chr9-31030518-31031203	RPC	0.186583	0.152566	5.25772e+08	0.5107	1.11339e-108	1.80467e-106	2.61513	0.475132	FALSE
chr11-24064031-24065022	RPC	0.1785	0.151888	5.25758e+08	0.510687	2.201e-116	4.11343e-114	2.5067	0.368532	FALSE
chr9-8815891-8816703	RPC	0.184316	0.154234	5.2576e+08	0.510689	1.80842e-112	3.11893e-110	2.55772	0.420309	FALSE
chr18-27426380-27427094	RPC	0.163334	0.150596	525742989	0.510672	3.18271e-134	8.15665e-132	2.30897	0.173606	FALSE
chr13-31605298-31605900	RPC	0.172277	0.161172	5.25748e+08	0.510678	2.14507e-136	5.69278e-134	2.28983	0.155332	FALSE
chr10-115956149-115957237	RPC	0.175069	0.151057	5.25731e+08	0.51066	2.88063e-119	5.68088e-117	2.46205	0.328937	FALSE
chr20-21019522-21020825	RPC	0.186579	0.150036	5.2572e+08	0.51065	6.70651e-106	1.03302e-103	2.63745	0.505589	FALSE
chr13-34627447-34628177	RPC	0.174593	0.157735	525727535	0.510657	2.03248e-128	4.75622e-126	2.35999	0.228429	FALSE
chr9-4934866-4935646	RPC	0.186037	0.150343	5.25709e+08	0.51064	2.27801e-107	3.61742e-105	2.61194	0.481223	FALSE
chr5-163911755-163912536	RPC	0.174598	0.147576	525719378	0.510649	3.02509e-114	5.41337e-112	2.51945	0.389852	FALSE
chr1-97422991-97423828	RPC	0.175922	0.161449	525714274	0.510644	1.52608e-132	3.82162e-130	2.31535	0.185789	FALSE
chr13-29095925-29096964	RPC	0.17761	0.157094	5.25693e+08	0.510624	1.17484e-124	2.56304e-122	2.3887	0.261932	FALSE
chr4-85825987-85826653	RPC	0.18486	0.149517	525688258	0.510619	2.47742e-106	3.84851e-104	2.61832	0.493406	FALSE
chr5-125006061-125006741	RPC	0.178186	0.151479	5.25683e+08	0.510614	6.00758e-115	1.08989e-112	2.49713	0.374623	FALSE
chr6-87939685-87940216	RPC	0.177853	0.156099	525683553	0.510615	4.59332e-121	9.39688e-119	2.42378	0.301526	FALSE
chr4-176971458-176972326	RPC	0.174161	0.157009	5.2568e+08	0.510611	1.8117e-127	4.1625e-125	2.35362	0.231474	FALSE
chr5-22835480-22836353	RPC	0.184931	0.149893	5.2565e+08	0.510582	1.30794e-107	2.0901e-105	2.58643	0.465995	FALSE
chr12-118465426-118466093	RPC	0.181296	0.147518	525656387	0.510588	5.90535e-108	9.47831e-106	2.58324	0.462949	FALSE
chr21-33162302-33163075	RPC	0.167531	0.157802	5.25659e+08	0.510591	1.55289e-137	4.1923e-135	2.25156	0.134012	FALSE
chr11-108324462-108325097	RPC	0.184263	0.14604	525635167	0.510568	2.16474e-103	3.14981e-101	2.64383	0.526909	FALSE
chr1-180878975-180879818	RPC	0.171662	0.16318	5.25652e+08	0.510584	6.66928e-140	1.86803e-137	2.22924	0.112691	FALSE
chr6-41442782-41444134	RPC	0.177122	0.14114	525632947	0.510565	2.34754e-104	3.50585e-102	2.62789	0.51168	FALSE
chr7-17681948-17683010	RPC	0.182349	0.14677	525635507	0.510568	3.17945e-105	4.81387e-103	2.61513	0.499497	FALSE
chr18-10209860-10210621	RPC	0.17795	0.15237	5.25651e+08	0.510583	1.5668e-115	2.87745e-113	2.47799	0.36244	FALSE
chr8-60056959-60057552	RPC	0.173691	0.157908	5.25635e+08	0.510568	1.49998e-129	3.58416e-127	2.31854	0.204063	FALSE
chr4-182192802-182193717	RPC	0.176955	0.153355	5.25636e+08	0.510569	2.65236e-118	5.12007e-116	2.43972	0.325892	FALSE
chr1-160109023-160109792	RPC	0.180419	0.151584	5.25625e+08	0.510557	3.75402e-113	6.57106e-111	2.50032	0.386806	FALSE
chr9-114316565-114317216	RPC	0.176836	0.147844	5.25631e+08	0.510563	1.41849e-110	2.36571e-108	2.5354	0.423355	FALSE
chr1-101739022-101739585	RPC	0.184887	0.15002	5.25593e+08	0.510527	9.8921e-107	1.55148e-104	2.57686	0.46904	FALSE
chr9-95746429-95747225	RPC	0.178034	0.149736	5.25583e+08	0.510517	1.66566e-113	2.93592e-111	2.48118	0.374623	FALSE
chr22-46510187-46510648	RPC	0.175097	0.152399	5.25592e+08	0.510526	1.7396e-119	3.4472e-117	2.41102	0.304572	FALSE
chr18-42906443-42907382	RPC	0.174351	0.151788	5.25587e+08	0.510521	6.32811e-120	1.26159e-117	2.40464	0.29848	FALSE
chr18-47967650-47968468	RPC	0.169437	0.147884	5.2558e+08	0.510514	7.16757e-121	1.46177e-118	2.39189	0.286297	FALSE
chr3-133452583-133453696	RPC	0.179346	0.150825	525573251	0.510507	6.10021e-113	1.06213e-110	2.48437	0.380715	FALSE
chr2-133710335-133711749	RPC	0.182512	0.146052	5.25574e+08	0.510508	1.2035e-103	1.76287e-101	2.61513	0.51168	FALSE
chr16-17422937-17423752	RPC	0.174628	0.157674	525582497	0.510516	1.86802e-126	4.2037e-124	2.33129	0.228429	FALSE
chr8-86270041-86270863	RPC	0.171586	0.159267	5.25573e+08	0.510508	7.61217e-134	1.94025e-131	2.25794	0.155332	FALSE
chr1-90408676-90409432	RPC	0.177119	0.14641	5.25567e+08	0.510501	1.20314e-109	1.97943e-107	2.52583	0.423355	FALSE
chr21-37817657-37818587	RPC	0.173361	0.152986	525568215	0.510502	3.73809e-122	7.80276e-120	2.37275	0.271069	FALSE
chr11-8241523-8242366	RPC	0.182111	0.147464	525554707	0.510489	3.35845e-106	5.19258e-104	2.57048	0.46904	FALSE
chr19-50234006-50234819	RPC	0.185023	0.147708	525557405	0.510492	4.87353e-103	7.01667e-101	2.61832	0.517772	FALSE
chr1-202361343-202362519	RPC	0.179175	0.151539	525566965	0.510501	6.21249e-113	1.0811e-110	2.48118	0.380715	FALSE
chr8-87061082-87062174	RPC	0.166686	0.155179	525565466	0.5105	1.76917e-133	4.49546e-131	2.25794	0.158377	FALSE
chr8-29849114-29850370	RPC	0.174389	0.149674	5.25551e+08	0.510486	2.37603e-116	4.43297e-114	2.43335	0.335029	FALSE
chr8-37976168-37977023	RPC	0.180467	0.155476	525557720	0.510492	7.71711e-115	1.39618e-112	2.45248	0.356349	FALSE
chr20-32749790-32750598	RPC	0.170198	0.155892	5.25536e+08	0.510471	9.12288e-130	2.18783e-127	2.28345	0.188834	FALSE
chr4-1777984-1778819	RPC	0.174242	0.146175	525525037	0.510461	2.57849e-112	4.4331e-110	2.47481	0.380715	FALSE
chr8-121669037-121669980	RPC	0.177254	0.151982	5.25526e+08	0.510462	4.61636e-115	8.39353e-113	2.43972	0.347212	FALSE
chr5-66241635-66242775	RPC	0.173513	0.157281	525520187	0.510456	1.20874e-127	2.79278e-125	2.2994	0.207109	FALSE
chr2-5057561-5058423	RPC	0.170963	0.142323	5.25516e+08	0.510452	2.35251e-110	3.90759e-108	2.49713	0.40508	FALSE
chr20-58549833-58550770	RPC	0.172913	0.15384	5.25524e+08	0.510459	1.87262e-122	3.93131e-120	2.35362	0.261932	FALSE
chr14-99663745-99664658	RPC	0.176276	0.157928	5.25517e+08	0.510453	4.60111e-124	9.94538e-122	2.33448	0.243657	FALSE
chrX-21645585-21646370	RPC	0.175244	0.152593	5.25509e+08	0.510445	1.25009e-118	2.43462e-116	2.39189	0.301526	FALSE
chr6-52077919-52078817	RPC	0.177906	0.142256	5.25503e+08	0.510439	2.46642e-103	3.58085e-101	2.59281	0.502543	FALSE
chr8-140051447-140052100	RPC	0.185026	0.148094	525493290	0.51043	9.1615e-104	1.34496e-101	2.58324	0.493406	FALSE
chr6-148874636-148875242	RPC	0.183816	0.1448	5.25481e+08	0.510418	8.21618e-102	1.15509e-99	2.60875	0.520817	FALSE
chr10-83908660-83909488	RPC	0.16943	0.153594	525485082	0.510422	1.87202e-127	4.29808e-125	2.28983	0.204063	FALSE
chr11-105914703-105915459	RPC	0.182276	0.154877	525498210	0.510434	6.92141e-112	1.17826e-109	2.46843	0.38376	FALSE
chr7-114622016-114622689	RPC	0.17716	0.146314	5.25449e+08	0.510386	1.52784e-108	2.47156e-106	2.49713	0.417263	FALSE
chr3-26251647-26252441	RPC	0.180852	0.148801	5.25443e+08	0.510381	3.48493e-107	5.51265e-105	2.51308	0.435537	FALSE
chr12-108028994-108029888	RPC	0.184756	0.148988	5.25453e+08	0.51039	8.64353e-103	1.23633e-100	2.58005	0.502543	FALSE
chrX-31435496-31436045	RPC	0.175132	0.1602	5.25457e+08	0.510394	1.2419e-126	2.79662e-124	2.28664	0.210154	FALSE
chr12-105622338-105623323	RPC	0.173875	0.148513	5.25427e+08	0.510365	6.82605e-115	1.23701e-112	2.40783	0.331983	FALSE
chr2-11499066-11499550	RPC	0.171277	0.152879	525443407	0.510381	5.90932e-122	1.23114e-119	2.33129	0.25584	FALSE
chr8-10563358-10564499	RPC	0.171704	0.153509	525433986	0.510372	6.46922e-123	1.36598e-120	2.31854	0.243657	FALSE
chr5-34684131-34684925	RPC	0.173491	0.151377	5.25424e+08	0.510362	2.80214e-118	5.40285e-116	2.36637	0.292389	FALSE
chr10-35873964-35875709	RPC	0.172919	0.141873	5.25405e+08	0.510344	3.94373e-108	6.34222e-106	2.48756	0.414217	FALSE
chr1-67584882-67585965	RPC	0.172551	0.146299	5.25406e+08	0.510345	1.12068e-112	1.94301e-110	2.42697	0.356349	FALSE
chr9-88782876-88784144	RPC	0.168539	0.147612	5.25405e+08	0.510344	4.14566e-119	8.15605e-117	2.35043	0.280206	FALSE
chr1-25784602-25785274	RPC	0.174359	0.151067	525418695	0.510357	1.02906e-114	1.85564e-112	2.40464	0.335029	FALSE
chr2-207897639-207898465	RPC	0.171685	0.156154	5.25404e+08	0.510343	5.50733e-127	1.25481e-124	2.26751	0.197972	FALSE
chr10-123357261-123357852	RPC	0.168432	0.15354	525398149	0.510337	8.35707e-128	1.93634e-125	2.25794	0.188834	FALSE
chr10-76006861-76007853	RPC	0.169881	0.1525	525403331	0.510342	4.12003e-123	8.74445e-121	2.30578	0.237566	FALSE
chr9-86624451-86625052	RPC	0.168931	0.154125	525387619	0.510327	2.14685e-127	4.91877e-125	2.25794	0.19188	FALSE
chr9-80435324-80436008	RPC	0.178363	0.14886	525376916	0.510317	1.18204e-109	1.94569e-107	2.45567	0.389852	FALSE
chr2-101771359-101772132	RPC	0.170562	0.151687	525379789	0.510319	7.73916e-122	1.60931e-119	2.31216	0.246703	FALSE
chr11-120710269-120711091	RPC	0.173485	0.15145	525384465	0.510324	2.76876e-117	5.24009e-115	2.36318	0.29848	FALSE
chr12-95826085-95826795	RPC	0.172831	0.15519	525376675	0.510316	7.38257e-124	1.58429e-121	2.28983	0.225383	FALSE
chr2-47096037-47096978	RPC	0.166959	0.150634	5.25343e+08	0.510283	2.67343e-124	5.7901e-122	2.27389	0.216246	FALSE
chr2-43106903-43107863	RPC	0.17005	0.158504	525327717	0.510269	1.83378e-131	4.5266e-129	2.20054	0.146194	FALSE
chr22-44776289-44777329	RPC	0.166193	0.149399	5.25315e+08	0.510256	4.85653e-123	1.02744e-120	2.27708	0.225383	FALSE
chr2-232281950-232283163	RPC	0.170181	0.154212	5.25319e+08	0.51026	9.64101e-124	2.06625e-121	2.2707	0.219292	FALSE
chr2-222052863-222053555	RPC	0.168719	0.146848	5.25302e+08	0.510244	4.05304e-117	7.65305e-115	2.33767	0.286297	FALSE
chr7-55245931-55246771	RPC	0.168604	0.14897	525312711	0.510254	9.35111e-119	1.82767e-116	2.32172	0.271069	FALSE
chr17-37727185-37727802	RPC	0.171076	0.14744	5.253e+08	0.510242	2.9243e-114	5.23873e-112	2.36956	0.3198	FALSE
chr20-47973420-47973936	RPC	0.165205	0.151376	5.25301e+08	0.510243	1.87344e-127	4.29833e-125	2.22924	0.179697	FALSE
chr1-217838860-217839517	RPC	0.169129	0.142708	525307262	0.510249	1.51692e-109	2.49068e-107	2.43016	0.380715	FALSE
chr4-153929414-153930113	RPC	0.17057	0.152089	5.253e+08	0.510242	2.35233e-121	4.84551e-119	2.28983	0.240612	FALSE
chr9-123861041-123861882	RPC	0.168615	0.155163	5.25298e+08	0.51024	1.07199e-128	2.52476e-126	2.21648	0.167514	FALSE
chr17-47990861-47991806	RPC	0.17435	0.141683	525306387	0.510248	3.5132e-102	4.96885e-100	2.53221	0.484269	FALSE
chr11-31636950-31637358	RPC	0.170597	0.147331	5.25291e+08	0.510233	5.94718e-114	1.05676e-111	2.36956	0.322846	FALSE
chr10-126525037-126525973	RPC	0.177361	0.148855	525275882	0.510219	1.66752e-109	2.73522e-107	2.42059	0.374623	FALSE
chr1-221788279-221788883	RPC	0.171724	0.147825	525260379	0.510203	1.78418e-114	3.20674e-112	2.35362	0.310663	FALSE
chr8-101638347-101639185	RPC	0.174666	0.145007	525269032	0.510212	7.02405e-106	1.08142e-103	2.46524	0.423355	FALSE
chr12-106672121-106673444	RPC	0.173022	0.150857	525249675	0.510193	1.90797e-115	3.49813e-113	2.33767	0.29848	FALSE
chr2-212154391-212155048	RPC	0.173837	0.143032	525245694	0.510189	4.38442e-105	6.62301e-103	2.46843	0.429446	FALSE
chr1-71676800-71677774	RPC	0.15815	0.142264	5.25248e+08	0.510191	2.03309e-122	4.26547e-120	2.26113	0.222337	FALSE
chr5-4027980-4028742	RPC	0.167859	0.154562	525235299	0.510179	1.5783e-127	3.63642e-125	2.20691	0.17056	FALSE
chr9-95480963-95481481	RPC	0.177103	0.144209	5.2522e+08	0.510164	5.06996e-104	7.50334e-102	2.47481	0.438583	FALSE
chr3-65761467-65762676	RPC	0.176935	0.145387	5.25218e+08	0.510162	1.53857e-105	2.34897e-103	2.45248	0.417263	FALSE
chr3-173137426-173138380	RPC	0.17428	0.144856	5.2523e+08	0.510174	3.05674e-106	4.73501e-104	2.4461	0.411172	FALSE
chr21-34180782-34181768	RPC	0.17211	0.147864	525228534	0.510173	4.11618e-112	7.03995e-110	2.36956	0.335029	FALSE
chr2-66517594-66518199	RPC	0.178453	0.144446	5.25228e+08	0.510172	1.35768e-100	1.87502e-98	2.52583	0.493406	FALSE
chr10-107010078-107011448	RPC	0.173536	0.148234	5.25202e+08	0.510147	6.12997e-112	1.04515e-109	2.36318	0.331983	FALSE
chr4-25534808-25535721	RPC	0.179852	0.146383	525210280	0.510155	2.46201e-102	3.48662e-100	2.49394	0.462949	FALSE
chr5-144575134-144576008	RPC	0.167928	0.148122	525198875	0.510144	1.66841e-118	3.24161e-116	2.28664	0.25584	FALSE
chr14-81385876-81386651	RPC	0.174599	0.14242	5.25196e+08	0.510141	2.36746e-103	3.44021e-101	2.47481	0.444675	FALSE
chr4-6962092-6963555	RPC	0.170041	0.138967	525197814	0.510143	1.34515e-103	1.9686e-101	2.47162	0.441629	FALSE
chr6-98498186-98499270	RPC	0.173529	0.14846	525187602	0.510133	9.24271e-112	1.57098e-109	2.35999	0.331983	FALSE
chr12-131141415-131141858	RPC	0.173838	0.149076	5.25191e+08	0.510136	1.94318e-110	3.23258e-108	2.37594	0.350257	FALSE
chr13-71827148-71827709	RPC	0.175307	0.149688	525170429	0.510116	2.84481e-111	4.78825e-109	2.35999	0.335029	FALSE
chr6-140138163-140139072	RPC	0.180683	0.149107	5.25189e+08	0.510134	5.36003e-103	7.71035e-101	2.47481	0.450766	FALSE
chr20-48455869-48456686	RPC	0.159457	0.137395	525166451	0.510112	5.40378e-113	9.42365e-111	2.33767	0.313709	FALSE
chr13-112204338-112205389	RPC	0.170546	0.149314	525150362	0.510097	3.42912e-115	6.2626e-113	2.30578	0.286297	FALSE
chr5-128645386-128646064	RPC	0.163834	0.152354	525143644	0.51009	3.28908e-129	7.80803e-127	2.16227	0.143149	FALSE
chr1-53129346-53130231	RPC	0.172089	0.154191	525142842	0.510089	1.40984e-119	2.79544e-117	2.25475	0.237566	FALSE
chr17-32148088-32149103	RPC	0.182892	0.144874	525102452	0.51005	3.04143e-98	4.01956e-96	2.51626	0.502543	FALSE
chr18-32936873-32937989	RPC	0.174872	0.137456	5.25093e+08	0.510041	2.85415e-98	3.77358e-96	2.51308	0.499497	FALSE
chr2-234241911-234242469	RPC	0.175252	0.143903	5.25108e+08	0.510056	1.02271e-103	1.50006e-101	2.43654	0.423355	FALSE
chr13-91087001-91087786	RPC	0.165289	0.153125	525114078	0.510061	8.44164e-128	1.95455e-125	2.16545	0.152286	FALSE
chr6-133842327-133843017	RPC	0.165202	0.148606	5.25109e+08	0.510056	2.30306e-121	4.74701e-119	2.22605	0.2132	FALSE
chr8-57875301-57876050	RPC	0.163226	0.158124	525113259	0.510061	2.50552e-138	6.83147e-136	2.07616	0.06396	FALSE
chr12-108700804-108701280	RPC	0.163354	0.149248	5.2511e+08	0.510057	6.69475e-124	1.43951e-121	2.20054	0.188834	FALSE
chr4-152008913-152009449	RPC	0.171957	0.147278	525087314	0.510035	6.31261e-111	1.05809e-108	2.33448	0.325892	FALSE
chr4-38128551-38129765	RPC	0.176361	0.14178	5.25072e+08	0.51002	7.6799e-101	1.06286e-98	2.46524	0.456857	FALSE
chr3-54421625-54422324	RPC	0.163348	0.144843	525089148	0.510037	1.22883e-117	2.33913e-115	2.25794	0.249749	FALSE
chr11-130892646-130893247	RPC	0.157388	0.150793	5.25082e+08	0.51003	1.57833e-135	4.12212e-133	2.08891	0.0822343	FALSE
chr19-15404440-15405266	RPC	0.170214	0.145637	5.25063e+08	0.510012	2.60873e-111	4.39539e-109	2.32172	0.316754	FALSE
chr4-56297683-56298203	RPC	0.17205	0.148365	5.25068e+08	0.510016	6.16265e-112	1.05018e-109	2.31535	0.310663	FALSE
chr7-48806600-48807266	RPC	0.172016	0.149647	525079364	0.510028	1.89669e-112	3.26775e-110	2.31216	0.307617	FALSE
chr2-237888827-237889393	RPC	0.169548	0.142033	5.25058e+08	0.510007	2.46573e-107	3.91172e-105	2.36956	0.365486	FALSE
chr8-73500784-73501242	RPC	0.178799	0.146318	525059420	0.510008	7.22359e-103	1.03503e-100	2.43016	0.4264	FALSE
chr9-118336040-118336890	RPC	0.162006	0.154836	525054184	0.510003	4.68931e-134	1.1999e-131	2.0921	0.0913715	FALSE
chr11-126082119-126083088	MG	0.4977	0.410554	2.81922e+08	0.528436	3.26413e-282	5.36217e-277	6.931	1.26522	TRUE
chr10-77872040-77872761	MG	0.342264	0.312843	277203271	0.519591	9.59141e-290	3.15127e-284	4.2911	0.375152	TRUE
chr20-3811274-3812237	MG	0.344005	0.279621	2.76964e+08	0.519142	9.93036e-181	5.43772e-176	4.73958	0.921328	TRUE
chr15-38535265-38536832	MG	0.314125	0.283561	2.76271e+08	0.517844	9.68983e-248	7.95901e-243	3.96494	0.400897	TRUE
chr3-32020229-32021435	MG	0.293715	0.273528	2.75503e+08	0.516405	3.98017e-264	4.35897e-259	3.52665	0.246423	TRUE
chr19-48148356-48149015	MG	0.270523	0.234083	2.74458e+08	0.514446	1.18344e-169	5.55456e-165	3.35338	0.467101	TRUE
chr21-43369703-43370678	MG	0.261264	0.226033	2.74274e+08	0.5141	1.18553e-163	4.32784e-159	3.28203	0.467101	TRUE
chr11-121695841-121696925	MG	0.233537	0.20918	273421226	0.512502	1.22357e-167	5.02506e-163	2.80298	0.305271	TRUE
chr13-27504139-27505539	MG	0.248732	0.209203	2.7343e+08	0.512519	2.52958e-130	3.32439e-126	3.00683	0.509397	TRUE
chr17-19727312-19728536	MG	0.2293	0.19797	2.73416e+08	0.512493	8.4452e-144	1.46036e-139	2.9151	0.421126	TRUE
chr12-111287016-111287848	MG	0.23955	0.200517	2.734e+08	0.512463	1.28319e-129	1.62151e-125	2.99664	0.507558	TRUE
chr12-52191801-52192698	MG	0.226322	0.200375	273320625	0.512314	1.98073e-155	5.91611e-151	2.80298	0.343889	TRUE
chr1-162672724-162673688	MG	0.230094	0.204842	2.73246e+08	0.512173	1.8566e-160	6.09989e-156	2.74182	0.308948	TRUE
chr13-25979006-25979862	MG	0.236774	0.201251	2.73233e+08	0.512149	1.30305e-131	1.78383e-127	2.88452	0.459745	TRUE
chr11-68658767-68659855	MG	0.215857	0.190119	273016612	0.511744	7.49009e-147	1.36715e-142	2.68066	0.334694	TRUE
chr11-33691850-33693097	MG	0.222217	0.189599	272873840	0.511476	1.06062e-126	1.20161e-122	2.71124	0.419287	TRUE
chr12-52059777-52060819	MG	0.215877	0.189411	272746934	0.511238	1.11358e-137	1.59073e-133	2.57874	0.334694	TRUE
chr18-37764467-37765339	MG	0.212083	0.19006	2.72673e+08	0.511099	1.62862e-149	3.82203e-145	2.487	0.268491	TRUE
chr2-46460146-46460924	MG	0.205515	0.174747	272594567	0.510953	7.75755e-121	7.28215e-117	2.58893	0.400897	TRUE
chr15-26900645-26901538	MG	0.209479	0.188283	2.72527e+08	0.510827	2.56031e-148	4.94819e-144	2.41566	0.25194	TRUE
chr15-31235739-31236959	MG	0.206352	0.171804	272458667	0.510698	4.55573e-109	3.11831e-105	2.58893	0.452389	TRUE
chr2-12176951-12177915	MG	0.208799	0.170892	272410038	0.510607	7.17797e-100	3.5199e-96	2.6297	0.514914	TRUE
chr7-155251812-155253418	MG	0.203443	0.170337	2.72153e+08	0.510126	2.6556e-105	1.55803e-101	2.43604	0.41377	TRUE
chr15-31100896-31102929	RPE	1.27667	1.13506	4.43073e+07	0.591497	0	0	20.6056	2.24444	TRUE
chr17-1761815-1763636	RPE	1.03228	0.900651	4.35229e+07	0.581026	2.0321e-287	1.01312e-284	18.5029	2.0873	TRUE
chr19-16896822-16897774	RPE	1.0957	1.02736	43272677	0.577685	0	0	16.5685	0.968254	TRUE
chr4-1492524-1493327	RPE	1.02244	0.999666	42938229	0.573221	0	0	14.9706	0.301587	TRUE
chr9-137194094-137194961	RPE	0.979827	0.910265	4.29103e+07	0.572847	0	0	15.6434	0.987302	TRUE
chr17-1554432-1555516	RPE	1.01322	0.985844	42912502	0.572877	0	0	14.9706	0.361905	TRUE
chr3-47577636-47579624	RPE	0.87788	0.724825	4.27892e+07	0.571231	8.1506e-189	1.63685e-186	17.0732	2.56825	TRUE
chr9-72314928-72316313	RPE	0.954783	0.903399	42680450	0.569779	0	0	14.7183	0.698413	TRUE
chr12-124500410-124501465	RPE	0.955097	0.910508	4.26567e+07	0.569462	0	0	14.55	0.604762	TRUE
chr16-68328054-68328953	RPE	0.985609	0.916442	4.26141e+07	0.568894	0	0	14.8024	0.969841	TRUE
chr19-39138240-39139743	RPE	0.98528	0.946814	4.25424e+07	0.567936	0	0	14.1295	0.506349	TRUE
chr20-4636824-4637862	RPE	0.865644	0.766287	42483416	0.567149	2.02358e-274	9.09507e-272	15.0547	1.45714	TRUE
chr2-240972784-240973679	RPE	0.950177	0.908879	4.24306e+07	0.566444	0	0	13.8772	0.54127	TRUE
chr7-74044487-74045317	RPE	0.956808	0.939759	4.24061e+07	0.566116	0	0	13.4567	0.222222	TRUE
chr10-97760903-97761481	RPE	0.999145	0.974158	4.23698e+07	0.565632	0	0	13.4567	0.312698	TRUE
chr1-14017258-14018124	RPE	0.92834	0.866646	42344222	0.565291	0	0	13.9613	0.838095	TRUE
chrX-24646636-24647956	RPE	0.888471	0.702335	4.22675e+07	0.564266	8.67472e-134	9.20868e-132	16.148	3.04603	TRUE
chr22-43925186-43926192	RPE	0.874684	0.777873	4.22328e+07	0.563803	6.36449e-256	2.38433e-253	14.2977	1.41587	TRUE
chr11-134531044-134533366	RPE	0.818918	0.674309	42119943	0.562296	1.88693e-161	2.75902e-159	14.9706	2.3	TRUE
chr1-204637207-204638318	RPE	0.87034	0.703211	42111996	0.56219	1.01693e-139	1.15331e-137	15.307	2.70317	TRUE
chr9-128921493-128922802	RPE	0.815808	0.707673	4.20451e+07	0.561297	3.25715e-209	7.94461e-207	14.0454	1.64603	TRUE
chr1-228209872-228210447	RPE	0.847082	0.796489	42056878	0.561455	0	0	13.0362	0.680952	TRUE
chr15-40091785-40093644	RPE	0.788122	0.681798	41994717	0.560625	1.99871e-209	4.90424e-207	13.8772	1.60476	TRUE
chr7-151059345-151060769	RPE	0.866258	0.731924	4.20172e+07	0.560925	6.49654e-166	9.96007e-164	14.3818	2.12698	TRUE
chr10-125027873-125028937	RPE	0.776065	0.69267	4.19652e+07	0.56023	9.50251e-264	3.84017e-261	13.3726	1.20159	TRUE
chr1-156114062-156116196	RPE	0.827206	0.697887	4.19454e+07	0.559966	1.29385e-170	2.11807e-168	14.1295	1.98889	TRUE
chr19-44741621-44742306	RPE	0.826027	0.773955	4.19269e+07	0.559719	0	0	12.6997	0.696825	TRUE
chr1-22870231-22871165	RPE	0.899034	0.879919	4.18958e+07	0.559305	0	0	12.111	0.233333	TRUE
chr1-112722126-112723591	RPE	0.723517	0.603897	4.18335e+07	0.558473	1.44793e-167	2.26965e-165	13.7931	1.92222	TRUE
chr1-43381781-43382836	RPE	0.825368	0.758911	41817630	0.558261	0	0	12.6156	0.896825	TRUE
chrX-110021119-110021783	RPE	0.790586	0.735346	41753896	0.55741	0	0	12.2792	0.733333	TRUE
chr17-50943995-50944944	RPE	0.77235	0.690495	41733379	0.557136	2.02303e-241	6.74789e-239	12.6997	1.19048	TRUE
chr2-85437398-85438458	RPE	0.747381	0.638429	4.16919e+07	0.556582	1.99459e-178	3.55575e-176	13.1203	1.66508	TRUE
chr3-47535942-47537241	RPE	0.831376	0.78382	4.17084e+07	0.556802	0	0	12.0269	0.628571	TRUE
chr21-41166831-41169272	RPE	0.804438	0.679549	4.16731e+07	0.556331	2.98712e-154	3.99602e-152	13.2885	1.95238	TRUE
chr7-74627338-74628438	RPE	0.709764	0.599171	41618272	0.555599	2.17392e-171	3.57838e-169	12.9521	1.67937	TRUE
chr1-12594948-12596674	RPE	0.780306	0.627285	41631961	0.555782	7.91268e-121	7.28212e-119	13.7931	2.52381	TRUE
chr2-46846595-46847858	RPE	0.808866	0.775287	4.16575e+07	0.556123	0	0	11.6905	0.436508	TRUE
chr5-173704932-173705957	RPE	0.856067	0.832853	41653656	0.556072	0	0	11.5223	0.295238	TRUE
chr17-17839949-17840748	RPE	0.748465	0.640973	41616845	0.55558	2.42274e-174	4.14364e-172	12.868	1.64603	TRUE
chr3-186976909-186977741	RPE	0.805292	0.785225	41603149	0.555397	0	0	11.3541	0.261905	TRUE
chr5-137648918-137649792	RPE	0.849844	0.839341	41593031	0.555262	0	0	11.1859	0.12381	TRUE
chr19-47863436-47864705	RPE	0.749428	0.63844	41536645	0.55451	3.26489e-165	4.97073e-163	12.6997	1.67937	TRUE
chr22-38923751-38924758	RPE	0.760203	0.673625	41531719	0.554444	2.78235e-217	7.36619e-215	12.1951	1.21429	TRUE
chr14-24171396-24172239	RPE	0.796021	0.65743	4.15319e+07	0.554446	3.64559e-133	3.84761e-131	13.1203	2.14603	TRUE
chr17-41634762-41635775	RPE	0.797376	0.754267	4.15405e+07	0.554561	0	0	11.5223	0.577778	TRUE
chr9-70868536-70869484	RPE	0.770639	0.707946	4.1517e+07	0.554248	1.14374e-281	5.48578e-279	11.7746	0.877778	TRUE
chr17-32935830-32937541	RPE	0.809381	0.733933	4.15344e+07	0.55448	1.05734e-230	3.21359e-228	12.0269	1.13333	TRUE
chr16-75244976-75245857	RPE	0.809911	0.691599	4.14679e+07	0.553592	2.0725e-155	2.80908e-153	12.5315	1.7381	TRUE
chr1-54579308-54579787	RPE	0.812902	0.767203	41476377	0.553705	0	0	11.3541	0.574603	TRUE
chr7-2641324-2641964	RPE	0.755728	0.591973	4.13933e+07	0.552596	2.41084e-107	1.91325e-105	13.2885	2.54127	TRUE
chr20-63738663-63739852	RPE	0.731513	0.593189	41426260	0.553036	2.95339e-119	2.6805e-117	13.0362	2.29841	TRUE
chr2-20450334-20450960	RPE	0.828749	0.798859	41464255	0.553543	0	0	11.1018	0.374603	TRUE
chr1-11934019-11935057	RPE	0.708084	0.576318	41404511	0.552746	5.40939e-130	5.49895e-128	12.7839	2.05873	TRUE
chr12-55719957-55720433	RPE	0.835566	0.818101	4.14655e+07	0.55356	0	0	10.9336	0.211111	TRUE
chr19-46633922-46634616	RPE	0.726841	0.576261	4.13947e+07	0.552615	1.51577e-111	1.25411e-109	13.1203	2.43651	TRUE
chr16-83898446-83899882	RPE	0.718435	0.577792	41395613	0.552627	1.16466e-118	1.04406e-116	12.9521	2.27302	TRUE
chr16-30893435-30894522	RPE	0.719677	0.568597	41379705	0.552414	3.13275e-109	2.5339e-107	13.1203	2.4746	TRUE
chr20-4977827-4978944	RPE	0.746796	0.699112	41419131	0.552941	0	0	11.27	0.636508	TRUE
chr4-1191794-1193088	RPE	0.74123	0.695254	41391775	0.552576	0	0	11.1859	0.628571	TRUE
chr3-133914470-133916277	RPE	0.757369	0.724942	4.13849e+07	0.552484	0	0	10.9336	0.403175	TRUE
chr14-104573741-104574873	RPE	0.726318	0.647929	41354536	0.552078	1.12998e-213	2.90269e-211	11.6064	1.12381	TRUE
chr4-37976659-37978083	RPE	0.735969	0.605101	4.13437e+07	0.551933	7.72863e-127	7.55504e-125	12.5315	2.04921	TRUE
chr12-108657068-108657900	RPE	0.773196	0.740756	41354097	0.552073	0	0	10.8495	0.409524	TRUE
chr11-120546454-120548346	RPE	0.761971	0.662587	4.13247e+07	0.55168	1.01846e-169	1.63387e-167	11.8587	1.45079	TRUE
chr1-227787113-227788884	RPE	0.740565	0.58521	4.13097e+07	0.55148	8.26982e-103	6.25906e-101	12.9521	2.55079	TRUE
chr1-36118373-36118713	RPE	0.849019	0.845478	4.13437e+07	0.551934	0	0	10.4289	0.0396825	TRUE
chr7-116671564-116673221	RPE	0.71718	0.593272	4.12916e+07	0.551238	7.09518e-131	7.28251e-129	12.2792	1.92063	TRUE
chr19-6509084-6510069	RPE	0.797494	0.721687	4.13054e+07	0.551422	2.34122e-223	6.67716e-221	11.3541	1.03651	TRUE
chr14-23141739-23142444	RPE	0.817457	0.806162	4.13064e+07	0.551436	0	0	10.4289	0.138095	TRUE
chr11-61949267-61950448	RPE	0.707831	0.617235	41282795	0.551121	1.1458e-170	1.87665e-168	11.6905	1.40794	TRUE
chr10-72455865-72456700	RPE	0.788758	0.777593	41275341	0.551021	0	0	10.3448	0.131746	TRUE
chr22-29140044-29140678	RPE	0.793577	0.785559	41259104	0.550804	0	0	10.2607	0.0920635	TRUE
chr2-40101008-40102089	RPE	0.69377	0.635675	4.12277e+07	0.550386	4.85313e-263	1.94927e-260	10.9336	0.809524	TRUE
chr12-132188977-132190320	RPE	0.673811	0.53145	4.11715e+07	0.549634	8.49253e-107	6.70728e-105	12.3633	2.25873	TRUE
chr2-75570746-75571723	RPE	0.723298	0.681044	41226949	0.550375	0	0	10.6812	0.579365	TRUE
chr1-8889312-8890766	RPE	0.753217	0.684764	41218147	0.550258	4.92156e-237	1.58528e-234	11.0177	0.915873	TRUE
chr6-3749985-3752456	RPE	0.684104	0.552379	41183357	0.549793	6.38593e-115	5.48237e-113	12.1951	2.09365	TRUE
chr9-91857248-91858907	RPE	0.681099	0.584636	4.11955e+07	0.549955	2.197e-161	3.20812e-159	11.5223	1.42857	TRUE
chr1-198934946-198935905	RPE	0.676388	0.556327	41172847	0.549653	1.46996e-132	1.53368e-130	11.8587	1.76825	TRUE
chr19-39031034-39032632	RPE	0.713443	0.58095	4.1194e+07	0.549936	6.32553e-114	5.38967e-112	12.1951	2.12857	TRUE
chr16-68298596-68299848	RPE	0.709892	0.658226	41204935	0.550081	9.64414e-289	4.8898e-286	10.7653	0.709524	TRUE
chr10-121597077-121598857	RPE	0.70079	0.55618	41163603	0.549529	2.14348e-103	1.63246e-101	12.3633	2.33333	TRUE
chr14-94383032-94383588	RPE	0.809371	0.802085	4.12008e+07	0.550026	0	0	10.0925	0.084127	TRUE
chr7-131826897-131827689	RPE	0.764625	0.749276	41190410	0.549887	0	0	10.1766	0.190476	TRUE
chr17-4477239-4477768	RPE	0.717878	0.688825	4.11773e+07	0.549713	0	0	10.3448	0.384127	TRUE
chr1-150255762-150257317	RPE	0.732241	0.600147	4.11412e+07	0.54923	1.47873e-117	1.31166e-115	11.9428	1.99206	TRUE
chr10-110865226-110865757	RPE	0.730931	0.70448	4.11338e+07	0.549132	0	0	10.1766	0.328571	TRUE
chr21-45536656-45537261	RPE	0.692786	0.642303	4.1114e+07	0.548868	2.70761e-280	1.28183e-277	10.513	0.696825	TRUE
chr12-55717955-55718331	RPE	0.746945	0.722294	4.11173e+07	0.548911	0	0	10.0925	0.287302	TRUE
chr7-74479955-74480800	RPE	0.652747	0.511838	41009922	0.547478	3.22695e-101	2.39489e-99	11.8587	2.18254	TRUE
chr14-95265291-95266021	RPE	0.689823	0.649438	41058806	0.54813	0	0	10.1766	0.514286	TRUE
chr19-51725964-51726465	RPE	0.753276	0.740354	41046376	0.547964	0	0	9.7561	0.15873	TRUE
chr12-132428403-132429889	RPE	0.604052	0.485051	40983455	0.547125	2.88089e-115	2.4928e-113	11.4382	1.85397	TRUE
chr2-74280980-74281902	RPE	0.720178	0.698999	41033548	0.547793	0	0	9.8402	0.273016	TRUE
chr17-75876787-75878903	RPE	0.665234	0.579394	4.10072e+07	0.547441	1.06553e-158	1.49736e-156	10.8495	1.30317	TRUE
chr18-48161020-48162316	RPE	0.664042	0.521191	4.09797e+07	0.547074	1.36731e-94	9.39817e-93	11.8587	2.31429	TRUE
chr7-128266675-128268543	RPE	0.623306	0.511927	4.09809e+07	0.54709	1.93346e-122	1.81135e-120	11.27	1.72857	TRUE
chr17-4533529-4534870	RPE	0.678402	0.639966	4.0998e+07	0.547319	0	0	10.0084	0.520635	TRUE
chr5-61631185-61632373	RPE	0.7215	0.696954	4.09883e+07	0.547189	0	0	9.7561	0.304762	TRUE
chr22-36573729-36574372	RPE	0.664382	0.640291	4.09842e+07	0.547134	0	0	9.7561	0.306349	FALSE
chr16-70714685-70716429	RPE	0.65986	0.527214	4.09231e+07	0.546318	3.76291e-103	2.86116e-101	11.4382	2.02698	FALSE
chr19-7394437-7395757	RPE	0.644181	0.50182	4.09088e+07	0.546128	8.13242e-95	5.60737e-93	11.6064	2.20952	FALSE
chr20-51456280-51457544	RPE	0.695583	0.648304	40955926	0.546757	2.43827e-281	1.16101e-278	10.0084	0.626984	FALSE
chr8-1318838-1319716	RPE	0.723875	0.700562	40962369	0.546843	0	0	9.67199	0.292063	FALSE
chr7-73985672-73986639	RPE	0.672126	0.641197	4.09468e+07	0.546635	0	0	9.7561	0.404762	FALSE
chr10-133158798-133160941	RPE	0.643229	0.516619	4.09066e+07	0.546098	5.81244e-103	4.40527e-101	11.3541	2.01111	FALSE
chr10-44878547-44879742	RPE	0.628223	0.53132	4.09107e+07	0.546153	5.83973e-139	6.58199e-137	10.7653	1.43175	FALSE
chr3-157499310-157499970	RPE	0.69952	0.664812	40935387	0.546483	0	0	9.7561	0.438095	FALSE
chr6-52551264-52552690	RPE	0.654128	0.574047	4.09091e+07	0.546131	7.22641e-170	1.16043e-167	10.4289	1.13175	FALSE
chr16-87833990-87835022	RPE	0.634341	0.543915	4.08977e+07	0.545979	8.37028e-150	1.06592e-147	10.5971	1.30159	FALSE
chr19-13055042-13055764	RPE	0.711622	0.626363	40924661	0.54634	1.09209e-159	1.56071e-157	10.513	1.23016	FALSE
chr19-47848498-47850054	RPE	0.615659	0.480093	40867966	0.545583	3.19161e-94	2.1796e-92	11.4382	2.16984	FALSE
chr3-126267056-126267871	RPE	0.704183	0.585671	4.08939e+07	0.545929	9.15665e-115	7.8467e-113	11.0177	1.76508	FALSE
chr5-109921735-109922812	RPE	0.656154	0.621825	40899353	0.546002	0	0	9.67199	0.446032	FALSE
chr10-82477562-82478247	RPE	0.676113	0.667093	40905588	0.546085	0	0	9.33558	0.112698	FALSE
chrX-101390396-101391456	RPE	0.63381	0.531979	40857070	0.545437	1.87736e-130	1.92093e-128	10.6812	1.48889	FALSE
chr18-12015051-12016029	RPE	0.697027	0.676777	4.0884e+07	0.545796	0	0	9.41968	0.244444	FALSE
chr9-126722181-126724123	RPE	0.627184	0.554219	40869049	0.545597	2.13141e-171	3.51016e-169	10.2607	1.09206	FALSE
chr17-3722979-3724082	RPE	0.624233	0.491926	4.08254e+07	0.545015	6.21498e-98	4.44673e-96	11.1859	2.02222	FALSE
chrX-106144962-106145718	RPE	0.758816	0.748346	40871480	0.54563	0	0	9.25147	0.122222	FALSE
chr8-142305036-142306215	RPE	0.709715	0.630445	4.08455e+07	0.545282	2.68455e-170	4.34061e-168	10.1766	1.08413	FALSE
chr20-53142258-53143117	RPE	0.663824	0.631324	40848099	0.545318	0	0	9.50378	0.415873	FALSE
chr11-120776002-120776783	RPE	0.714906	0.694328	40851322	0.545361	0	0	9.33558	0.253968	FALSE
chr17-17302910-17303950	RPE	0.619808	0.520901	40818686	0.544925	1.25191e-124	1.20163e-122	10.5971	1.53175	FALSE
chr4-1009197-1010383	RPE	0.615186	0.486433	40804764	0.544739	3.97864e-92	2.64345e-90	11.1859	2.13968	FALSE
chr4-3827449-3828258	RPE	0.639742	0.591191	4.08184e+07	0.544922	5.66762e-255	2.10407e-252	9.67199	0.649206	FALSE
chr3-48425235-48425733	RPE	0.661042	0.59386	4.08118e+07	0.544832	1.05653e-194	2.26286e-192	9.92431	0.903175	FALSE
chr8-38756669-38757960	RPE	0.636674	0.571875	4.0811e+07	0.544823	1.2795e-194	2.73684e-192	9.92431	0.903175	FALSE
chr6-156658055-156658873	RPE	0.69857	0.68391	40818788	0.544926	0	0	9.16737	0.171429	FALSE
chr3-20023513-20024385	RPE	0.694848	0.679566	40816697	0.544898	0	0	9.16737	0.17619	FALSE
chr16-88770456-88771318	RPE	0.619052	0.527894	40791717	0.544565	5.68528e-136	6.20154e-134	10.3448	1.3619	FALSE
chr16-19393368-19394086	RPE	0.646625	0.605906	40803992	0.544729	6.31535e-299	3.49312e-296	9.50378	0.522222	FALSE
chr15-99486023-99487345	RPE	0.63067	0.590523	4.08013e+07	0.544693	1.65762e-294	8.79826e-292	9.50378	0.531746	FALSE
chr1-150528768-150529469	RPE	0.69849	0.678586	4.07922e+07	0.544571	0	0	9.16737	0.242857	FALSE
chr6-165204280-165205491	RPE	0.613867	0.569645	4.07725e+07	0.544308	2.3009e-261	9.09704e-259	9.50378	0.609524	FALSE
chr17-81164536-81166650	RPE	0.600936	0.483205	4.07531e+07	0.54405	9.1808e-97	6.48819e-95	10.8495	1.95873	FALSE
chr4-54099446-54100868	RPE	0.622354	0.565203	4.07599e+07	0.54414	4.25182e-208	1.02565e-205	9.67199	0.804762	FALSE
chr2-127086894-127087961	RPE	0.631298	0.566966	4.07546e+07	0.544069	1.20825e-190	2.47026e-188	9.7561	0.892063	FALSE
chr22-30392451-30393173	RPE	0.622998	0.545894	4.07411e+07	0.54389	4.49758e-162	6.59092e-160	9.92431	1.07302	FALSE
chr16-75305278-75305884	RPE	0.685554	0.66495	4.07576e+07	0.544109	0	0	9.08326	0.249206	FALSE
chr8-23014324-23015381	RPE	0.621811	0.589355	4.07515e+07	0.544028	0	0	9.25147	0.41746	FALSE
chr9-126481979-126483059	RPE	0.612229	0.553902	40745987	0.543954	7.42227e-199	1.65105e-196	9.67199	0.842857	FALSE
chr11-61763978-61764328	RPE	0.702641	0.694945	40757356	0.544106	0	0	8.91505	0.0888889	FALSE
chr1-47491182-47491839	RPE	0.615349	0.58208	40744621	0.543936	0	0	9.25147	0.434921	FALSE
chr17-81385361-81385675	RPE	0.707108	0.678442	40747778	0.543978	0	0	9.16737	0.371429	FALSE
chr9-128683307-128684621	RPE	0.600306	0.526811	40720002	0.543607	3.13374e-163	4.69063e-161	9.8402	1.04921	FALSE
chr1-156145868-156147441	RPE	0.649602	0.585094	4.07223e+07	0.543638	4.18078e-185	8.02805e-183	9.67199	0.904762	FALSE
chr17-1043605-1044409	RPE	0.648289	0.581021	40706516	0.543427	3.77159e-174	6.4439e-172	9.67199	0.963492	FALSE
chr1-116432982-116434010	RPE	0.668801	0.60089	4.06985e+07	0.54332	1.92843e-186	3.74903e-184	9.58789	0.88254	FALSE
chr3-134313273-134313804	RPE	0.636286	0.593896	40699970	0.54334	2.7312e-272	1.19645e-269	9.25147	0.549206	FALSE
chr5-168425933-168427531	RPE	0.601084	0.524098	40688249	0.543184	1.25847e-149	1.59888e-147	9.8402	1.1381	FALSE
chr15-74191726-74192273	RPE	0.665931	0.64187	4.07043e+07	0.543397	0	0	8.99916	0.309524	FALSE
chr11-119346511-119346893	RPE	0.702184	0.696847	40705639	0.543416	0	0	8.74685	0.0603175	FALSE
chr15-63610133-63611038	RPE	0.647601	0.541464	4.06787e+07	0.543056	5.83546e-112	4.85011e-110	10.2607	1.58095	FALSE
chr20-9119650-9120280	RPE	0.633571	0.606468	40689100	0.543195	0	0	8.99916	0.34127	FALSE
chr20-62862483-62862843	RPE	0.610658	0.58453	40688449	0.543186	0	0	8.99916	0.342857	FALSE
chr6-167849640-167850211	RPE	0.694972	0.677267	40681403	0.543092	0	0	8.83095	0.2	FALSE
chr9-129333765-129334969	RPE	0.651297	0.555594	4.06662e+07	0.54289	2.40271e-125	2.31567e-123	10.0084	1.37778	FALSE
chr8-126588423-126589276	RPE	0.692137	0.672487	4.06692e+07	0.542929	0	0	8.83095	0.238095	FALSE
chr2-43110173-43110868	RPE	0.681648	0.654368	4.06639e+07	0.542859	0	0	8.91505	0.328571	FALSE
chr9-121288800-121289701	RPE	0.631836	0.554638	4.06493e+07	0.542664	9.11775e-152	1.18546e-149	9.67199	1.09048	FALSE
chr15-52294705-52296045	RPE	0.592668	0.510912	4.0638e+07	0.542513	1.19721e-140	1.37006e-138	9.7561	1.18254	FALSE
chr12-124862744-124864355	RPE	0.601103	0.471332	4.06325e+07	0.542439	3.14564e-84	1.90192e-82	10.6812	2.11587	FALSE
chr17-57911958-57912440	RPE	0.614696	0.558741	40644704	0.542602	2.7081e-201	6.16597e-199	9.33558	0.774603	FALSE
chr15-57382108-57382617	RPE	0.643484	0.62066	4.06519e+07	0.542698	0	0	8.83095	0.274603	FALSE
chr11-76770685-76771283	RPE	0.657343	0.640267	40647129	0.542635	0	0	8.74685	0.211111	FALSE
chr6-35358579-35359002	RPE	0.72168	0.716628	4.06454e+07	0.542611	0	0	8.57864	0.052381	FALSE
chr3-72288864-72289650	RPE	0.626613	0.553296	40632845	0.542444	8.84139e-154	1.17939e-151	9.58789	1.0619	FALSE
chr6-3712892-3713549	RPE	0.684025	0.677468	40637489	0.542506	0	0	8.57864	0.0730159	FALSE
chr11-14980813-14981820	RPE	0.694144	0.686949	40634545	0.542467	0	0	8.57864	0.0825397	FALSE
chr17-81427618-81428347	RPE	0.623174	0.588425	4.06151e+07	0.542206	4.05233e-299	2.24519e-296	8.91505	0.455556	FALSE
chr1-161532537-161533427	RPE	0.609529	0.53025	4.05883e+07	0.54185	2.96657e-151	3.81475e-149	9.50378	1.04921	FALSE
chr10-110822173-110823439	RPE	0.599029	0.517586	4.05916e+07	0.541894	9.09332e-142	1.05346e-139	9.58789	1.13492	FALSE
chr5-139689613-139690831	RPE	0.546216	0.449367	4.0576e+07	0.541685	4.06233e-111	3.34423e-109	9.92431	1.4873	FALSE
chr4-122854401-122855651	RPE	0.642925	0.623146	4.06053e+07	0.542076	0	0	8.66274	0.234921	FALSE
chr1-2049829-2050853	RPE	0.595224	0.469167	4.05668e+07	0.541562	3.77954e-88	2.39539e-86	10.3448	1.92222	FALSE
chr12-52956828-52957446	RPE	0.650625	0.630012	4.05993e+07	0.541996	0	0	8.66274	0.255556	FALSE
chr10-70319066-70319455	RPE	0.726814	0.725256	40597254	0.541969	0	0	8.41043	0.015873	FALSE
chr1-9441359-9442123	RPE	0.629278	0.594712	40585952	0.541818	1.17619e-296	6.38743e-294	8.83095	0.450794	FALSE
chr1-31669421-31670329	RPE	0.591069	0.562309	40580586	0.541746	0	0	8.74685	0.377778	FALSE
chr17-38464151-38465658	RPE	0.606336	0.489972	40545637	0.54128	7.06361e-94	4.80587e-92	10.0925	1.76508	FALSE
chr11-1073056-1073731	RPE	0.624124	0.597658	4.05655e+07	0.541545	0	0	8.66274	0.339683	FALSE
chr3-55683729-55684426	RPE	0.590396	0.568902	40556968	0.541431	0	0	8.57864	0.27619	FALSE
chr7-144871993-144872637	RPE	0.636635	0.626959	4.05599e+07	0.54147	0	0	8.41043	0.109524	FALSE
chr4-169948174-169949123	RPE	0.630457	0.613343	40553591	0.541386	0	0	8.49453	0.206349	FALSE
chr10-6124541-6125036	RPE	0.691956	0.686991	4.05507e+07	0.541348	0	0	8.32632	0.0539683	FALSE
chr1-182120410-182121596	RPE	0.613925	0.570205	40535220	0.541141	7.11765e-240	2.35263e-237	8.83095	0.574603	FALSE
chr4-54440444-54441094	RPE	0.652834	0.570402	40525132	0.541006	4.84403e-141	5.58228e-139	9.33558	1.09048	FALSE
chr22-19290864-19292319	RPE	0.563821	0.444228	40494459	0.540596	3.94086e-87	2.46577e-85	10.0925	1.85238	FALSE
chr13-44903438-44904070	RPE	0.609683	0.583295	4.05327e+07	0.541108	0	0	8.57864	0.34127	FALSE
chr6-25324084-25324707	RPE	0.669917	0.661269	40534695	0.541134	0	0	8.32632	0.0936508	FALSE
chr3-124700715-124701432	RPE	0.623578	0.602554	40531993	0.541098	0	0	8.49453	0.265079	FALSE
chr17-50501465-50502537	RPE	0.596134	0.541204	4.05233e+07	0.540981	5.86617e-188	1.15965e-185	8.99916	0.773016	FALSE
chr19-2694953-2695861	RPE	0.63072	0.613075	4.05223e+07	0.540968	0	0	8.41043	0.204762	FALSE
chr19-32677403-32678133	RPE	0.582064	0.483942	40479916	0.540402	3.71765e-110	3.03764e-108	9.58789	1.40476	FALSE
chr9-134131046-134131362	RPE	0.678452	0.673092	40517118	0.540899	0	0	8.24222	0.0603175	FALSE
chr1-166590117-166590634	RPE	0.705567	0.699514	40514332	0.540862	0	0	8.24222	0.0698413	FALSE
chr5-149062408-149063534	RPE	0.607157	0.505756	4.04805e+07	0.540411	3.82041e-109	3.08782e-107	9.58789	1.42063	FALSE
chr3-51982439-51983645	RPE	0.587383	0.456803	4.04653e+07	0.540207	6.0667e-79	3.45146e-77	10.1766	2.02857	FALSE
chr1-84620571-84621269	RPE	0.566282	0.440279	40456841	0.540094	2.08777e-81	1.22118e-79	10.0925	1.94762	FALSE
chr4-10296372-10297297	RPE	0.590392	0.465351	40458126	0.540111	1.53518e-84	9.31288e-83	10.0084	1.86825	FALSE
chr4-88720349-88721302	RPE	0.622862	0.606413	4.04963e+07	0.540621	0	0	8.32632	0.190476	FALSE
chr1-17531549-17532468	RPE	0.645956	0.617025	40495175	0.540606	0	0	8.49453	0.363492	FALSE
chr16-87822092-87823210	RPE	0.586377	0.488926	4.0475e+07	0.540336	2.07918e-106	1.63425e-104	9.58789	1.45714	FALSE
chr8-54381675-54382603	RPE	0.594794	0.541969	40484529	0.540464	2.28959e-198	5.06906e-196	8.83095	0.703175	FALSE
chr17-1714453-1714931	RPE	0.623885	0.516177	4.04748e+07	0.540334	1.1623e-100	8.58144e-99	9.67199	1.55238	FALSE
chr12-52873807-52874604	RPE	0.615423	0.539406	4.04745e+07	0.54033	4.85973e-139	5.48118e-137	9.16737	1.06984	FALSE
chr17-36920675-36921810	RPE	0.568232	0.490964	4.04672e+07	0.540232	1.09631e-129	1.11171e-127	9.25147	1.15397	FALSE
chr8-126375150-126375874	RPE	0.609094	0.539948	40462352	0.540168	8.01935e-158	1.11832e-155	8.99916	0.912698	FALSE
chr18-23994295-23994849	RPE	0.566303	0.520373	40461378	0.540155	2.2955e-224	6.6041e-222	8.66274	0.592063	FALSE
chr5-52863631-52864764	RPE	0.627537	0.605868	40470148	0.540272	0	0	8.32632	0.257143	FALSE
chr16-19167576-19169213	RPE	0.574328	0.463921	40436020	0.539816	3.8296e-90	2.48267e-88	9.7561	1.71111	FALSE
chr11-69010966-69011348	RPE	0.557625	0.49943	40442974	0.539909	6.67277e-175	1.15752e-172	8.83095	0.795238	FALSE
chrX-72114373-72116080	RPE	0.550028	0.48849	40441904	0.539895	2.30053e-159	3.27205e-157	8.91505	0.888889	FALSE
chr1-61077795-61078230	RPE	0.580213	0.448992	4.04159e+07	0.539548	6.26147e-78	3.5148e-76	10.0084	1.9873	FALSE
chr8-143578027-143578795	RPE	0.607339	0.528257	40436723	0.539826	1.23733e-135	1.34389e-133	9.08326	1.07143	FALSE
chr3-45793222-45793868	RPE	0.677278	0.669774	4.0444e+07	0.539922	0	0	8.07401	0.0873016	FALSE
chr4-57109666-57111564	RPE	0.573668	0.493501	4.04255e+07	0.539676	9.77898e-124	9.2885e-122	9.16737	1.18254	FALSE
chr1-203860307-203860944	RPE	0.668631	0.660305	40440716	0.539879	0	0	8.07401	0.0952381	FALSE
chr20-6735771-6736931	RPE	0.632176	0.568241	4.04312e+07	0.539752	7.83965e-161	1.13318e-158	8.83095	0.873016	FALSE
chr17-49865339-49866112	RPE	0.621064	0.585106	4.0426e+07	0.539683	1.0253e-268	4.33541e-266	8.41043	0.455556	FALSE
chr1-28834958-28835727	RPE	0.58608	0.515985	40414553	0.53953	8.00297e-146	9.62087e-144	8.91505	0.968254	FALSE
chr5-139733184-139734735	RPE	0.603435	0.514361	4.03968e+07	0.539293	6.98232e-115	5.98655e-113	9.16737	1.2619	FALSE
chr15-60397456-60399066	RPE	0.563318	0.474335	40391174	0.539218	9.18125e-108	7.31452e-106	9.25147	1.35238	FALSE
chr12-111635438-111636720	RPE	0.603088	0.533577	40396176	0.539284	1.15123e-147	1.41715e-145	8.83095	0.94127	FALSE
chr7-47534336-47536114	RPE	0.573372	0.448916	4.03629e+07	0.53884	1.4633e-79	8.35977e-78	9.7561	1.86825	FALSE
chr22-43151059-43152895	RPE	0.560215	0.489274	4.0387e+07	0.539162	8.92778e-136	9.71912e-134	8.91505	1.03175	FALSE
chr20-47358741-47359413	RPE	0.576834	0.497328	4.0385e+07	0.539135	8.61181e-127	8.41588e-125	8.99916	1.11587	FALSE
chr2-10385084-10386132	RPE	0.529503	0.486178	4.03941e+07	0.539257	2.38306e-209	5.84297e-207	8.49453	0.614286	FALSE
chr2-12168756-12170503	RPE	0.631325	0.513373	40386125	0.53915	1.69518e-87	1.06451e-85	9.58789	1.70794	FALSE
chr20-41339803-41340975	RPE	0.556474	0.457664	40371921	0.538961	1.10407e-99	8.06453e-98	9.33558	1.45714	FALSE
chr16-1991859-1992545	RPE	0.564301	0.442219	4.03647e+07	0.538864	5.87543e-79	3.34322e-77	9.7561	1.8873	FALSE
chr9-70881239-70881788	RPE	0.56889	0.546169	40392735	0.539238	0	0	8.15812	0.296825	FALSE
chr3-194270623-194271865	RPE	0.59604	0.498276	40377738	0.539038	2.76865e-104	2.12087e-102	9.25147	1.39048	FALSE
chr16-85334838-85335771	RPE	0.576738	0.465805	40365428	0.538874	2.5314e-89	1.62504e-87	9.50378	1.64286	FALSE
chr17-1025786-1026143	RPE	0.606894	0.596098	40394706	0.539265	0	0	7.98991	0.131746	FALSE
chr14-54165921-54166760	RPE	0.682785	0.677043	40390247	0.539205	0	0	7.9058	0.0634921	FALSE
chr14-75147245-75148075	RPE	0.638139	0.618659	40387729	0.539172	0	0	8.07401	0.231746	FALSE
chr1-3423066-3423830	RPE	0.558975	0.527824	4.03824e+07	0.539101	2.47765e-287	1.23152e-284	8.24222	0.401587	FALSE
chr20-46931567-46932182	RPE	0.590771	0.565109	4.03821e+07	0.539097	0	0	8.15812	0.320635	FALSE
chr12-52904882-52905326	RPE	0.597958	0.578505	4.03841e+07	0.539124	0	0	8.07401	0.239683	FALSE
chr1-40798691-40799870	RPE	0.623537	0.598718	4.03872e+07	0.539164	0	0	8.15812	0.32381	FALSE
chr17-27577108-27578385	RPE	0.560811	0.493063	40373664	0.538984	1.7342e-138	1.94927e-136	8.83095	0.998413	FALSE
chr1-156493088-156493624	RPE	0.560916	0.474606	4.03544e+07	0.538727	3.32404e-119	3.01191e-117	8.99916	1.17143	FALSE
chr1-2987692-2988271	RPE	0.616435	0.608578	4.03785e+07	0.539049	0	0	7.9058	0.0904762	FALSE
chr17-77286633-77288104	RPE	0.586179	0.553172	40374452	0.538994	1.73223e-273	7.69088e-271	8.24222	0.426984	FALSE
chr12-41967542-41968479	RPE	0.582366	0.48718	40351980	0.538694	4.59192e-105	3.56662e-103	9.16737	1.35238	FALSE
chr19-10756386-10757226	RPE	0.509142	0.452662	40356504	0.538755	5.45134e-170	8.76673e-168	8.57864	0.771429	FALSE
chr4-1104700-1106084	RPE	0.592342	0.518229	40355653	0.538743	9.60344e-132	9.91895e-130	8.83095	1.04444	FALSE
chr6-108002346-108003221	RPE	0.55431	0.473715	4.03519e+07	0.538693	2.71207e-115	2.34735e-113	8.99916	1.21587	FALSE
chr22-44698566-44699438	RPE	0.569109	0.529363	40358926	0.538787	2.56387e-224	7.36338e-222	8.32632	0.547619	FALSE
chr12-119208424-119209174	RPE	0.583789	0.54798	4.03566e+07	0.538757	8.16682e-249	2.88518e-246	8.24222	0.477778	FALSE
chr12-124462523-124463944	RPE	0.523204	0.416904	40319569	0.538262	4.99816e-85	3.05346e-83	9.41968	1.67937	FALSE
chr20-62376264-62376801	RPE	0.561567	0.487752	4.03281e+07	0.538376	7.49234e-133	7.88221e-131	8.74685	1.0127	FALSE
chr14-22980651-22980977	RPE	0.572926	0.497879	4.03275e+07	0.538368	1.8937e-132	1.97328e-130	8.74685	1.01587	FALSE
chr14-103576309-103576999	RPE	0.573903	0.500293	4.03259e+07	0.538346	9.24781e-130	9.3864e-128	8.74685	1.03968	FALSE
chr17-81064389-81065720	RPE	0.561757	0.521663	4.03297e+07	0.538397	7.67675e-222	2.14656e-219	8.24222	0.542857	FALSE
chr2-44681039-44681604	RPE	0.524548	0.495439	4.03249e+07	0.538332	6.91763e-286	3.41774e-283	8.07401	0.385714	FALSE
chr18-23300023-23300822	RPE	0.585908	0.573964	40327514	0.538368	0	0	7.8217	0.14127	FALSE
chr11-8708812-8709639	RPE	0.566071	0.509739	40313206	0.538177	8.65988e-173	1.44868e-170	8.41043	0.731746	FALSE
chr1-233326859-233328906	RPE	0.527856	0.450449	4.0307e+07	0.538094	7.05165e-117	6.19141e-115	8.83095	1.15714	FALSE
chr10-71921231-71922072	RPE	0.539917	0.474002	4.03011e+07	0.538014	9.24297e-141	1.06293e-138	8.57864	0.926984	FALSE
chr14-94269092-94269610	RPE	0.622404	0.600075	4.03121e+07	0.538162	0	0	7.9058	0.263492	FALSE
chr9-113343559-113344207	RPE	0.583475	0.554472	40307295	0.538098	1.02784e-302	5.88325e-300	7.98991	0.350794	FALSE
chr6-44080400-44081200	RPE	0.570227	0.523817	40303642	0.538049	7.76238e-201	1.76128e-198	8.24222	0.603175	FALSE
chr9-112570554-112571266	RPE	0.597469	0.566903	40300977	0.538013	1.71379e-290	8.85328e-288	7.98991	0.369841	FALSE
chr19-18160668-18161676	RPE	0.496701	0.422389	4.02816e+07	0.537755	1.40034e-117	1.24246e-115	8.74685	1.12698	FALSE
chr18-10403331-10404053	RPE	0.564014	0.540723	40297242	0.537964	0	0	7.9058	0.301587	FALSE
chr3-179973695-179974453	RPE	0.516624	0.47488	40286476	0.53782	4.88904e-211	1.22338e-208	8.15812	0.55873	FALSE
chr19-3336380-3337423	RPE	0.537398	0.456555	40276380	0.537685	3.14239e-115	2.71622e-113	8.74685	1.14921	FALSE
chr9-84705109-84705601	RPE	0.635951	0.630377	40296304	0.537951	0	0	7.65349	0.0603175	FALSE
chr4-14877328-14878235	RPE	0.578727	0.552082	40288155	0.537842	0	0	7.9058	0.320635	FALSE
chr8-119602321-119603523	RPE	0.610444	0.588327	4.02795e+07	0.537727	0	0	7.8217	0.268254	FALSE
chrX-123968466-123968969	RPE	0.60461	0.594573	40277661	0.537702	0	0	7.65349	0.106349	FALSE
chr18-6561114-6562264	RPE	0.52388	0.474878	40269366	0.537591	6.28975e-175	1.09165e-172	8.24222	0.696825	FALSE
chr16-79437453-79438805	RPE	0.576708	0.480828	4.0259e+07	0.537453	4.3023e-97	3.04311e-95	8.91505	1.38095	FALSE
chr1-158045612-158046010	RPE	0.599452	0.581347	4.02684e+07	0.537578	0	0	7.73759	0.211111	FALSE
chr7-150876725-150877890	RPE	0.532833	0.455449	4.02526e+07	0.537368	2.87605e-114	2.45563e-112	8.66274	1.13968	FALSE
chr2-217371693-217372597	RPE	0.602166	0.575958	40258668	0.537449	0	0	7.8217	0.322222	FALSE
chr2-85943385-85944165	RPE	0.577688	0.564276	40258278	0.537443	0	0	7.65349	0.155556	FALSE
chr17-77254848-77255791	RPE	0.580364	0.536841	4.02546e+07	0.537395	3.11658e-200	7.02783e-198	8.07401	0.58254	FALSE
chr3-103006523-103007030	RPE	0.618297	0.610801	40257013	0.537427	0	0	7.56939	0.0793651	FALSE
chr1-208040711-208041427	RPE	0.573141	0.545998	40250360	0.537338	2.90639e-299	1.61573e-296	7.8217	0.339683	FALSE
chr20-49658552-49659452	RPE	0.522985	0.495043	40242392	0.537231	3.3629e-289	1.71833e-286	7.8217	0.353968	FALSE
chr17-81399936-81400819	RPE	0.503735	0.425625	4.02215e+07	0.536953	3.2244e-114	2.7495e-112	8.57864	1.1127	FALSE
chr20-37856901-37857582	RPE	0.585393	0.575929	4.02463e+07	0.537284	0	0	7.56939	0.106349	FALSE
chr1-22141566-22143650	RPE	0.517743	0.44252	40225998	0.537013	6.83638e-114	5.82193e-112	8.57864	1.12063	FALSE
chr12-74915738-74916245	RPE	0.643726	0.63975	40240598	0.537207	0	0	7.48528	0.0412698	FALSE
chr5-76715217-76717049	RPE	0.541895	0.423091	40204827	0.53673	3.04919e-73	1.5955e-71	9.25147	1.82222	FALSE
chr6-5281773-5282392	RPE	0.593343	0.587186	40229920	0.537065	0	0	7.48528	0.068254	FALSE
chr1-27575028-27576180	RPE	0.525599	0.439951	40206434	0.536751	2.17537e-102	1.63514e-100	8.66274	1.24762	FALSE
chr16-84952067-84953275	RPE	0.555752	0.469609	40208106	0.536774	2.08262e-101	1.54877e-99	8.66274	1.26349	FALSE
chr14-90513241-90514000	RPE	0.586183	0.48533	4.0211e+07	0.536813	1.79408e-90	1.16514e-88	8.83095	1.44286	FALSE
chr9-78127220-78128041	RPE	0.637646	0.621778	4.02175e+07	0.536898	0	0	7.56939	0.190476	FALSE
chr20-17875102-17876378	RPE	0.553258	0.512733	40207757	0.536769	3.56072e-210	8.82262e-208	7.9058	0.526984	FALSE
chr17-4583760-4585075	RPE	0.517289	0.423782	4.01916e+07	0.536554	2.62132e-88	1.66809e-86	8.83095	1.46032	FALSE
chr8-1259194-1259787	RPE	0.597997	0.580681	4.02102e+07	0.536801	0	0	7.56939	0.201587	FALSE
chr14-101365152-101366317	RPE	0.554477	0.520179	40206555	0.536753	3.53901e-233	1.10108e-230	7.8217	0.460317	FALSE
chr17-4498265-4499261	RPE	0.478148	0.395405	4.01855e+07	0.536472	3.58944e-97	2.54547e-95	8.66274	1.30317	FALSE
chr1-3134513-3135042	RPE	0.622426	0.611644	4.02086e+07	0.53678	0	0	7.48528	0.126984	FALSE
chr5-138953068-138953958	RPE	0.506496	0.435083	40192327	0.536563	2.11881e-117	1.87537e-115	8.41043	1.05397	FALSE
chr20-42938483-42938859	RPE	0.639325	0.634956	40206846	0.536757	0	0	7.40118	0.047619	FALSE
chr20-57102773-57103565	RPE	0.601458	0.589724	40204271	0.536722	0	0	7.48528	0.136508	FALSE
chr1-2322002-2322979	RPE	0.600521	0.515151	40206390	0.536751	9.67171e-104	7.37616e-102	8.57864	1.23016	FALSE
chr5-10373687-10374570	RPE	0.583502	0.563987	4.0201e+07	0.536679	0	0	7.56939	0.222222	FALSE
chr14-20412624-20413694	RPE	0.533854	0.412945	4.01637e+07	0.536181	4.53705e-71	2.30252e-69	9.16737	1.8254	FALSE
chr2-213189005-213189936	RPE	0.56476	0.503353	4.01921e+07	0.536559	3.13891e-145	3.76797e-143	8.15812	0.820635	FALSE
chr5-154287930-154288523	RPE	0.585569	0.572391	4.01978e+07	0.536636	0	0	7.48528	0.149206	FALSE
chr11-15889657-15890633	RPE	0.528293	0.491655	4.01933e+07	0.536576	7.74805e-222	2.16465e-219	7.8217	0.485714	FALSE
chr22-50189897-50191217	RPE	0.549525	0.500395	4.01867e+07	0.536488	3.52521e-171	5.79396e-169	7.98991	0.669841	FALSE
chr11-63762365-63763500	RPE	0.531538	0.430552	4.01684e+07	0.536243	7.39522e-84	4.45654e-82	8.83095	1.52063	FALSE
chr10-43361900-43362794	RPE	0.529719	0.422206	40162317	0.536162	1.51512e-79	8.65429e-78	8.91505	1.60635	FALSE
chr11-64409043-64410460	RPE	0.531207	0.505298	40184121	0.536453	5.91063e-280	2.79015e-277	7.65349	0.352381	FALSE
chr2-234977195-234977729	RPE	0.56321	0.546113	4.01785e+07	0.536379	0	0	7.48528	0.2	FALSE
chr1-25743206-25744439	RPE	0.568942	0.524425	4.01798e+07	0.536396	1.60104e-179	2.88865e-177	7.9058	0.628571	FALSE
chr1-12556275-12556811	RPE	0.550591	0.527504	40174192	0.536321	0	0	7.56939	0.295238	FALSE
chr1-158002319-158003711	RPE	0.567484	0.448193	4.01519e+07	0.536023	3.962e-74	2.10566e-72	8.99916	1.7254	FALSE
chr17-51289574-51290231	RPE	0.60243	0.598055	40175196	0.536334	0	0	7.31707	0.047619	FALSE
chr10-94098787-94099242	RPE	0.599581	0.595244	40175188	0.536334	0	0	7.31707	0.0492063	FALSE
chr13-52778852-52779566	RPE	0.587136	0.574274	40167737	0.536235	0	0	7.40118	0.147619	FALSE
chr16-27778737-27780154	RPE	0.525603	0.478546	40160246	0.536135	1.67509e-170	2.73807e-168	7.9058	0.65873	FALSE
chr12-104957614-104958936	RPE	0.52234	0.409966	40140794	0.535875	1.71574e-72	8.91099e-71	8.99916	1.75397	FALSE
chr20-36846896-36847347	RPE	0.522261	0.50247	4.01613e+07	0.536149	0	0	7.48528	0.24127	FALSE
chr4-54439733-54440366	RPE	0.535493	0.495713	40153473	0.536044	7.73072e-212	1.94631e-209	7.73759	0.498413	FALSE
chr3-186456362-186457475	RPE	0.551047	0.530212	4.01566e+07	0.536086	0	0	7.48528	0.255556	FALSE
chr11-13097902-13098509	RPE	0.589949	0.553193	40148368	0.535976	5.07241e-230	1.53316e-227	7.65349	0.446032	FALSE
chr11-45921601-45922731	RPE	0.52513	0.447177	40134955	0.535797	3.55739e-107	2.81907e-105	8.32632	1.11905	FALSE
chr9-2809530-2810376	RPE	0.553549	0.523555	40145325	0.535936	3.06138e-266	1.25885e-263	7.56939	0.365079	FALSE
chr4-7102935-7104106	RPE	0.495674	0.408242	4.01247e+07	0.535661	5.80038e-94	3.94886e-92	8.49453	1.29048	FALSE
chr5-169160969-169161629	RPE	0.573079	0.50834	40143146	0.535906	1.39059e-133	1.47381e-131	8.07401	0.871429	FALSE
chr11-88174484-88175931	RPE	0.529868	0.432797	4.01212e+07	0.535613	4.67483e-88	2.95881e-86	8.57864	1.38571	FALSE
chr1-112882183-112882725	RPE	0.525866	0.495256	4.01379e+07	0.535837	1.21655e-257	4.62614e-255	7.56939	0.379365	FALSE
chr6-143673660-143673926	RPE	0.606281	0.601145	4.01408e+07	0.535876	0	0	7.23297	0.0555556	FALSE
chr17-81641994-81642545	RPE	0.58641	0.581338	40139428	0.535857	0	0	7.23297	0.0603175	FALSE
chr3-12993114-12994483	RPE	0.502138	0.424236	40116916	0.535556	1.96287e-102	1.47575e-100	8.32632	1.1619	FALSE
chr12-50074975-50075596	RPE	0.508162	0.420913	4.01091e+07	0.535452	1.01153e-95	7.056e-94	8.41043	1.24762	FALSE
chr10-97771054-97772266	RPE	0.527937	0.484569	4.01239e+07	0.535649	1.50027e-182	2.77387e-180	7.73759	0.587302	FALSE
chr14-64681760-64682660	RPE	0.539817	0.483397	40120906	0.53561	5.11006e-148	6.32121e-146	7.9058	0.757143	FALSE
chr17-77280824-77281873	RPE	0.48529	0.391583	4.00982e+07	0.535307	9.01435e-84	5.42928e-82	8.57864	1.43968	FALSE
chr22-37752167-37753049	RPE	0.543168	0.467911	4.01086e+07	0.535446	8.84537e-114	7.51722e-112	8.15812	1.02222	FALSE
chr10-71621164-71621864	RPE	0.545388	0.511363	40118906	0.535583	1.06534e-228	3.17908e-226	7.56939	0.438095	FALSE
chr6-105474059-105474726	RPE	0.52892	0.506889	40116498	0.535551	0	0	7.40118	0.279365	FALSE
chr12-109820638-109821307	RPE	0.480393	0.459503	40114910	0.53553	0	0	7.40118	0.279365	FALSE
chr7-101602250-101603147	RPE	0.513881	0.45225	40104884	0.535396	4.61137e-130	4.69208e-128	7.98991	0.871429	FALSE
chr13-50334892-50335166	RPE	0.593766	0.590149	40115876	0.535542	0	0	7.14886	0.0380952	FALSE
chr17-1717484-1717737	RPE	0.5134	0.46037	40102841	0.535368	5.80828e-154	7.75739e-152	7.8217	0.711111	FALSE
chr7-5176669-5177655	RPE	0.556037	0.501808	4.01055e+07	0.535404	1.03261e-153	1.37466e-151	7.8217	0.714286	FALSE
chr7-47485031-47486004	RPE	0.551197	0.509147	40108945	0.53545	4.18029e-191	8.57864e-189	7.65349	0.547619	FALSE
chr3-131026259-131027141	RPE	0.505194	0.402094	40076774	0.53502	3.11092e-80	1.79441e-78	8.57864	1.48571	FALSE
chr2-216163440-216163837	RPE	0.574616	0.569223	40107688	0.535433	0	0	7.14886	0.0587302	FALSE
chr1-22855906-22856438	RPE	0.599563	0.58764	40109002	0.535451	0	0	7.23297	0.142857	FALSE
chr6-108562623-108562901	RPE	0.487916	0.437326	40090479	0.535203	3.46489e-163	5.18394e-161	7.73759	0.655556	FALSE
chr6-154554816-154555660	RPE	0.557393	0.525257	40099100	0.535318	3.72419e-236	1.19142e-233	7.48528	0.412698	FALSE
chr19-41353263-41354309	RPE	0.525976	0.435794	40082924	0.535103	4.84343e-88	3.06493e-86	8.41043	1.34444	FALSE
chr16-68492453-68492866	RPE	0.576462	0.569073	40097660	0.535299	0	0	7.14886	0.0857143	FALSE
chr19-595323-596084	RPE	0.496135	0.436103	4.00807e+07	0.535073	1.59354e-131	1.64126e-129	7.9058	0.842857	FALSE
chr16-75044583-75045392	RPE	0.539834	0.525379	40095420	0.535269	0	0	7.23297	0.171429	FALSE
chr10-35493041-35494019	RPE	0.541661	0.524154	4.00828e+07	0.535101	0	0	7.23297	0.2	FALSE
chr22-27637020-27637549	RPE	0.543992	0.534203	40085180	0.535133	0	0	7.14886	0.11746	FALSE
chr8-29348227-29349294	RPE	0.512113	0.437656	4.00659e+07	0.534875	1.66041e-108	1.33806e-106	8.07401	1.04286	FALSE
chr10-6291137-6291792	RPE	0.574413	0.563735	40084300	0.535121	0	0	7.14886	0.119048	FALSE
chr14-51318533-51319623	RPE	0.531459	0.507944	40081069	0.535078	2.31648e-302	1.32362e-299	7.31707	0.287302	FALSE
chr1-10253442-10254231	RPE	0.463656	0.41737	4.00705e+07	0.534936	6.5813e-167	1.0243e-164	7.65349	0.626984	FALSE
chr22-31084607-31085710	RPE	0.540164	0.441528	40070017	0.53493	9.98128e-81	5.79905e-79	8.49453	1.46825	FALSE
chr5-80369185-80369913	RPE	0.516648	0.486265	40071449	0.534949	1.59144e-241	5.31913e-239	7.40118	0.390476	FALSE
chr8-29352807-29353276	RPE	0.531082	0.494947	40073412	0.534976	1.09341e-208	2.65123e-206	7.48528	0.474603	FALSE
chr13-39516015-39517026	RPE	0.493561	0.463779	40071215	0.534946	4.59071e-240	1.52352e-237	7.40118	0.393651	FALSE
chr17-27950776-27951392	RPE	0.487646	0.445581	4.00626e+07	0.534831	1.54203e-178	2.75047e-176	7.56939	0.573016	FALSE
chr9-91864807-91865380	RPE	0.554266	0.540745	40069104	0.534918	0	0	7.14886	0.15873	FALSE
chr17-16255330-16256022	RPE	0.547152	0.518319	40059000	0.534783	1.1095e-261	4.4025e-259	7.31707	0.346032	FALSE
chr14-50225239-50226192	RPE	0.562141	0.546663	40060673	0.534805	0	0	7.14886	0.18254	FALSE
chr11-70618285-70619076	RPE	0.484763	0.452319	4.00546e+07	0.534725	1.13282e-219	3.08614e-217	7.40118	0.436508	FALSE
chr4-57074778-57075598	RPE	0.571989	0.563353	4.00601e+07	0.534798	0	0	7.06476	0.103175	FALSE
chr8-41157966-41158740	RPE	0.537008	0.49606	4.00526e+07	0.534698	1.41127e-189	2.85339e-187	7.48528	0.526984	FALSE
chr22-44642029-44642438	RPE	0.556348	0.553292	40054793	0.534727	0	0	6.98066	0.0333333	FALSE
chr7-44103869-44105780	RPE	0.517145	0.415096	40032936	0.534435	1.31935e-74	7.06214e-73	8.49453	1.55714	FALSE
chr6-116216882-116217660	RPE	0.5209	0.477764	40040725	0.534539	1.61878e-181	2.96958e-179	7.48528	0.550794	FALSE
chr5-150301068-150301462	RPE	0.551908	0.541054	40048611	0.534644	0	0	7.06476	0.133333	FALSE
chr17-49022152-49022824	RPE	0.527418	0.471062	40033988	0.534449	1.33828e-144	1.59657e-142	7.65349	0.72381	FALSE
chr19-38605758-38606530	RPE	0.52558	0.494616	40041530	0.53455	8.77979e-237	2.82528e-234	7.31707	0.390476	FALSE
chr10-98444087-98444785	RPE	0.501628	0.475446	40038377	0.534508	2.52925e-278	1.17206e-275	7.23297	0.311111	FALSE
chr6-158869143-158870365	RPE	0.488548	0.389919	40018106	0.534237	1.25868e-76	6.91075e-75	8.41043	1.49206	FALSE
chr6-43680310-43680652	RPE	0.56308	0.557237	40042803	0.534567	0	0	6.98066	0.0634921	FALSE
chr17-50838270-50838713	RPE	0.568223	0.555363	4.00419e+07	0.534555	0	0	7.06476	0.149206	FALSE
chr10-4662652-4663712	RPE	0.545235	0.493769	4.00321e+07	0.534424	3.95396e-156	5.4332e-154	7.56939	0.65873	FALSE
chr11-111911563-111912240	RPE	0.524652	0.497556	40032845	0.534434	7.27998e-267	3.02e-264	7.23297	0.328571	FALSE
chr12-124738726-124739203	RPE	0.532603	0.500055	40033721	0.534446	2.28601e-225	6.61738e-223	7.31707	0.414286	FALSE
chr6-41503664-41505557	RPE	0.487494	0.409084	40019395	0.534254	1.9359e-94	1.32591e-92	8.07401	1.17778	FALSE
chr16-75238078-75239319	RPE	0.557896	0.4869	4.00372e+07	0.534493	2.79534e-109	2.26321e-107	7.9058	1.01111	FALSE
chr14-68759990-68760549	RPE	0.581592	0.573378	40031910	0.534421	0	0	6.98066	0.0936508	FALSE
chr17-81386468-81387655	RPE	0.502488	0.417433	40017378	0.534227	3.3386e-88	2.11757e-86	8.15812	1.27143	FALSE
chr8-125668327-125668893	RPE	0.563414	0.554166	4.00277e+07	0.534365	0	0	6.98066	0.103175	FALSE
chr11-843957-845043	RPE	0.537532	0.450555	4.00206e+07	0.53427	7.49379e-88	4.72933e-86	8.15812	1.28095	FALSE
chr3-42368695-42369687	RPE	0.506709	0.447358	4.00096e+07	0.534124	1.41802e-133	1.50191e-131	7.65349	0.779365	FALSE
chr20-34558198-34559153	RPE	0.475401	0.366611	3.99923e+07	0.533892	1.10006e-66	5.26782e-65	8.57864	1.70794	FALSE
chr14-75612225-75612754	RPE	0.592761	0.590193	40026115	0.534344	0	0	6.89655	0.0269841	FALSE
chr1-228059289-228060729	RPE	0.540881	0.442747	4.00157e+07	0.534205	5.32878e-78	2.99176e-76	8.32632	1.46032	FALSE
chr5-113142212-113142906	RPE	0.48159	0.452462	40016834	0.53422	3.96709e-243	1.33407e-240	7.23297	0.368254	FALSE
chr13-45101922-45103263	RPE	0.525855	0.429036	4.00029e+07	0.534034	3.80557e-81	2.21964e-79	8.24222	1.38095	FALSE
chr9-137055015-137056121	RPE	0.526591	0.445237	40006494	0.534082	7.2271e-97	5.10859e-95	7.98991	1.13175	FALSE
chr1-184296306-184296887	RPE	0.56078	0.55019	4.002e+07	0.534262	0	0	6.98066	0.125397	FALSE
chr14-57085806-57086925	RPE	0.51466	0.478533	40012618	0.534164	2.74199e-202	6.27794e-200	7.31707	0.468254	FALSE
chr1-112316667-112317765	RPE	0.544593	0.532928	40014525	0.534189	0	0	6.98066	0.138095	FALSE
chr16-77787955-77790267	RPE	0.505132	0.413569	3.99877e+07	0.533831	6.33426e-83	3.77906e-81	8.15812	1.33016	FALSE
chr1-221718149-221718685	RPE	0.536236	0.509808	4.00057e+07	0.534072	8.42697e-266	3.45223e-263	7.14886	0.322222	FALSE
chr17-71496466-71496861	RPE	0.529659	0.522353	40004618	0.534057	0	0	6.89655	0.0809524	FALSE
chr3-49217693-49218905	RPE	0.517234	0.473468	3.99981e+07	0.533971	9.78624e-168	1.53547e-165	7.40118	0.585714	FALSE
chr14-94936060-94937729	RPE	0.477207	0.382304	39976071	0.533676	8.05048e-77	4.44089e-75	8.24222	1.43651	FALSE
chr1-43719723-43720775	RPE	0.487624	0.453258	3.99915e+07	0.533882	1.04249e-212	2.651e-210	7.23297	0.430159	FALSE
chr7-5270698-5271206	RPE	0.494161	0.47905	39995566	0.533936	0	0	6.98066	0.184127	FALSE
chr22-39179377-39180203	RPE	0.527465	0.512534	3.99966e+07	0.53395	0	0	6.98066	0.185714	FALSE
chr1-53572210-53572973	RPE	0.509186	0.464621	3.99907e+07	0.533871	3.07097e-162	4.50232e-160	7.40118	0.606349	FALSE
chr3-58580972-58582109	RPE	0.527859	0.416798	3.99709e+07	0.533606	6.78818e-69	3.34874e-67	8.41043	1.61746	FALSE
chr10-5646030-5646520	RPE	0.55194	0.543134	39996393	0.533947	0	0	6.89655	0.104762	FALSE
chr17-19992746-19993255	RPE	0.502611	0.408358	39968648	0.533577	1.38491e-79	7.91741e-78	8.15812	1.37143	FALSE
chr15-39692442-39693357	RPE	0.50231	0.445447	3.99831e+07	0.533769	1.48284e-129	1.49812e-127	7.56939	0.790476	FALSE
chr8-141398891-141399559	RPE	0.509812	0.457038	3.99823e+07	0.53376	9.82017e-142	1.13687e-139	7.48528	0.709524	FALSE
chr13-98484118-98485166	RPE	0.523702	0.459593	3.99792e+07	0.533718	1.68547e-117	1.49262e-115	7.65349	0.884127	FALSE
chr14-32472110-32473077	RPE	0.554146	0.536068	39985321	0.5338	0	0	6.98066	0.21746	FALSE
chr1-46401918-46402522	RPE	0.531407	0.512725	39981219	0.533745	0	0	6.98066	0.222222	FALSE
chr9-110124999-110125794	RPE	0.541714	0.480498	39975091	0.533663	3.18956e-125	3.06952e-123	7.56939	0.81746	FALSE
chr12-124792880-124793426	RPE	0.560848	0.548086	39979509	0.533722	0	0	6.89655	0.149206	FALSE
chr1-106798949-106799644	RPE	0.57121	0.564862	39978613	0.53371	0	0	6.81245	0.0666667	FALSE
chr1-27589738-27590355	RPE	0.507344	0.469675	39971593	0.533616	1.40275e-189	2.8379e-187	7.23297	0.490476	FALSE
chr17-73536470-73537643	RPE	0.488003	0.41751	3.99609e+07	0.533473	1.48838e-104	1.14629e-102	7.73759	0.996825	FALSE
chr10-18044481-18045221	RPE	0.577439	0.571117	39977556	0.533696	0	0	6.81245	0.0730159	FALSE
chr1-243930835-243931739	RPE	0.499033	0.449701	3.99691e+07	0.533582	1.09188e-148	1.36246e-146	7.40118	0.661905	FALSE
chr8-30383770-30385401	RPE	0.485434	0.389904	39951821	0.533352	8.02342e-76	4.3731e-74	8.15812	1.42857	FALSE
chr4-40629435-40630755	RPE	0.501539	0.445897	39963231	0.533505	2.12912e-132	2.2179e-130	7.48528	0.757143	FALSE
chrX-107385052-107386010	RPE	0.509595	0.494866	3.99683e+07	0.533572	0	0	6.89655	0.173016	FALSE
chr8-122658596-122660325	RPE	0.494447	0.443322	3.99599e+07	0.53346	1.52605e-144	1.81991e-142	7.40118	0.679365	FALSE
chr7-9574631-9575103	RPE	0.501894	0.487275	3.99662e+07	0.533545	0	0	6.89655	0.179365	FALSE
chr18-58104950-58105787	RPE	0.537272	0.522097	39966370	0.533547	0	0	6.89655	0.180952	FALSE
chr14-67522165-67522857	RPE	0.554425	0.545379	39964608	0.533523	0	0	6.81245	0.103175	FALSE
chr1-24186934-24187889	RPE	0.490694	0.439445	3.99552e+07	0.533397	7.48194e-142	8.68009e-140	7.40118	0.692063	FALSE
chr3-50268764-50269232	RPE	0.534634	0.50686	3.99638e+07	0.533513	5.7652e-240	1.90751e-237	7.06476	0.357143	FALSE
chr20-19974375-19975466	RPE	0.496608	0.399234	39937883	0.533166	1.07318e-77	5.98937e-76	8.07401	1.37302	FALSE
chr5-127858026-127858796	RPE	0.478038	0.448444	39952257	0.533358	2.00843e-230	6.08176e-228	7.06476	0.373016	FALSE
chr20-32473221-32473781	RPE	0.517892	0.468669	39946224	0.533278	1.26934e-151	1.64319e-149	7.31707	0.633333	FALSE
chr2-218745190-218746397	RPE	0.534464	0.443564	39933794	0.533112	8.41485e-86	5.19291e-84	7.9058	1.22222	FALSE
chr12-124548841-124549554	RPE	0.468148	0.416399	39943756	0.533245	2.91014e-136	3.18073e-134	7.40118	0.719048	FALSE
chr20-50724418-50725361	RPE	0.487512	0.403213	3.99319e+07	0.533087	1.22855e-84	7.45552e-83	7.9058	1.23968	FALSE
chr7-47536545-47537603	RPE	0.480268	0.421452	39936607	0.533149	4.2347e-121	3.90162e-119	7.48528	0.822222	FALSE
chr21-45430238-45431315	RPE	0.51388	0.41902	39916690	0.532883	8.60455e-77	4.74494e-75	7.98991	1.36667	FALSE
chr15-82919040-82919798	RPE	0.527634	0.486847	39928398	0.53304	2.69308e-173	4.54217e-171	7.14886	0.528571	FALSE
chr5-151431627-151432045	RPE	0.578591	0.576016	3.99312e+07	0.533076	0	0	6.64424	0.0285714	FALSE
chr1-16967078-16967667	RPE	0.505048	0.468366	39920745	0.532937	3.29244e-195	7.07016e-193	7.06476	0.450794	FALSE
chr1-59367197-59368211	RPE	0.543914	0.53309	39926024	0.533008	0	0	6.72834	0.122222	FALSE
chr19-53865930-53866504	RPE	0.475723	0.381147	39897098	0.532622	5.69509e-74	3.0097e-72	7.98991	1.40159	FALSE
chr20-8946316-8946888	RPE	0.520746	0.508455	3.99182e+07	0.532903	0	0	6.72834	0.142857	FALSE
chr11-110128068-110128569	RPE	0.507418	0.447369	3.99084e+07	0.532772	5.58179e-119	5.0134e-117	7.40118	0.819048	FALSE
chr5-60842992-60844796	RPE	0.506119	0.399924	39896034	0.532608	2.50494e-66	1.19466e-64	8.15812	1.58413	FALSE
chr3-69997476-69998361	RPE	0.508547	0.494832	3.99093e+07	0.532784	0	0	6.72834	0.165079	FALSE
chr15-66931558-66932367	RPE	0.523398	0.50257	39907964	0.532767	9.2137e-296	4.96258e-293	6.81245	0.250794	FALSE
chr4-54098332-54098665	RPE	0.537439	0.530106	39909091	0.532782	0	0	6.64424	0.0857143	FALSE
chr3-146644220-146644622	RPE	0.562777	0.553139	39901367	0.532679	0	0	6.64424	0.104762	FALSE
chr1-94854190-94855227	RPE	0.467863	0.382396	39873824	0.532311	3.47377e-83	2.07813e-81	7.73759	1.20159	FALSE
chrX-8880543-8880743	RPE	0.552167	0.549666	3.99e+07	0.53266	0	0	6.56013	0.0269841	FALSE
chr6-44233992-44235173	RPE	0.497133	0.395837	3.98749e+07	0.532326	6.28149e-70	3.1441e-68	7.98991	1.46508	FALSE
chr17-40457846-40458784	RPE	0.483243	0.442333	3.98892e+07	0.532517	3.32822e-165	5.0648e-163	7.06476	0.54127	FALSE
chr17-17356069-17356407	RPE	0.45698	0.398854	39880599	0.532401	1.25632e-119	1.14562e-117	7.31707	0.793651	FALSE
chr17-75048569-75048769	RPE	0.532341	0.528198	3.9893e+07	0.532568	0	0	6.56013	0.0444444	FALSE
chr2-241771040-241772097	RPE	0.482645	0.388193	39867390	0.532225	1.63494e-72	8.49937e-71	7.9058	1.39683	FALSE
chr12-12890507-12892004	RPE	0.450002	0.34989	3.98567e+07	0.532082	2.88562e-68	1.40935e-66	7.98991	1.48095	FALSE
chr13-45142548-45143170	RPE	0.556057	0.543915	39889076	0.532515	0	0	6.64424	0.136508	FALSE
chr8-29614805-29615766	RPE	0.580244	0.574938	39887818	0.532498	0	0	6.56013	0.0603175	FALSE
chr17-50177808-50178687	RPE	0.507236	0.422488	39877042	0.532354	3.43168e-81	2.00299e-79	7.73759	1.23968	FALSE
chr11-8329545-8330398	RPE	0.449481	0.392949	39875069	0.532328	7.95814e-116	6.92624e-114	7.31707	0.820635	FALSE
chr2-219541580-219542095	RPE	0.487822	0.390713	39861308	0.532144	1.87298e-71	9.54656e-70	7.9058	1.4127	FALSE
chr14-91835806-91836850	RPE	0.485807	0.437516	3.98771e+07	0.532354	1.65467e-139	1.87205e-137	7.14886	0.65873	FALSE
chr3-127001970-127002552	RPE	0.487491	0.443649	39875130	0.532328	9.31116e-155	1.25377e-152	7.06476	0.579365	FALSE
chr5-150057884-150058286	RPE	0.56216	0.555101	39881127	0.532409	0	0	6.56013	0.0761905	FALSE
chr6-11251381-11252384	RPE	0.47881	0.428294	39870929	0.532272	1.81439e-137	2.00309e-135	7.14886	0.666667	FALSE
chr1-174945716-174946338	RPE	0.53474	0.520048	39877398	0.532359	0	0	6.64424	0.165079	FALSE
chr18-58227311-58227901	RPE	0.471632	0.451378	3.98739e+07	0.532311	2.67739e-285	1.31685e-282	6.72834	0.255556	FALSE
chr20-57322941-57323498	RPE	0.464474	0.413902	39864711	0.532189	3.3467e-135	3.61936e-133	7.14886	0.67619	FALSE
chr20-47051720-47052574	RPE	0.511684	0.503914	39875478	0.532333	0	0	6.56013	0.0904762	FALSE
chr1-212219620-212220088	RPE	0.517363	0.489691	3.98729e+07	0.532299	3.61067e-231	1.10455e-228	6.81245	0.344444	FALSE
chr1-67832621-67833682	RPE	0.50907	0.405678	3.98574e+07	0.532092	1.63624e-66	7.82174e-65	7.98991	1.52698	FALSE
chr17-79918861-79919531	RPE	0.534897	0.499932	3.98694e+07	0.532252	2.11912e-192	4.39268e-190	6.89655	0.438095	FALSE
chr16-794185-795021	RPE	0.453419	0.402383	39858545	0.532107	3.02227e-132	3.1433e-130	7.14886	0.690476	FALSE
chr20-19275321-19276229	RPE	0.510633	0.47408	39863329	0.532171	2.14211e-190	4.36326e-188	6.89655	0.44127	FALSE
chr11-44760806-44761954	RPE	0.43641	0.34137	39834765	0.53179	9.54016e-72	4.90214e-70	7.8217	1.37302	FALSE
chr11-121119292-121119883	RPE	0.502495	0.485261	3.98634e+07	0.532172	0	0	6.64424	0.2	FALSE
chr2-46049960-46050616	RPE	0.543011	0.531813	3.98606e+07	0.532135	0	0	6.56013	0.131746	FALSE
chr18-7303453-7304341	RPE	0.525589	0.51405	39858810	0.532111	0	0	6.56013	0.133333	FALSE
chr17-45170827-45173073	RPE	0.460225	0.361129	3.98328e+07	0.531763	5.18025e-67	2.49191e-65	7.9058	1.48095	FALSE
chr15-89124220-89124694	RPE	0.550439	0.545708	39858919	0.532112	0	0	6.47603	0.052381	FALSE
chr13-98482924-98483322	RPE	0.542421	0.537225	39855784	0.53207	0	0	6.47603	0.0619048	FALSE
chr20-57224337-57225199	RPE	0.436798	0.367399	39834706	0.531789	1.20287e-95	8.38364e-94	7.40118	0.988889	FALSE
chr13-113647170-113647961	RPE	0.493192	0.473248	39848949	0.531979	2.96238e-295	1.58776e-292	6.64424	0.236508	FALSE
chr6-161482204-161482841	RPE	0.519732	0.429096	3.98373e+07	0.531823	3.51696e-78	1.97826e-76	7.65349	1.24921	FALSE
chr2-159226788-159227272	RPE	0.496378	0.483107	39848705	0.531976	0	0	6.56013	0.15873	FALSE
chr14-94048614-94049408	RPE	0.452796	0.408132	3.98369e+07	0.531818	1.11436e-148	1.38999e-146	6.98066	0.587302	FALSE
chr11-132451898-132452356	RPE	0.531509	0.524097	3.98464e+07	0.531945	0	0	6.47603	0.084127	FALSE
chr15-93087828-93089653	RPE	0.469404	0.380556	3.98284e+07	0.531704	1.83881e-72	9.54264e-71	7.73759	1.35079	FALSE
chr15-66834884-66835550	RPE	0.512414	0.466885	39840714	0.531869	1.49783e-147	1.84312e-145	6.98066	0.595238	FALSE
chr11-64040726-64041243	RPE	0.480027	0.425382	39835702	0.531802	7.2277e-119	6.48462e-117	7.14886	0.768254	FALSE
chr16-10579742-10580949	RPE	0.475814	0.384452	39824505	0.531653	6.1344e-72	3.16598e-70	7.73759	1.35714	FALSE
chr19-47712992-47714002	RPE	0.465473	0.425521	3.98305e+07	0.531732	2.69881e-162	3.95847e-160	6.89655	0.52381	FALSE
chr22-23104010-23105058	RPE	0.446613	0.396917	39827002	0.531686	6.0402e-127	5.90629e-125	7.06476	0.704762	FALSE
chr11-120832448-120833312	RPE	0.507683	0.418283	3.98218e+07	0.531617	4.12564e-74	2.19121e-72	7.65349	1.30952	FALSE
chr1-45796693-45797450	RPE	0.440522	0.399147	3.98184e+07	0.531571	9.96194e-154	1.32725e-151	6.89655	0.553968	FALSE
chr1-39893176-39893456	RPE	0.52363	0.519008	39827684	0.531695	0	0	6.39193	0.0507937	FALSE
chr6-43089331-43090366	RPE	0.455254	0.412786	3.98185e+07	0.531572	2.17153e-153	2.878e-151	6.89655	0.555556	FALSE
chr15-31391651-31392639	RPE	0.451385	0.367966	39806402	0.531411	2.56669e-77	1.42809e-75	7.56939	1.23016	FALSE
chr1-28079117-28079539	RPE	0.551043	0.546064	39826638	0.531681	0	0	6.39193	0.0539683	FALSE
chr17-44595137-44595739	RPE	0.506642	0.49485	39824699	0.531655	0	0	6.47603	0.14127	FALSE
chr1-186896295-186897010	RPE	0.530194	0.524469	3.98231e+07	0.531635	0	0	6.39193	0.0619048	FALSE
chr5-149583245-149583806	RPE	0.507585	0.48695	39817646	0.531561	3.66538e-290	1.88166e-287	6.56013	0.234921	FALSE
chr19-47230312-47230778	RPE	0.438787	0.395996	39810395	0.531464	2.5565e-148	3.17678e-146	6.89655	0.574603	FALSE
chr7-106858847-106859526	RPE	0.509331	0.489282	39818105	0.531567	1.63416e-286	8.09813e-284	6.56013	0.239683	FALSE
chr15-74228153-74229093	RPE	0.45402	0.378998	3.98014e+07	0.531344	6.41931e-86	3.97039e-84	7.40118	1.08571	FALSE
chr20-50308503-50309277	RPE	0.514794	0.488616	39816509	0.531546	2.21828e-227	6.51312e-225	6.64424	0.333333	FALSE
chr10-84226495-84227166	RPE	0.463737	0.428928	39806892	0.531418	1.92015e-189	3.87749e-187	6.72834	0.420635	FALSE
chr22-23804642-23805192	RPE	0.515589	0.507801	39812843	0.531497	0	0	6.39193	0.0888889	FALSE
chr1-77514190-77515830	RPE	0.509836	0.417303	39796633	0.531281	1.8556e-74	9.91479e-73	7.56939	1.27302	FALSE
chr7-99372384-99372956	RPE	0.493008	0.459219	3.98061e+07	0.531407	1.38125e-184	2.63384e-182	6.72834	0.434921	FALSE
chr1-20507409-20508395	RPE	0.478632	0.375136	39787893	0.531164	1.03424e-62	4.67144e-61	7.8217	1.53333	FALSE
chr2-199882497-199883274	RPE	0.51621	0.506244	39804428	0.531385	0	0	6.39193	0.109524	FALSE
chr2-232777301-232777724	RPE	0.537522	0.527638	39804618	0.531387	0	0	6.39193	0.111111	FALSE
chr9-38079328-38080054	RPE	0.411029	0.371781	3.97938e+07	0.531243	6.59936e-156	9.04936e-154	6.81245	0.531746	FALSE
chr8-27399654-27400081	RPE	0.55387	0.550766	39803726	0.531375	0	0	6.30782	0.031746	FALSE
chr17-40331704-40332702	RPE	0.489007	0.435396	3.97968e+07	0.531282	5.20819e-124	4.96418e-122	6.98066	0.704762	FALSE
chr7-5555874-5556818	RPE	0.446077	0.361748	39773111	0.530967	4.09824e-75	2.21351e-73	7.48528	1.23333	FALSE
chr19-3708026-3708944	RPE	0.500116	0.481257	39791717	0.531215	7.48101e-293	3.90762e-290	6.47603	0.225397	FALSE
chr20-35262834-35264043	RPE	0.449971	0.413431	3.97861e+07	0.53114	7.52717e-169	1.19761e-166	6.72834	0.477778	FALSE
chr12-101876849-101878186	RPE	0.472886	0.388219	39778509	0.531039	4.02759e-75	2.17607e-73	7.48528	1.23968	FALSE
chr1-201539693-201540416	RPE	0.466076	0.418066	3.97834e+07	0.531104	1.27798e-130	1.31008e-128	6.89655	0.653968	FALSE
chr11-88188630-88189140	RPE	0.491347	0.478463	3.97889e+07	0.531177	0	0	6.39193	0.150794	FALSE
chr22-38733668-38734213	RPE	0.494471	0.48196	39787529	0.531159	0	0	6.39193	0.15873	FALSE
chr22-33057443-33058627	RPE	0.461589	0.380053	3.97696e+07	0.53092	2.71932e-78	1.53143e-76	7.40118	1.17302	FALSE
chr6-150403319-150404159	RPE	0.493642	0.473744	39783717	0.531108	2.00961e-272	8.81522e-270	6.47603	0.249206	FALSE
chr6-125001626-125002703	RPE	0.489064	0.419428	39770088	0.530926	5.36983e-96	3.75855e-94	7.14886	0.928571	FALSE
chr12-121609958-121610757	RPE	0.482131	0.467405	3.97784e+07	0.531037	0	0	6.39193	0.177778	FALSE
chr18-23971429-23972165	RPE	0.529489	0.51321	39777335	0.531023	0	0	6.39193	0.180952	FALSE
chr19-1453318-1454146	RPE	0.48719	0.406415	39763633	0.53084	8.26317e-82	4.8584e-80	7.31707	1.10952	FALSE
chr1-229251061-229251558	RPE	0.489687	0.446829	3.97656e+07	0.530867	1.63496e-151	2.11067e-149	6.72834	0.536508	FALSE
chr13-94520048-94520478	RPE	0.531169	0.527533	39769633	0.53092	0	0	6.22372	0.0380952	FALSE
chr3-50100726-50101338	RPE	0.433227	0.415707	39763238	0.530835	6.26782e-298	3.43789e-295	6.39193	0.212698	FALSE
chr1-18107230-18108341	RPE	0.428941	0.342634	3.97411e+07	0.53054	2.40772e-69	1.19694e-67	7.48528	1.31111	FALSE
chr12-122571603-122572314	RPE	0.460231	0.44896	3.97619e+07	0.530817	0	0	6.30782	0.139683	FALSE
chr17-1029180-1029577	RPE	0.476243	0.451199	3.97591e+07	0.53078	9.35766e-231	2.84937e-228	6.47603	0.307937	FALSE
chr16-78292935-78293821	RPE	0.521259	0.508801	39760625	0.5308	0	0	6.30782	0.144444	FALSE
chr19-38263893-38265080	RPE	0.459869	0.374598	39745584	0.530599	3.83883e-73	2.00549e-71	7.40118	1.23968	FALSE
chr3-184006635-184007027	RPE	0.526001	0.5203	39759860	0.53079	0	0	6.22372	0.0634921	FALSE
chr10-27714837-27715766	RPE	0.491742	0.472212	39757451	0.530757	1.35604e-280	6.42898e-278	6.39193	0.231746	FALSE
chr5-125668815-125669378	RPE	0.494745	0.481308	39757131	0.530753	0	0	6.30782	0.149206	FALSE
chr1-224199740-224200064	RPE	0.513544	0.507667	39758828	0.530776	0	0	6.22372	0.0666667	FALSE
chr1-54547501-54548488	RPE	0.456978	0.386922	39746185	0.530607	6.2852e-89	4.02693e-87	7.14886	0.992063	FALSE
chr20-46631314-46632477	RPE	0.443145	0.41782	39753236	0.530701	4.31713e-223	1.2217e-220	6.47603	0.320635	FALSE
chr14-91889482-91890476	RPE	0.494808	0.474799	39755363	0.53073	3.45779e-275	1.55625e-272	6.39193	0.238095	FALSE
chr12-19411172-19411990	RPE	0.515644	0.509129	3.97566e+07	0.530746	0	0	6.22372	0.0714286	FALSE
chr11-114197714-114198511	RPE	0.483839	0.44035	39752800	0.530695	1.44023e-141	1.66675e-139	6.72834	0.57619	FALSE
chr5-146109427-146110012	RPE	0.495222	0.488432	3.97552e+07	0.530727	0	0	6.22372	0.0746032	FALSE
chr21-33700328-33701127	RPE	0.426442	0.389844	39747563	0.530625	7.0155e-159	9.87553e-157	6.64424	0.496825	FALSE
chr3-184039093-184039853	RPE	0.449021	0.429207	3.97493e+07	0.530648	1.71557e-264	6.95866e-262	6.39193	0.250794	FALSE
chr1-22915800-22916843	RPE	0.469224	0.43691	39749829	0.530656	5.04861e-182	9.29779e-180	6.56013	0.419048	FALSE
chr4-3010642-3011360	RPE	0.530465	0.523075	3.97518e+07	0.530682	0	0	6.22372	0.0873016	FALSE
chr4-37614918-37616487	RPE	0.442111	0.396231	39738996	0.530511	1.40256e-136	1.53963e-134	6.72834	0.593651	FALSE
chr3-72692941-72693616	RPE	0.488744	0.480872	3.97494e+07	0.53065	0	0	6.22372	0.0904762	FALSE
chr22-27438137-27438894	RPE	0.445842	0.381471	39737167	0.530487	4.50737e-93	3.03215e-91	7.06476	0.933333	FALSE
chr6-30790767-30791398	RPE	0.52669	0.504427	39747849	0.530629	1.54767e-255	5.76516e-253	6.39193	0.263492	FALSE
chr3-125003288-125003890	RPE	0.514042	0.498707	39747589	0.530626	0	0	6.30782	0.180952	FALSE
chr2-45208-47532	RPE	0.477743	0.401993	3.97402e+07	0.530527	3.39128e-80	1.95441e-78	7.23297	1.11111	FALSE
chr13-46893730-46894871	RPE	0.446354	0.374426	39730723	0.530401	5.54807e-85	3.38815e-83	7.14886	1.03016	FALSE
chr1-42745739-42746235	RPE	0.473947	0.45766	39741551	0.530545	0	0	6.30782	0.190476	FALSE
chr15-100866896-100867800	RPE	0.448829	0.414539	39737085	0.530486	1.1959e-171	1.97345e-169	6.56013	0.446032	FALSE
chr19-45376170-45376708	RPE	0.476038	0.452236	3.97362e+07	0.530473	3.18676e-240	1.05866e-237	6.39193	0.284127	FALSE
chr3-42739737-42740222	RPE	0.50331	0.493161	39738608	0.530506	0	0	6.22372	0.120635	FALSE
chr8-17735476-17736373	RPE	0.465924	0.430442	3.97338e+07	0.530442	1.68295e-167	2.63554e-165	6.56013	0.45873	FALSE
chr5-10855700-10857703	RPE	0.474414	0.397358	39722316	0.530288	4.65443e-83	2.77939e-81	7.14886	1.04921	FALSE
chr12-124807228-124808162	RPE	0.453961	0.412748	3.973e+07	0.530392	3.05102e-145	3.6638e-143	6.64424	0.546032	FALSE
chr14-57080663-57081407	RPE	0.47427	0.46275	39732134	0.53042	0	0	6.22372	0.133333	FALSE
chr16-87847935-87848484	RPE	0.49982	0.463164	39732502	0.530424	3.12335e-164	4.71156e-162	6.56013	0.469841	FALSE
chr2-152075362-152076158	RPE	0.515068	0.510104	39732035	0.530418	0	0	6.13961	0.0539683	FALSE
chr22-46546866-46548187	RPE	0.462049	0.412187	3.97219e+07	0.530283	6.63298e-126	6.44183e-124	6.72834	0.644444	FALSE
chr12-79547187-79548188	RPE	0.461119	0.435282	3.97246e+07	0.530319	2.40541e-222	6.75471e-220	6.39193	0.312698	FALSE
chr14-51507049-51508572	RPE	0.482684	0.395039	3.97156e+07	0.530198	2.29479e-71	1.16838e-69	7.31707	1.23968	FALSE
chr11-78030215-78031086	RPE	0.462456	0.383402	3.97078e+07	0.530094	2.95806e-80	1.70684e-78	7.14886	1.07619	FALSE
chr17-78899146-78899862	RPE	0.471785	0.435488	3.97244e+07	0.530316	1.06254e-157	1.48049e-155	6.56013	0.490476	FALSE
chr20-4613647-4614645	RPE	0.459383	0.432192	3.97194e+07	0.530249	4.08247e-215	1.06452e-212	6.39193	0.325397	FALSE
chr8-125171320-125172327	RPE	0.418822	0.393393	39716783	0.530215	6.32651e-211	1.57588e-208	6.39193	0.333333	FALSE
chr8-37751817-37753049	RPE	0.4701	0.376144	39703804	0.530041	7.51807e-66	3.55457e-64	7.40118	1.34286	FALSE
chr2-96531839-96532473	RPE	0.462349	0.360112	39697762	0.529961	5.97678e-59	2.55954e-57	7.56939	1.5127	FALSE
chr2-6879068-6879310	RPE	0.547474	0.547133	39720241	0.530261	0	0	6.05551	0.0031746	FALSE
chr12-124396823-124397148	RPE	0.503635	0.489382	3.97193e+07	0.530248	0	0	6.22372	0.171429	FALSE
chr11-83051931-83052806	RPE	0.463403	0.447931	3.97143e+07	0.530181	0	0	6.22372	0.177778	FALSE
chr6-30763737-30764557	RPE	0.45631	0.428568	3.97125e+07	0.530158	1.66615e-204	3.89342e-202	6.39193	0.346032	FALSE
chr8-133356106-133356782	RPE	0.459089	0.419971	3.97095e+07	0.530117	3.70623e-148	4.59331e-146	6.56013	0.522222	FALSE
chr6-16717363-16717821	RPE	0.505102	0.495987	39713285	0.530168	0	0	6.13961	0.103175	FALSE
chr10-102644790-102645242	RPE	0.44427	0.347399	39690174	0.529859	7.55595e-61	3.32242e-59	7.48528	1.44921	FALSE
chr16-77843172-77843868	RPE	0.493401	0.48385	39711041	0.530138	0	0	6.13961	0.107937	FALSE
chr9-34380499-34381143	RPE	0.456523	0.360187	39693446	0.529903	8.65268e-61	3.80161e-59	7.48528	1.45556	FALSE
chr10-22821551-22821870	RPE	0.526099	0.522412	39706770	0.530081	0	0	6.05551	0.0380952	FALSE
chr10-79157388-79158120	RPE	0.457175	0.403071	3.96959e+07	0.529935	2.6115e-113	2.20852e-111	6.72834	0.712698	FALSE
chr22-38301929-38302134	RPE	0.520658	0.516894	39705723	0.530067	0	0	6.05551	0.0412698	FALSE
chr5-154243717-154244284	RPE	0.494785	0.483243	3.97039e+07	0.530043	0	0	6.13961	0.125397	FALSE
chr19-41990877-41991447	RPE	0.436386	0.365558	3.9688e+07	0.52983	1.07927e-86	6.73111e-85	6.98066	0.966667	FALSE
chr11-86671456-86672616	RPE	0.412779	0.319768	3.96789e+07	0.529709	1.20313e-62	5.43128e-61	7.40118	1.3873	FALSE
chr8-140818037-140818618	RPE	0.469197	0.438423	3.96992e+07	0.52998	1.12685e-187	2.20636e-185	6.39193	0.38254	FALSE
chr11-64759725-64760489	RPE	0.464511	0.395545	3.96943e+07	0.529914	8.28316e-87	5.16893e-85	6.98066	0.971429	FALSE
chr3-4750269-4750735	RPE	0.458144	0.446393	39700607	0.529999	0	0	6.13961	0.133333	FALSE
chr13-79936114-79937057	RPE	0.481617	0.442531	3.96959e+07	0.529935	1.78101e-159	2.53532e-157	6.47603	0.469841	FALSE
chr19-39196188-39196661	RPE	0.440354	0.386547	3.96904e+07	0.529863	1.5471e-111	1.27939e-109	6.72834	0.722222	FALSE
chr10-71232210-71232806	RPE	0.47625	0.457908	39697872	0.529962	1.07747e-273	4.7903e-271	6.22372	0.225397	FALSE
chr9-130444325-130445382	RPE	0.443555	0.380606	3.96892e+07	0.529846	2.39277e-92	1.59494e-90	6.89655	0.9	FALSE
chr11-118607337-118608998	RPE	0.426228	0.34804	3.96791e+07	0.529712	8.27211e-74	4.36315e-72	7.14886	1.15238	FALSE
chr9-419557-420232	RPE	0.46724	0.447333	39694517	0.529917	2.08444e-270	8.9757e-268	6.22372	0.228571	FALSE
chr19-7488583-7489282	RPE	0.439334	0.349619	3.96763e+07	0.529674	3.13328e-65	1.46937e-63	7.31707	1.32222	FALSE
chr8-27645657-27646599	RPE	0.457825	0.420559	39690261	0.529861	1.26271e-154	1.6954e-152	6.47603	0.485714	FALSE
chr20-57350875-57351822	RPE	0.441097	0.364799	3.96787e+07	0.529706	2.38493e-78	1.34403e-76	7.06476	1.07619	FALSE
chr11-57544371-57544966	RPE	0.425205	0.399444	39689590	0.529852	1.5693e-212	3.97835e-210	6.30782	0.320635	FALSE
chr16-56299888-56300614	RPE	0.458506	0.419944	39687350	0.529822	2.80428e-152	3.67217e-150	6.47603	0.493651	FALSE
chr17-17768456-17768768	RPE	0.493604	0.487022	3.96929e+07	0.529896	0	0	6.05551	0.0746032	FALSE
chr15-70071654-70072299	RPE	0.44987	0.361282	3.96704e+07	0.529595	6.1006e-68	2.96327e-66	7.23297	1.25556	FALSE
chr11-47415431-47416393	RPE	0.47567	0.449584	39688654	0.529839	1.7712e-206	4.21079e-204	6.30782	0.333333	FALSE
chr11-63536669-63538189	RPE	0.434077	0.385178	3.96818e+07	0.529747	5.21864e-118	4.64532e-116	6.64424	0.669841	FALSE
chr17-82225385-82225791	RPE	0.493717	0.48	39690001	0.529857	0	0	6.13961	0.166667	FALSE
chr17-1264128-1264519	RPE	0.483217	0.462659	39688026	0.529831	1.11005e-250	3.96853e-248	6.22372	0.253968	FALSE
chr2-19652586-19653343	RPE	0.48688	0.479161	3.96879e+07	0.529829	0	0	6.05551	0.0873016	FALSE
chr7-42521957-42522616	RPE	0.443688	0.368619	3.96687e+07	0.529573	1.36342e-81	7.98063e-80	6.98066	1.01746	FALSE
chr19-2659633-2660455	RPE	0.416348	0.350266	39666897	0.529549	1.50541e-87	9.45527e-86	6.89655	0.936508	FALSE
chr2-170714986-170715943	RPE	0.441346	0.38963	3.96732e+07	0.529633	3.16879e-114	2.70277e-112	6.64424	0.690476	FALSE
chr10-4820730-4821507	RPE	0.509648	0.500656	39681815	0.529748	0	0	6.05551	0.104762	FALSE
chr2-232652119-232652808	RPE	0.457014	0.434512	39677110	0.529685	2.04869e-234	6.44115e-232	6.22372	0.27619	FALSE
chr1-204084021-204084779	RPE	0.433428	0.369439	39663901	0.529509	1.58345e-93	1.07068e-91	6.81245	0.865079	FALSE
chr9-37997672-37998325	RPE	0.424394	0.384494	39668499	0.52957	7.1872e-140	8.15951e-138	6.47603	0.538095	FALSE
chr1-156412680-156413947	RPE	0.506809	0.482184	39673353	0.529635	2.00698e-226	5.8613e-224	6.22372	0.288889	FALSE
chr12-124231857-124232987	RPE	0.416684	0.377284	3.96682e+07	0.529567	3.49084e-139	3.9413e-137	6.47603	0.54127	FALSE
chr17-82592558-82593751	RPE	0.43443	0.351033	3.96574e+07	0.529421	3.25918e-69	1.61802e-67	7.14886	1.21429	FALSE
chr8-127884333-127885025	RPE	0.485841	0.474714	39673147	0.529632	0	0	6.05551	0.12381	FALSE
chr14-68172345-68173007	RPE	0.45726	0.43321	3.967e+07	0.52959	3.67403e-223	1.04331e-220	6.22372	0.293651	FALSE
chr1-58816061-58816904	RPE	0.439212	0.369066	39658092	0.529431	1.47708e-84	8.96208e-83	6.89655	0.966667	FALSE
chr2-26883895-26884957	RPE	0.435877	0.401183	3.96678e+07	0.52956	3.27647e-157	4.53067e-155	6.39193	0.465079	FALSE
chr3-42476356-42477160	RPE	0.467092	0.448644	39667621	0.529558	1.15296e-272	5.07785e-270	6.13961	0.219048	FALSE
chr6-143549010-143549612	RPE	0.465893	0.460916	39668448	0.529569	0	0	5.9714	0.0555556	FALSE
chr11-15622130-15623328	RPE	0.469149	0.419261	3.96613e+07	0.529474	7.44969e-120	6.79513e-118	6.56013	0.644444	FALSE
chr6-35089567-35090103	RPE	0.498639	0.492901	39665743	0.529533	0	0	5.9714	0.0619048	FALSE
chr10-79162967-79163278	RPE	0.506047	0.500541	39666423	0.529542	0	0	5.9714	0.0619048	FALSE
chr17-7294321-7295058	RPE	0.418173	0.341679	39649263	0.529313	8.30956e-72	4.27716e-70	7.06476	1.15556	FALSE
chr16-73035994-73036751	RPE	0.44007	0.396271	39656616	0.529411	1.78009e-132	1.85549e-130	6.47603	0.568254	FALSE
chr17-76772635-76773403	RPE	0.442987	0.423899	3.96622e+07	0.529486	2.28051e-260	8.9411e-258	6.13961	0.233333	FALSE
chr13-44367836-44368545	RPE	0.470583	0.427063	3.96589e+07	0.529441	1.46955e-131	1.5145e-129	6.47603	0.574603	FALSE
chr5-73135946-73136805	RPE	0.483969	0.47025	3.96605e+07	0.529463	0	0	6.05551	0.157143	FALSE
chr21-26096649-26097760	RPE	0.444537	0.417676	3.96568e+07	0.529413	6.12618e-205	1.44595e-202	6.22372	0.325397	FALSE
chr10-68870846-68872346	RPE	0.474534	0.388823	39647724	0.529293	4.9019e-71	2.48691e-69	7.06476	1.16825	FALSE
chr17-1151052-1151479	RPE	0.476498	0.469815	39659828	0.529454	0	0	5.9714	0.0777778	FALSE
chr6-158417403-158418242	RPE	0.464575	0.443243	39655114	0.529391	1.55226e-246	5.37403e-244	6.13961	0.250794	FALSE
chr6-154429631-154430164	RPE	0.439579	0.417877	39651498	0.529343	1.3665e-240	4.54419e-238	6.13961	0.25873	FALSE
chr1-150548619-150549735	RPE	0.441233	0.344195	39631577	0.529077	3.06986e-58	1.29975e-56	7.31707	1.43968	FALSE
chr2-172971965-172972449	RPE	0.454155	0.438588	39649957	0.529322	7.95737e-301	4.45384e-298	6.05551	0.184127	FALSE
chr19-15562790-15563883	RPE	0.487087	0.472118	3.9652e+07	0.52935	2.19007e-301	1.23422e-298	6.05551	0.184127	FALSE
chr14-35341166-35342437	RPE	0.463586	0.372085	39642423	0.529222	1.03599e-61	4.6115e-60	7.23297	1.36349	FALSE
chr2-135051918-135052825	RPE	0.441452	0.356352	3.96317e+07	0.529078	1.39666e-68	6.86629e-67	7.06476	1.19683	FALSE
chrX-110026136-110026771	RPE	0.481805	0.47228	39648655	0.529305	0	0	5.9714	0.106349	FALSE
chr14-75242313-75242992	RPE	0.419483	0.372959	3.9636e+07	0.529136	4.45763e-121	4.10585e-119	6.47603	0.620635	FALSE
chr5-55226298-55227624	RPE	0.4445	0.350359	39625163	0.528991	5.54691e-60	2.40491e-58	7.23297	1.38413	FALSE
chr20-57097264-57097966	RPE	0.429112	0.399574	3.96356e+07	0.529131	1.52707e-179	2.75823e-177	6.22372	0.379365	FALSE
chr6-163929795-163930343	RPE	0.460378	0.448571	39638975	0.529176	0	0	5.9714	0.130159	FALSE
chr7-149854457-149855075	RPE	0.42309	0.373273	39626360	0.529007	1.26815e-116	1.10842e-114	6.47603	0.642857	FALSE
chr2-54528224-54528756	RPE	0.468367	0.448946	39634597	0.529117	3.37179e-262	1.3477e-259	6.05551	0.22381	FALSE
chr8-17802442-17803164	RPE	0.459466	0.439913	39633709	0.529106	8.90721e-261	3.50057e-258	6.05551	0.225397	FALSE
chr1-184024921-184025591	RPE	0.451156	0.41371	39630680	0.529065	1.66583e-148	2.07314e-146	6.30782	0.480952	FALSE
chr8-38870892-38871399	RPE	0.509901	0.504411	3.96351e+07	0.529124	0	0	5.8873	0.0619048	FALSE
chr12-40818979-40820571	RPE	0.43469	0.363141	39619450	0.528915	3.15755e-80	1.82067e-78	6.81245	0.988889	FALSE
chr5-16902806-16903232	RPE	0.454365	0.441782	39632271	0.529086	0	0	5.9714	0.149206	FALSE
chr10-114524983-114525792	RPE	0.446468	0.401996	3.96252e+07	0.528992	3.29326e-128	3.28178e-126	6.39193	0.573016	FALSE
chr19-18971987-18972864	RPE	0.445571	0.41247	3.96225e+07	0.528957	1.77368e-165	2.70792e-163	6.22372	0.415873	FALSE
chr2-16425523-16426136	RPE	0.476191	0.468058	3.96242e+07	0.528979	0	0	5.8873	0.0873016	FALSE
chr10-3107283-3107920	RPE	0.496346	0.488833	3.96256e+07	0.528997	0	0	5.8873	0.0873016	FALSE
chr16-20910090-20910642	RPE	0.46246	0.447734	39623212	0.528965	1.64228e-306	9.58391e-304	5.9714	0.173016	FALSE
chr11-133854061-133855065	RPE	0.461783	0.433642	39620879	0.528934	2.80915e-192	5.81936e-190	6.13961	0.34127	FALSE
chr8-37890056-37891042	RPE	0.440701	0.358778	39601965	0.528682	8.36252e-72	4.30375e-70	6.89655	1.10317	FALSE
chr4-147994090-147995009	RPE	0.415437	0.401364	39620641	0.528931	3.29599e-299	1.82923e-296	5.9714	0.179365	FALSE
chr1-162213250-162213929	RPE	0.473715	0.445205	3.96198e+07	0.528919	1.72298e-189	3.48146e-187	6.13961	0.347619	FALSE
chr1-227895847-227896571	RPE	0.454019	0.38503	39612783	0.528826	1.18457e-83	7.12025e-82	6.72834	0.936508	FALSE
chr12-74847052-74848223	RPE	0.495561	0.486765	39621216	0.528939	0	0	5.8873	0.0968254	FALSE
chr15-92522978-92523617	RPE	0.426346	0.404513	3.96168e+07	0.52888	2.37558e-228	7.03786e-226	6.05551	0.268254	FALSE
chr12-123042089-123042607	RPE	0.472791	0.457412	39619165	0.528911	1.64301e-292	8.55489e-290	5.9714	0.185714	FALSE
chr11-65421132-65421544	RPE	0.45603	0.41144	3.96163e+07	0.528873	1.80708e-121	1.6748e-119	6.39193	0.606349	FALSE
chr2-235230706-235231308	RPE	0.456505	0.440212	39616801	0.52888	2.38508e-290	1.23017e-287	5.9714	0.187302	FALSE
chr2-241932661-241933536	RPE	0.431147	0.415345	39615469	0.528862	5.46107e-287	2.71033e-284	5.9714	0.190476	FALSE
chr22-46570374-46571191	RPE	0.410803	0.382101	39612240	0.528819	7.45439e-184	1.40837e-181	6.13961	0.35873	FALSE
chr5-168295535-168296040	RPE	0.457998	0.421934	3.96125e+07	0.528823	8.88328e-156	1.21508e-153	6.22372	0.444444	FALSE
chr22-31442841-31443403	RPE	0.471595	0.460856	39613521	0.528836	0	0	5.8873	0.114286	FALSE
chr7-9329300-9329728	RPE	0.495401	0.492139	39614466	0.528849	0	0	5.8032	0.031746	FALSE
chr9-121557519-121558413	RPE	0.471545	0.441048	39607649	0.528758	2.98954e-177	5.26658e-175	6.13961	0.374603	FALSE
chr7-129387679-129388739	RPE	0.460566	0.416498	3.96042e+07	0.528712	1.1299e-131	1.16556e-129	6.30782	0.542857	FALSE
chr2-217249535-217250513	RPE	0.446937	0.405131	3.96043e+07	0.528713	7.38701e-130	7.50466e-128	6.30782	0.552381	FALSE
chr17-61235234-61236222	RPE	0.465596	0.441034	39605424	0.528728	1.52582e-206	3.63005e-204	6.05551	0.304762	FALSE
chr9-95031147-95032094	RPE	0.476665	0.433282	39603342	0.5287	2.92599e-128	2.91845e-126	6.30782	0.560317	FALSE
chr13-46856421-46857010	RPE	0.452595	0.440297	39603538	0.528703	0	0	5.8873	0.14127	FALSE
chr21-41147001-41147981	RPE	0.478845	0.459549	3.96031e+07	0.528697	2.13486e-252	7.7163e-250	5.9714	0.228571	FALSE
chr12-119178425-119179132	RPE	0.440907	0.360479	39591375	0.52854	3.00917e-68	1.46861e-66	6.89655	1.15714	FALSE
chr6-108608797-108609648	RPE	0.42495	0.392289	3.95944e+07	0.528581	3.92384e-165	5.96568e-163	6.13961	0.404762	FALSE
chr17-80426727-80427236	RPE	0.405844	0.340971	39584988	0.528455	9.73855e-84	5.86116e-82	6.64424	0.909524	FALSE
chr6-108029205-108030107	RPE	0.417487	0.393364	39597599	0.528623	5.66264e-197	1.23291e-194	6.05551	0.322222	FALSE
chr15-91118367-91119128	RPE	0.413287	0.380368	3.95921e+07	0.52855	7.99032e-163	1.19004e-160	6.13961	0.411111	FALSE
chr9-114037887-114038725	RPE	0.437652	0.378377	39590545	0.528529	6.29066e-91	4.12042e-89	6.56013	0.831746	FALSE
chr14-62280130-62280815	RPE	0.501576	0.494808	39598024	0.528629	0	0	5.8032	0.0761905	FALSE
chr16-73568571-73569156	RPE	0.415172	0.394842	39592098	0.52855	9.0862e-236	2.89833e-233	5.9714	0.249206	FALSE
chr14-90545484-90547008	RPE	0.419983	0.366445	3.95879e+07	0.528493	1.13836e-98	8.21099e-97	6.47603	0.753968	FALSE
chr2-46489470-46491165	RPE	0.48219	0.393698	39592308	0.528553	1.94716e-63	8.89888e-62	6.98066	1.25873	FALSE
chr1-38138380-38139121	RPE	0.456908	0.404283	39587434	0.528488	8.19999e-109	6.62433e-107	6.39193	0.671429	FALSE
chr6-41712494-41713609	RPE	0.460833	0.432369	39588921	0.528508	5.38161e-188	1.06707e-185	6.05551	0.339683	FALSE
chr1-234612533-234613054	RPE	0.45564	0.37008	39575863	0.528333	5.82146e-66	2.75598e-64	6.89655	1.18413	FALSE
chr5-81097509-81098214	RPE	0.464714	0.449031	39589735	0.528518	1.44419e-295	7.75308e-293	5.8873	0.17619	FALSE
chr3-66362529-66363449	RPE	0.466487	0.451957	39590475	0.528528	5.36716e-291	2.77698e-288	5.8873	0.180952	FALSE
chr1-159937965-159938583	RPE	0.42278	0.348704	3.9572e+07	0.528282	8.75025e-75	4.69525e-73	6.72834	1.02222	FALSE
chr22-28074911-28075584	RPE	0.457988	0.441842	3.9586e+07	0.528469	3.45732e-285	1.69285e-282	5.8873	0.185714	FALSE
chr14-94598845-94599605	RPE	0.457747	0.404381	39581048	0.528403	1.06527e-105	8.30551e-104	6.39193	0.690476	FALSE
chr10-27198022-27198961	RPE	0.460759	0.443238	3.95819e+07	0.528413	2.3721e-275	1.07202e-272	5.8873	0.195238	FALSE
chr17-75854067-75854800	RPE	0.451398	0.428136	39581503	0.528409	1.00051e-215	2.62765e-213	5.9714	0.279365	FALSE
chr10-5513276-5514889	RPE	0.372077	0.326929	3.9569e+07	0.528241	1.23451e-113	1.04616e-111	6.30782	0.625397	FALSE
chr3-9669906-9670382	RPE	0.502555	0.499089	39581044	0.528402	0	0	5.71909	0.0380952	FALSE
chr10-24214583-24215698	RPE	0.449108	0.431633	3.95775e+07	0.528356	1.91703e-263	7.71865e-261	5.8873	0.207937	FALSE
chr17-1188758-1189247	RPE	0.464597	0.453533	39578404	0.528367	0	0	5.8032	0.125397	FALSE
chr20-33277437-33278403	RPE	0.452056	0.435387	39578989	0.528375	1.64215e-262	6.57162e-260	5.8873	0.209524	FALSE
chr3-10599986-10601754	RPE	0.455794	0.395803	3.95724e+07	0.528287	1.48487e-92	9.92182e-91	6.47603	0.8	FALSE
chr12-107091991-107092457	RPE	0.41674	0.339997	3.95602e+07	0.528124	3.78145e-72	1.95438e-70	6.72834	1.05238	FALSE
chr8-32048962-32049379	RPE	0.501923	0.497457	3.95777e+07	0.528358	0	0	5.71909	0.0460317	FALSE
chr13-59409034-59410022	RPE	0.455999	0.438429	3.95767e+07	0.528344	3.69826e-258	1.42113e-255	5.8873	0.214286	FALSE
chr1-60989821-60991086	RPE	0.452997	0.421448	3.957e+07	0.528254	2.18012e-165	3.32072e-163	6.05551	0.393651	FALSE
chr2-56713196-56713721	RPE	0.45495	0.44182	39570451	0.528261	0	0	5.8032	0.144444	FALSE
chr8-141417505-141418133	RPE	0.403409	0.331122	39557768	0.528092	6.90328e-71	3.49419e-69	6.72834	1.07143	FALSE
chr6-107847891-107848770	RPE	0.441138	0.365006	3.9557e+07	0.528081	9.55612e-71	4.82284e-69	6.72834	1.07302	FALSE
chr2-2014000-2014845	RPE	0.46085	0.398781	39564573	0.528183	2.3638e-89	1.51804e-87	6.47603	0.826984	FALSE
chr14-99540083-99540892	RPE	0.418517	0.338587	3.95553e+07	0.528058	8.64311e-66	4.08414e-64	6.81245	1.16349	FALSE
chr7-22726272-22727546	RPE	0.421906	0.389489	39562195	0.528151	8.86905e-160	1.26858e-157	6.05551	0.407937	FALSE
chr12-3341478-3342526	RPE	0.404071	0.352135	39559511	0.528115	3.8265e-97	2.7089e-95	6.39193	0.746032	FALSE
chr11-7593438-7594106	RPE	0.426046	0.412604	39565022	0.528189	0	0	5.8032	0.15873	FALSE
chr19-1941650-1942737	RPE	0.416743	0.325836	3.95469e+07	0.527946	9.18199e-58	3.85971e-56	6.98066	1.33651	FALSE
chr17-78351382-78351927	RPE	0.448243	0.410169	39562579	0.528156	2.63497e-136	2.88094e-134	6.13961	0.498413	FALSE
chr11-11555068-11555666	RPE	0.436585	0.404405	39561819	0.528146	2.25196e-157	3.13378e-155	6.05551	0.415873	FALSE
chr3-186209650-186210819	RPE	0.421186	0.360231	39554561	0.528049	1.13096e-87	7.12109e-86	6.47603	0.836508	FALSE
chr8-38279518-38280369	RPE	0.434687	0.420397	3.95624e+07	0.528153	2.78147e-301	1.56482e-298	5.8032	0.165079	FALSE
chr22-38083748-38084691	RPE	0.432737	0.389448	39561389	0.52814	2.68965e-119	2.44315e-117	6.22372	0.585714	FALSE
chr8-1762761-1763421	RPE	0.419983	0.350789	3.95523e+07	0.528018	2.53545e-74	1.35187e-72	6.64424	1.00952	FALSE
chr4-89197662-89198301	RPE	0.438393	0.423854	39561046	0.528136	7.89421e-296	4.25887e-293	5.8032	0.169841	FALSE
chr15-40081513-40082572	RPE	0.473519	0.377186	3.95513e+07	0.528005	1.59476e-57	6.66445e-56	6.98066	1.34921	FALSE
chr19-17873751-17874523	RPE	0.408944	0.364286	39552137	0.528017	5.57609e-117	4.90241e-115	6.22372	0.593651	FALSE
chr1-109535804-109536506	RPE	0.423981	0.385749	3.9556e+07	0.528069	8.67989e-133	9.12572e-131	6.13961	0.511111	FALSE
chr19-31535329-31535978	RPE	0.455663	0.447798	39559920	0.52812	0	0	5.71909	0.0920635	FALSE
chr21-45590236-45591274	RPE	0.4006	0.338273	39544850	0.527919	1.64204e-85	1.01048e-83	6.47603	0.852381	FALSE
chr12-124847148-124848088	RPE	0.462314	0.370826	39545049	0.527922	3.21882e-60	1.40109e-58	6.89655	1.27302	FALSE
chr10-7667203-7668188	RPE	0.44522	0.405252	39553560	0.528036	1.54125e-130	1.578e-128	6.13961	0.520635	FALSE
chr3-119638496-119639220	RPE	0.405629	0.339123	3.95451e+07	0.527922	1.70982e-78	9.65397e-77	6.56013	0.94127	FALSE
chr17-43878138-43878995	RPE	0.411879	0.333303	39538344	0.527832	1.79423e-67	8.67163e-66	6.72834	1.11111	FALSE
chr6-143677687-143678698	RPE	0.420041	0.326198	3.95375e+07	0.527821	2.81506e-56	1.15568e-54	6.98066	1.36349	FALSE
chr11-36222365-36223562	RPE	0.446905	0.372728	39544402	0.527913	2.55134e-72	1.32153e-70	6.64424	1.03333	FALSE
chr14-103867418-103868082	RPE	0.447838	0.438047	3.95513e+07	0.528005	0	0	5.71909	0.114286	FALSE
chr1-12621623-12622314	RPE	0.451321	0.434218	39549777	0.527985	8.17137e-266	3.3517e-263	5.8032	0.198413	FALSE
chr1-119732168-119733107	RPE	0.47165	0.454964	39552158	0.528017	2.05591e-266	8.46454e-264	5.8032	0.198413	FALSE
chr21-45421330-45421692	RPE	0.422044	0.405831	39549169	0.527977	2.58506e-264	1.04597e-261	5.8032	0.2	FALSE
chr7-137759967-137760540	RPE	0.439133	0.416211	39549171	0.527977	1.25926e-207	3.02213e-205	5.8873	0.284127	FALSE
chr3-11465797-11466613	RPE	0.435854	0.425604	3.9549e+07	0.527975	0	0	5.71909	0.119048	FALSE
chr10-97868954-97869795	RPE	0.42617	0.349921	39534883	0.527786	5.03934e-71	2.55585e-69	6.64424	1.04444	FALSE
chr2-111946324-111947104	RPE	0.435929	0.411016	3.95443e+07	0.527912	1.85575e-203	4.29071e-201	5.8873	0.290476	FALSE
chr2-96734734-96735512	RPE	0.424438	0.40619	39544998	0.527921	9.18988e-257	3.46255e-254	5.8032	0.207937	FALSE
chr15-70493903-70495484	RPE	0.417347	0.355383	3.95386e+07	0.527836	1.52861e-82	9.06548e-81	6.47603	0.88254	FALSE
chr9-70600939-70602237	RPE	0.429438	0.375751	39539734	0.527851	6.92426e-99	5.00104e-97	6.30782	0.715873	FALSE
chr17-2359140-2360013	RPE	0.422557	0.39363	39542950	0.527894	2.84188e-164	4.29091e-162	5.9714	0.385714	FALSE
chr6-13407695-13408363	RPE	0.444178	0.432755	3.95433e+07	0.527899	0	0	5.71909	0.134921	FALSE
chr22-19691544-19692316	RPE	0.477189	0.465591	39543903	0.527907	0	0	5.71909	0.136508	FALSE
chr11-7612441-7613113	RPE	0.472747	0.453889	39542209	0.527884	3.49423e-245	1.19711e-242	5.8032	0.222222	FALSE
chr8-94286759-94287246	RPE	0.477052	0.47178	39541473	0.527874	0	0	5.63499	0.0587302	FALSE
chr14-49966295-49966765	RPE	0.442372	0.422559	39537707	0.527824	1.3179e-239	4.34737e-237	5.8032	0.228571	FALSE
chr11-65274851-65275384	RPE	0.415321	0.370829	39530830	0.527732	4.53146e-119	4.07783e-117	6.13961	0.568254	FALSE
chr11-78350130-78350463	RPE	0.439993	0.42653	3.95353e+07	0.527792	6.44338e-306	3.75351e-303	5.71909	0.155556	FALSE
chr8-140834612-140835178	RPE	0.447674	0.414944	39532380	0.527753	2.38242e-155	3.22782e-153	5.9714	0.409524	FALSE
chr15-73922370-73922979	RPE	0.402259	0.370658	39529207	0.52771	5.80101e-154	7.75082e-152	5.9714	0.412698	FALSE
[truncated: 12,029 more rows]

## Sheet: Pando GRN
TF	Target	Binding region	Estimated coefficient	Stderr of coefficient	Statistic	P-value	Adjusted P-value
AC023509.3	ITPR1	chr3-4565467-4565573	2.72093	0.621111	4.38075	1.19436e-05	0.00040568
AC023509.3	ZNF423	chr16-49532387-49532434	2.53262	0.652246	3.88291	0.000104088	0.0026591
AC023509.3	MEGF11	chr15-66012497-66012706	2.32863	0.38829	5.99715	2.0778e-09	1.45622e-07
AC023509.3	RBFOX1	chr16-7316452-7316468	1.59395	0.313559	5.08342	3.80204e-07	1.83702e-05
AC023509.3	HCN1	chr5-45647553-45647597	0.979633	0.167142	5.86108	4.7388e-09	3.14985e-07
AC023509.3	APCDD1L	chr20-58523498-58523604	0.486904	0.0850754	5.7232	1.07301e-08	6.76851e-07
AC023509.3	GLIS3	chr9-3947169-3947223	-164.545	35.7996	-4.59629	4.36772e-06	0.000166056
AC025287.4	SEMA5A	chr5-9537939-9538047	49.9714	6.20202	8.05727	8.67165e-16	1.11317e-13
AC025287.4	EFNA5	chr5-107696259-107696274	27.6879	5.37525	5.15099	2.65754e-07	1.32508e-05
AC025287.4	LRP1B	chr2-140473219-140473275	17.1131	3.39377	5.04249	4.69449e-07	2.22781e-05
AC025287.4	GRIA3	chrX-123306787-123307121	13.5595	3.09294	4.38402	1.1773e-05	0.000400671
AC025287.4	CACNA2D3	chr3-54772718-54772874	13.2563	3.4414	3.85202	0.000118138	0.00296029
AC025287.4	PRKCA	chr17-66455157-66455308	12.0573	3.3498	3.59941	0.000320436	0.00683251
AC025287.4	KCNB2	chr8-72828441-72828699	11.1723	2.13383	5.23578	1.6778e-07	8.67088e-06
AC025287.4	KCNIP4	chr4-20899793-20899837	10.3992	2.31279	4.49639	6.98933e-06	0.000252201
AC025287.4	RBMS3	chr3-29923168-29923245	9.68816	2.38287	4.06574	4.82965e-05	0.0013785
AC025287.4	PEX5L	chr3-179898020-179898141	8.73047	2.48577	3.51218	0.000446351	0.00897328
AC025287.4	TSHZ2	chr20-53408963-53409552	8.02425	2.27737	3.52346	0.000428278	0.00867467
AC025287.4	KCNH5	chr14-62675118-62675272	7.74161	0.547176	14.1483	4.82246e-45	1.45209e-42
AC025287.4	GRM5	chr11-88784693-88784876	6.72139	0.532658	12.6186	3.01379e-36	7.88332e-34
AC025287.4	GREM2	chr1-240526840-240526989	5.07243	0.793663	6.39116	1.71674e-10	1.38261e-08
AC025287.4	NCKAP5	chr2-133599878-133599979	4.92091	1.35793	3.62383	0.000292101	0.00632517
AC025287.4	HS6ST3	chr13-96797036-96797250	4.88576	0.569032	8.58609	1.03291e-17	1.49132e-15
AC025287.4	NAV3	chr12-77637886-77637970	4.2401	1.17705	3.60231	0.000317071	0.00677546
AC025287.4	LRP1B	chr2-141506135-141506239	4.22281	0.491116	8.59841	9.59544e-18	1.38822e-15
AC025287.4	KIRREL3	chr11-126639779-126639979	3.78822	0.25788	14.6898	2.59108e-48	8.16133e-46
AC025287.4	EYS	chr6-65707578-65707607	3.32524	0.603762	5.50754	3.73427e-08	2.16507e-06
AC025287.4	MYT1L	chr2-2187380-2187434	2.83916	0.580889	4.88761	1.0356e-06	4.56826e-05
AC025287.4	SEMA6D	chr15-47617909-47618013	2.67944	0.708981	3.77929	0.000158324	0.00379315
AC025287.4	FGF14	chr13-101985477-101985618	2.63953	0.566863	4.65638	3.25961e-06	0.000127813
AC025287.4	FLRT2	chr14-85532064-85532088	2.42713	0.600316	4.04309	5.31256e-05	0.00149628
AC025287.4	PAK5	chr20-9532305-9532364	2.38981	0.44378	5.38512	7.39721e-08	4.07865e-06
AC025287.4	CPNE4	chr3-131796634-131796712	2.20286	0.337949	6.5183	7.43493e-11	6.26229e-09
AC025287.4	FSTL4	chr5-133703080-133703327	2.06875	0.548051	3.77475	0.000161112	0.00384872
AC025287.4	DCC	chr18-52451259-52451363	2.06318	0.52077	3.96179	7.49762e-05	0.00201096
AC025287.4	SEMA5A	chr5-9468229-9468284	1.90576	0.437754	4.3535	1.35287e-05	0.000452858
AC025287.4	GRID2	chr4-93467660-93467814	1.89969	0.394724	4.81272	1.51308e-06	6.43735e-05
AC025287.4	NEGR1	chr1-72284832-72284938	1.87723	0.214218	8.76317	2.22376e-18	3.32896e-16
AC025287.4	FLRT2	chr14-85542496-85542678	1.59167	0.450741	3.53123	0.000415389	0.00846223
AC025287.4	GUCY1A2	chr11-107042681-107042763	1.54263	0.255763	6.03148	1.68032e-09	1.19329e-07
AC025287.4	FRMPD2	chr10-48172865-48172894	1.47489	0.230482	6.39915	1.62709e-10	1.31442e-08
AC025287.4	SLC1A7	chr1-53140068-53140383	1.43229	0.37637	3.80555	0.000142287	0.00346637
AC025287.4	CPLX2	chr5-175868019-175868049	1.3203	0.374745	3.5232	0.000428158	0.00867341
AC025287.4	SH3GL2	chr9-17702884-17702981	1.29211	0.364577	3.54413	0.000395611	0.00812377
AC025287.4	PHACTR1	chr6-13013987-13014164	1.27325	0.303151	4.20006	2.69136e-05	0.000830651
AC025287.4	RIMS2	chr8-103414399-103414450	1.07133	0.252156	4.24869	2.16892e-05	0.000686506
AC025287.4	CLMP	chr11-123187291-123187458	1.05881	0.135118	7.83617	5.09817e-15	6.23547e-13
AC025287.4	GALNT10	chr5-154302229-154302290	1.00651	0.283846	3.54597	0.000392932	0.00807856
AC025287.4	ITPR1	chr3-4732997-4733029	0.785859	0.141711	5.54552	3.00277e-08	1.76879e-06
AC025287.4	KIRREL3	chr11-126930240-126930275	0.709248	0.113744	6.23548	4.69932e-10	3.59151e-08
AC025287.4	P2RY14	chr3-151228936-151228955	0.640088	0.166208	3.85112	0.000118253	0.00296257
AC025287.4	LINC02208	chr5-118549310-118549826	0.478938	0.131487	3.64248	0.000271362	0.00595417
AC025287.4	NOS1	chr12-117487555-117487569	0.466457	0.0286022	16.3084	4.29892e-59	1.50097e-56
AC025287.4	ITPR1	chr3-4831170-4831459	0.361162	0.10322	3.49895	0.000469055	0.00934851
AC025287.4	PAX5	chr9-36819102-36819528	0.339252	0.0451585	7.51246	6.29656e-14	7.07607e-12
AC025287.4	LINC00861	chr8-125972002-125972085	0.156719	0.038752	4.04415	5.28747e-05	0.00149011
AC025287.4	PAX5	chr9-36848400-36848527	-0.385123	0.105136	-3.66309	0.000250475	0.00556645
AC025287.4	KCNJ3	chr2-154791944-154792023	-1.05462	0.298952	-3.52773	0.000420905	0.00855573
AC025287.4	PDE1A	chr2-182187110-182187152	-1.3866	0.300359	-4.61648	3.94914e-06	0.000151764
AC025287.4	SYNPR	chr3-63386387-63386608	-1.83595	0.44269	-4.14725	3.3914e-05	0.00101649
AC025287.4	HMCN1	chr1-185790298-185790352	-2.03634	0.30518	-6.6726	2.63954e-11	2.33669e-09
AC025287.4	KCTD16	chr5-144434006-144434149	-2.38859	0.639143	-3.73718	0.000187139	0.00436128
AC025287.4	NEGR1	chr1-72060226-72060678	-3.33097	0.890073	-3.74236	0.000183377	0.00428707
AC025287.4	MCC	chr5-112985793-112985831	-3.64027	0.593287	-6.13577	8.80092e-10	6.47635e-08
AC025287.4	FRMPD4	chrX-12681167-12681349	-7.03406	1.04636	-6.72238	1.87836e-11	1.69362e-09
AC025287.4	CADPS	chr3-62723601-62723695	-7.84099	1.98393	-3.95225	7.80769e-05	0.00208172
AC025287.4	KIRREL3	chr11-126808980-126809067	-8.31195	2.15474	-3.85753	0.000115312	0.00290237
AC025287.4	DPP10	chr2-114729092-114729181	-8.74588	1.84397	-4.74296	2.1354e-06	8.7677e-05
AC025287.4	LRP1B	chr2-140457367-140457462	-12.0789	1.5926	-7.58436	3.71044e-14	4.25019e-12
AC092835.1	AC112206.2	chr5-67341954-67342055	2.34782	0.609805	3.85011	0.000118842	0.00297513
AC092835.1	SLIT2	chr4-20403491-20403587	1.27741	0.246578	5.18053	2.25632e-07	1.13957e-05
AC092835.1	PRKCA	chr17-66691908-66691960	1.1324	0.269894	4.19572	2.74284e-05	0.000844561
AC092835.1	EFR3A	chr8-131941729-131941774	1.09158	0.293976	3.71316	0.000205707	0.00472205
AC092835.1	EBF1	chr5-159025442-159025800	0.942094	0.251325	3.74851	0.000179219	0.00420646
AC092835.1	LINC01725	chr1-83559289-83559339	0.802526	0.225605	3.55722	0.000376593	0.00780126
AC092835.1	TTN	chr2-178767520-178767558	0.526471	0.140159	3.75625	0.000173389	0.00409199
AC092835.1	NMNAT2	chr1-183443085-183443295	0.444025	0.0811051	5.47469	4.48347e-08	2.56577e-06
AC092835.1	NRP1	chr10-33337081-33337181	0.439198	0.0690534	6.36027	2.10446e-10	1.67739e-08
AC092835.1	PAX5	chr9-36938672-36938817	0.422923	0.106058	3.98767	6.71974e-05	0.00182825
AC092835.1	PRKCB	chr16-24116969-24117297	0.397918	0.0995615	3.99671	6.46833e-05	0.00177171
AC092835.1	AC004158.1	chr16-72363154-72363298	0.34948	0.094089	3.71435	0.000204767	0.0047041
AC092835.1	SLC24A4	chr14-92252228-92252297	0.284114	0.0644185	4.41044	1.04169e-05	0.000359542
AC092835.1	GRM5	chr11-88779541-88779612	0.220521	0.0625432	3.5259	0.000423803	0.00860308
AC092835.1	NGF	chr1-115251904-115251962	0.219529	0.0340293	6.45118	1.1579e-10	9.52046e-09
AC092835.1	LINC02147	chr5-118068947-118069062	0.184197	0.0514122	3.58276	0.000341479	0.0071982
AC092835.1	TSPAN8	chr12-71218507-71218925	0.175105	0.0397399	4.40628	1.06189e-05	0.00036568
AC092835.1	CACNA2D3	chr3-54087821-54087848	0.15616	0.0368282	4.24022	2.26017e-05	0.000711936
AC092835.1	LINC01821	chr2-194411239-194411383	0.154413	0.0370339	4.16952	3.0759e-05	0.000933695
AC092835.1	MECOM	chr3-169579011-169579174	0.145484	0.0262851	5.53486	3.20063e-08	1.8757e-06
AC092835.1	CALN1	chr7-72447152-72447241	0.0879083	0.0238236	3.68996	0.000225394	0.00509259
AC092835.1	SKAP1	chr17-48145394-48145816	0.0753198	0.0150336	5.01011	5.53709e-07	2.58745e-05
AC092835.1	ALPK2	chr18-58603744-58603780	0.053957	0.0101489	5.31656	1.07828e-07	5.77683e-06
AC092835.1	AC087564.1	chr16-51312521-51312943	-0.103805	0.024363	-4.26077	2.05527e-05	0.000654659
AC092835.1	ADAMTS5	chr21-26966846-26966955	-0.108468	0.0208421	-5.20427	1.98353e-07	1.01149e-05
AC092835.1	SLIT1	chr10-97140670-97140693	-0.199959	0.0567119	-3.52587	0.000423917	0.00860491
AC092835.1	PRKCA	chr17-66365810-66365847	-0.284373	0.0676731	-4.20216	2.66609e-05	0.000823532
AC092835.1	VAT1L	chr16-77752883-77753169	-0.30499	0.0780982	-3.90521	9.47241e-05	0.002454
AC092835.1	LRTM1	chr3-54882518-54882643	-0.321718	0.0840961	-3.8256	0.000131232	0.00323719
AC092835.1	SEZ6L2	chr16-29974649-29974880	-0.328299	0.0883795	-3.71465	0.000204532	0.00469947
AC092835.1	DPP6	chr7-154842107-154842156	-0.407276	0.111672	-3.64707	0.000266477	0.00586289
AC092835.1	SEMA3E	chr7-83496940-83497192	-0.472987	0.129818	-3.64346	0.000270283	0.00593441
AC092835.1	FSTL4	chr5-133653544-133653739	-0.548593	0.127329	-4.30847	1.65988e-05	0.000543102
AC092835.1	SEMA6D	chr15-47299995-47300100	-0.549583	0.155845	-3.52647	0.000423308	0.00859598
AC092835.1	THSD7A	chr7-11410813-11411043	-0.573773	0.128887	-4.45174	8.61939e-06	0.000304006
AC092835.1	MEGF11	chr15-66012497-66012706	-0.593886	0.143271	-4.14521	3.42309e-05	0.00102478
AC092835.1	MPPED2	chr11-30535684-30535993	-0.626375	0.165912	-3.77535	0.000160804	0.00384285
AC092835.1	BMP3	chr4-80990929-80991224	-0.649464	0.176513	-3.67941	0.000234894	0.00527375
AC092835.1	KIRREL3	chr11-126886542-126886698	-0.656775	0.16964	-3.87158	0.00010887	0.00276439
AC092835.1	TTC39C	chr18-24089240-24089374	-0.773817	0.137198	-5.64015	1.74165e-08	1.06445e-06
AC092835.1	MECOM	chr3-169232921-169233139	-0.789736	0.205333	-3.84612	0.000120818	0.00301651
AC092835.1	KCNB2	chr8-72797521-72797710	-1.0464	0.188087	-5.5634	2.71699e-08	1.60978e-06
AC092835.1	CCBE1	chr18-59690306-59690398	-1.40551	0.391296	-3.59194	0.000329741	0.00699823
AC092835.1	CRYBG3	chr3-97939441-97939597	-2.12793	0.515201	-4.13028	3.65091e-05	0.00108357
AC092835.1	DCT	chr13-94520083-94520194	-6.91367	1.58212	-4.36988	1.25525e-05	0.000424315
ADNP	MIR217HG	chr2-56108807-56108877	0.259864	0.0531585	4.88847	1.03253e-06	4.55556e-05
ADNP	THSD7A	chr7-11411366-11411572	0.190046	0.0444997	4.27072	1.96827e-05	0.00062998
ADNP	TMEM244	chr6-129861035-129861087	0.107411	0.0249579	4.30369	1.6946e-05	0.000553014
ADNP	UBAP1L	chr15-65110890-65110927	0.0975007	0.0130787	7.45491	9.68057e-14	1.07387e-11
ADNP	LGI4	chr19-35138657-35138807	0.087847	0.0248506	3.53501	0.000409473	0.00836303
ADNP	LOXL1	chr15-73951314-73951496	0.0865287	0.0171493	5.04562	4.5952e-07	2.18478e-05
ADNP	FMN1	chr15-33194794-33194807	0.0863696	0.0163263	5.29021	1.24854e-07	6.60511e-06
ADNP	FLVCR2	chr14-75549408-75549466	0.0792457	0.0195616	4.05109	5.13304e-05	0.00145256
ADNP	FYB2	chr1-56811336-56811504	0.0652618	0.0117114	5.57251	2.57103e-08	1.52929e-06
ADNP	ZNF367	chr9-96418330-96418444	0.014575	0.00330949	4.40398	1.07294e-05	0.000369108
ADNP	BBS1	chr11-66467028-66467148	0.0127618	0.00338086	3.77471	0.00016105	0.00384756
ADNP	TAC4	chr17-49763772-49763797	0.00410438	0.00103909	3.94997	7.86743e-05	0.00209496
ADNP	SOX10	chr22-38026926-38026970	-0.0140838	0.00378528	-3.72067	0.000199713	0.00460514
ADNP	AC020637.1	chr12-58592614-58592633	-0.0265123	0.00683484	-3.87899	0.00010551	0.00269061
ADNP	MYH11	chr16-15858387-15858490	-0.0341436	0.00708492	-4.81919	1.46082e-06	6.2404e-05
ADNP	MYOCD	chr17-12734965-12734991	-0.05204	0.00976507	-5.32919	1.00612e-07	5.42145e-06
ADNP	ZNF367	chr9-96312823-96312863	-0.0815563	0.0228172	-3.57433	0.000352644	0.00738974
ADNP	SMOC1	chr14-69853016-69853098	-0.0840194	0.0204716	-4.10419	4.08859e-05	0.00119499
ADNP	GAPDH	chr12-6533195-6533249	-0.128007	0.0229137	-5.5865	2.37235e-08	1.41894e-06
ADNP	GPNMB	chr7-23230752-23230906	-0.130659	0.0324165	-4.03062	5.6006e-05	0.0015668
ADNP	AC018742.1	chr2-21519577-21519715	-0.168304	0.021577	-7.80014	6.81119e-15	8.25538e-13
ADNP	LRP1B	chr2-142176879-142177037	-0.286829	0.075954	-3.77635	0.000160277	0.00383257
ADNP	FMN1	chr15-32941950-32942115	-0.495939	0.131273	-3.77793	0.000159089	0.00380928
AEBP2	ANK3	chr10-60451826-60451876	0.713146	0.165761	4.30227	1.70871e-05	0.000557182
AEBP2	PEX5L	chr3-180003083-180003112	0.642135	0.0983549	6.52876	6.94538e-11	5.8743e-09
AEBP2	CHSY3	chr5-129847100-129847202	0.609811	0.0617503	9.87544	6.67049e-23	1.22684e-20
AEBP2	BMP7	chr20-57331128-57331177	0.453148	0.0900211	5.0338	4.88777e-07	2.30952e-05
AEBP2	COL8A1	chr3-99718513-99718619	0.398724	0.0877803	4.5423	5.62593e-06	0.00020818
AEBP2	MCC	chr5-113233709-113233797	0.250777	0.0506585	4.95035	7.53087e-07	3.42353e-05
AEBP2	SNTG1	chr8-49913956-49913997	0.221868	0.0400816	5.53541	3.17706e-08	1.86266e-06
AEBP2	GUCY1A2	chr11-106996911-106996930	0.212082	0.0326017	6.50525	8.11552e-11	6.80892e-09
AEBP2	MDGA2	chr14-46986277-46986386	0.169936	0.0369251	4.60217	4.23224e-06	0.000161414
AEBP2	COL18A1	chr21-45350021-45350065	0.156101	0.0263859	5.91607	3.39586e-09	2.3067e-07
AEBP2	ERCC6	chr10-49519155-49519193	0.124933	0.0297584	4.19826	2.71171e-05	0.00083606
AEBP2	RUNX1T1	chr8-92103686-92103898	0.0893461	0.0184603	4.8399	1.31925e-06	5.68583e-05
AEBP2	NGF	chr1-115408724-115408871	0.0575641	0.011287	5.10005	3.45387e-07	1.6839e-05
AEBP2	AC008415.1	chr5-165630068-165630331	0.0491926	0.00945203	5.20445	1.98351e-07	1.01149e-05
AEBP2	AP001341.1	chr21-25254835-25254908	-0.00888032	0.00250845	-3.54016	0.000401545	0.00822638
AEBP2	BBOX1	chr11-27041674-27041772	-0.0251543	0.00481366	-5.22561	1.76806e-07	9.09901e-06
AEBP2	RSPO1	chr1-37726791-37726891	-0.0352215	0.0077505	-4.54442	5.56865e-06	0.000206332
AEBP2	TP53INP2	chr20-34705004-34705086	-0.0398366	0.00947824	-4.20295	2.65581e-05	0.000820856
AEBP2	LRMDA	chr10-75405151-75405457	-0.046722	0.00763148	-6.12227	9.74291e-10	7.13631e-08
AEBP2	AC018742.1	chr2-21326381-21326417	-0.0722885	0.0125047	-5.78089	7.65654e-09	4.93164e-07
AEBP2	LHX1	chr17-36857175-36857281	-0.0725879	0.0203479	-3.56734	0.000362235	0.0075528
AEBP2	MKKS	chr20-10313895-10313959	-0.0748421	0.0148335	-5.04546	4.59726e-07	2.18561e-05
AEBP2	NTRK1	chr1-156862618-156862719	-0.103389	0.0255337	-4.0491	5.17764e-05	0.00146338
AEBP2	GPC3	chrX-133985896-133986069	-0.103829	0.0293545	-3.53707	0.000406575	0.00831625
AEBP2	CACNA2D4	chr12-1821971-1822081	-0.117455	0.0318982	-3.68218	0.000232381	0.00522604
AEBP2	KLF5	chr13-73036654-73036846	-0.134646	0.0364644	-3.69253	0.000223118	0.00505044
AEBP2	ZNF385B	chr2-179861603-179861664	-0.165227	0.0373639	-4.4221	9.87683e-06	0.000342938
AEBP2	MCC	chr5-113203390-113203521	-0.18586	0.0399039	-4.65768	3.23983e-06	0.000127144
AEBP2	MIR181A1HG	chr1-198849126-198849382	-0.191827	0.0547359	-3.5046	0.000459398	0.00918952
AEBP2	RUNX1T1	chr8-92170920-92171311	-0.221909	0.0384225	-5.7755	7.91045e-09	5.08411e-07
AEBP2	HS6ST3	chr13-96061185-96061436	-0.317138	0.0528166	-6.00452	1.98535e-09	1.39597e-07
AEBP2	GRM5	chr11-88784693-88784876	-0.439037	0.0382528	-11.4772	2.57859e-30	5.94857e-28
AHR	KCNIP4	chr4-21915879-21915986	5.20807	1.14347	4.55464	5.30959e-06	0.000197629
AHR	CPNE4	chr3-131755529-131755614	2.73718	0.356685	7.67393	1.81504e-14	2.12773e-12
AHR	NTNG1	chr1-107455489-107455526	1.43685	0.0772994	18.5881	6.45382e-76	2.54863e-73
AHR	PRKCA	chr17-66663349-66663428	1.41646	0.159194	8.89772	6.65728e-19	1.02596e-16
AHR	PDZRN4	chr12-41419268-41419354	1.3759	0.0576995	23.846	1.84518e-122	8.97629e-120
AHR	GYG1	chr3-148970287-148970467	1.26844	0.286995	4.41971	9.98177e-06	0.000346102
AHR	FMN1	chr15-33191739-33191973	1.13461	0.193074	5.87656	4.32745e-09	2.89645e-07
AHR	SAMSN1	chr21-14658834-14658997	1.10886	0.0705111	15.7261	4.1917e-55	1.4129e-52
AHR	FRMD3	chr9-83505527-83505619	1.02656	0.125938	8.15125	4.00419e-16	5.24662e-14
AHR	KCNMA1	chr10-77308461-77308580	0.919579	0.228415	4.02591	5.73023e-05	0.00159834
AHR	CYP1B1	chr2-38113918-38114076	0.86968	0.238533	3.64596	0.000267693	0.00588601
AHR	SLC23A2	chr20-4873447-4873480	0.845996	0.110928	7.62655	2.61795e-14	3.03198e-12
AHR	FGF12	chr3-192825677-192825980	0.658832	0.185626	3.54925	0.000388101	0.00799786
AHR	FGF12	chr3-192303341-192303511	0.629926	0.118239	5.32756	1.017e-07	5.4722e-06
AHR	CA10	chr17-51868169-51868336	0.621918	0.128858	4.82639	1.41043e-06	6.04257e-05
AHR	ABCA4	chr1-94095534-94095557	0.565827	0.139509	4.05584	5.03179e-05	0.00142743
AHR	ZNF385B	chr2-179825043-179825285	0.561055	0.120201	4.66765	3.08586e-06	0.000121855
AHR	PID1	chr2-229179702-229179828	0.551221	0.0687304	8.02005	1.16726e-15	1.48831e-13
AHR	SPON1	chr11-14253547-14253576	0.520437	0.0994974	5.23066	1.72266e-07	8.88207e-06
AHR	PDZRN4	chr12-41365677-41366174	0.513871	0.0356954	14.396	1.50967e-46	4.65213e-44
AHR	LRMDA	chr10-75498526-75498803	0.466145	0.0662139	7.03999	2.11252e-12	2.09024e-10
AHR	MCC	chr5-113294950-113295003	0.453658	0.0814702	5.56839	2.63842e-08	1.56636e-06
AHR	LHX1	chr17-36859828-36859858	0.438054	0.0723529	6.05441	1.45783e-09	1.04279e-07
AHR	NTRK3	chr15-88323983-88324154	0.420617	0.0771429	5.45243	5.08412e-08	2.88122e-06
AHR	RGR	chr10-84241511-84241531	0.403824	0.0565008	7.14722	9.41716e-13	9.6093e-11
AHR	SLC24A2	chr9-19782050-19782205	0.391123	0.0985378	3.96927	7.25763e-05	0.00195479
AHR	MMP2	chr16-55331980-55332009	0.335758	0.0763334	4.39857	1.10061e-05	0.000377424
AHR	ID1	chr20-31604453-31604498	0.312273	0.088816	3.51596	0.00043998	0.00886795
AHR	LRP1B	chr2-142037356-142037435	0.268736	0.0582085	4.61677	3.95737e-06	0.00015204
AHR	NDNF	chr4-121073201-121073253	0.19965	0.0245745	8.1243	4.992e-16	6.50379e-14
AHR	PTPRT	chr20-41990219-41990379	0.183489	0.0146356	12.5371	8.39563e-36	2.17449e-33
AHR	FRMD3	chr9-83449343-83449395	0.180655	0.0419314	4.30835	1.65944e-05	0.000542984
AHR	ITGB8	chr7-20330316-20330389	0.165993	0.0458592	3.61962	0.000296398	0.00640335
AHR	RD3	chr1-211579114-211579247	0.165714	0.0385699	4.29646	1.75071e-05	0.000568871
AHR	MLXIP	chr12-122023716-122023764	0.158516	0.0447611	3.54137	0.000399753	0.0081951
AHR	CDH8	chr16-62034638-62034663	0.153329	0.0230128	6.66275	2.82003e-11	2.48903e-09
AHR	GPR179	chr17-38286520-38286823	0.131833	0.0272389	4.83989	1.31699e-06	5.67747e-05
AHR	LPL	chr8-19962825-19962881	0.100982	0.0184529	5.47242	4.53681e-08	2.59254e-06
AHR	KIRREL3	chr11-126629279-126629369	0.0960251	0.0260486	3.68639	0.000228749	0.00515645
AHR	SLC38A11	chr2-164890715-164890740	0.0954015	0.0143025	6.67025	2.6781e-11	2.36876e-09
AHR	HS3ST2	chr16-22765071-22765438	0.0733341	0.0152101	4.82139	1.44536e-06	6.17882e-05
AHR	GPR179	chr17-38421758-38421817	-0.0359772	0.00819492	-4.39018	1.14327e-05	0.000390341
AHR	SOX10	chr22-38016367-38016821	-0.0493521	0.0102763	-4.80253	1.58794e-06	6.71569e-05
AHR	SLC45A2	chr5-33984772-33984817	-0.194079	0.0278953	-6.95742	3.6647e-12	3.53795e-10
AHR	CAMK2N1	chr1-20494477-20494555	-0.430221	0.123695	-3.47807	0.000507078	0.00997108
AHR	GAPDH	chr12-6470428-6470464	-0.432205	0.0880028	-4.91126	9.18024e-07	4.09224e-05
AHR	FGF14	chr13-102034032-102034138	-0.463514	0.0937935	-4.94185	7.86358e-07	3.55886e-05
AHR	HES6	chr2-238240891-238241050	-0.505469	0.102809	-4.91659	8.93467e-07	3.99229e-05
AHR	TFPI2	chr7-93896821-93896854	-1.12997	0.18881	-5.9847	2.23609e-09	1.55993e-07
AHRR	FLRT2	chr14-85471956-85472065	5.71829	1.41955	4.02824	5.65868e-05	0.00158074
AHRR	NAV3	chr12-77940044-77940266	4.28233	0.91602	4.67493	2.98246e-06	0.000118205
AHRR	AKAP6	chr14-32304634-32304651	3.95331	0.416029	9.5025	2.69094e-21	4.63964e-19
AHRR	NTNG1	chr1-107455489-107455526	3.49452	0.367739	9.5027	2.4875e-21	4.29721e-19
AHRR	CNTN4	chr3-2180743-2180966	2.0504	0.404673	5.0668	4.12735e-07	1.97954e-05
AHRR	GRM5	chr11-88784693-88784876	2.02389	0.276347	7.32371	2.5849e-13	2.77248e-11
AHRR	PRKCA	chr17-66663349-66663428	1.64732	0.267893	6.14917	8.07804e-10	5.97718e-08
AHRR	NCKAP5	chr2-133421807-133421900	1.51833	0.371933	4.08227	4.50389e-05	0.00129818
AHRR	PHACTR2	chr6-143673826-143673926	1.49602	0.42767	3.49808	0.000470525	0.00937387
AHRR	GRIA4	chr11-105718797-105718914	0.939149	0.241071	3.89573	9.85185e-05	0.00253871
AHRR	PID1	chr2-229179702-229179828	0.897978	0.226531	3.96405	7.41684e-05	0.0019923
AHRR	SLC4A4	chr4-71456906-71457162	0.702385	0.0986218	7.12201	1.13344e-12	1.14833e-10
AHRR	PAPPA	chr9-116205223-116205370	0.689931	0.130693	5.27903	1.32586e-07	6.98296e-06
AHRR	SLC7A8	chr14-23071815-23071840	0.601947	0.0983636	6.11962	9.71477e-10	7.1179e-08
AHRR	FGFR2	chr10-121628017-121628076	0.517759	0.147174	3.51801	0.000436682	0.00881521
AHRR	SLC4A4	chr4-71487459-71487768	0.35874	0.0961666	3.7304	0.000192183	0.00445865
AHRR	EDN2	chr1-41454553-41454686	0.245441	0.0311661	7.87523	3.72373e-15	4.59841e-13
AHRR	FGFR2	chr10-121597256-121597296	0.187157	0.0419781	4.45844	8.34418e-06	0.000295398
AHRR	EPHB1	chr3-135229249-135229442	-0.673613	0.176528	-3.81589	0.000136552	0.00334604
AHRR	PAPPA	chr9-116395400-116395625	-0.717728	0.16348	-4.3903	1.14353e-05	0.000390411
AHRR	MYT1L	chr2-1972499-1972670	-0.738993	0.206163	-3.5845	0.000339232	0.00716124
AHRR	AL356108.1	chr1-222310955-222311035	-0.810124	0.149043	-5.43549	5.58429e-08	3.14313e-06
AHRR	MCC	chr5-113203390-113203521	-0.937865	0.21294	-4.40435	1.07219e-05	0.000368907
AHRR	NTNG1	chr1-107378883-107379075	-1.05334	0.183342	-5.74523	9.43311e-09	6.00325e-07
AHRR	ONECUT1	chr15-52784957-52784974	-1.35679	0.306653	-4.42452	9.76443e-06	0.000339493
AHRR	CACNA2D3	chr3-54928227-54928391	-1.55322	0.309324	-5.02134	5.25103e-07	2.46658e-05
AHRR	NAV3	chr12-77402617-77402839	-1.98346	0.452752	-4.38089	1.19509e-05	0.00040587
AHRR	FMN1	chr15-33193255-33193351	-2.21686	0.56089	-3.95239	7.79246e-05	0.00207839
AHRR	THSD7A	chr7-11726288-11726666	-3.89783	1.10434	-3.52957	0.000418301	0.00851277
AHRR	NCKAP5	chr2-133591334-133591447	-3.9722	0.986201	-4.02778	5.68349e-05	0.00158705
AHRR	EBF1	chr5-158801357-158801666	-4.16268	0.982011	-4.23893	2.27262e-05	0.000715076
AHRR	FGF14	chr13-101777473-101777550	-8.45287	1.47987	-5.71191	1.14903e-08	7.21601e-07
AHRR	NEGR1	chr1-71469361-71469499	-20.461	5.21726	-3.92179	8.85128e-05	0.00231714
AIRE	SLC7A8	chr14-23068702-23068907	4.19703	0.497646	8.43376	3.78639e-17	5.29069e-15
AIRE	BNC1	chr15-83380766-83380825	0.635859	0.0469038	13.5567	1.5705e-41	4.48224e-39
AIRE	C2	chr6-31901492-31901552	0.257261	0.064821	3.96879	7.27058e-05	0.00195782
ALX1	BMPR1B	chr4-94940370-94940423	5.76766	0.989349	5.82975	5.7276e-09	3.76104e-07
ALX1	EDIL3	chr5-84269680-84269705	4.97357	0.967144	5.14253	2.75962e-07	1.37146e-05
ALX1	KCNB2	chr8-72610076-72610150	3.69369	0.916857	4.02864	5.65338e-05	0.00157951
ALX1	TSHZ2	chr20-53468176-53468400	3.30422	0.527883	6.25938	4.06025e-10	3.13e-08
ALX1	ANOS1	chrX-8499780-8499833	1.76317	0.333795	5.2822	1.30225e-07	6.87236e-06
ALX1	SYTL4	chrX-100720608-100720699	1.59776	0.185031	8.63509	6.71122e-18	9.7931e-16
ALX1	PEX5L	chr3-180036218-180036361	0.531405	0.120007	4.42813	9.60373e-06	0.000334462
ALX1	SLC1A7	chr1-53142633-53142708	0.488538	0.0720968	6.77614	1.2997e-11	1.18814e-09
ALX1	ONECUT1	chr15-52791404-52791637	-0.507692	0.104188	-4.87282	1.11645e-06	4.88733e-05
ALX1	ZNF385B	chr2-179831892-179831912	-2.87329	0.616658	-4.65946	3.21102e-06	0.000126167
ALX1	DCC	chr18-53093683-53093782	-3.34497	0.838272	-3.99031	6.65214e-05	0.0018136
ALX1	GRIK1	chr21-29786992-29787142	-3.80598	0.71207	-5.34496	9.24061e-08	5.01e-06
ALX1	TSHZ2	chr20-53131217-53131420	-8.0666	1.76429	-4.57214	4.89876e-06	0.000183916
ALX3	ARHGAP20	chr11-110762101-110762197	2.30479	0.486288	4.73955	2.16938e-06	8.88413e-05
ALX3	KIAA0556	chr16-27499114-27499162	1.37155	0.221879	6.18153	6.58487e-10	4.92771e-08
ALX4	LHFPL2	chr5-78639954-78640083	8.1169	1.7139	4.73591	2.21089e-06	9.0375e-05
ALX4	LHX4	chr1-180167411-180167457	6.04909	1.51073	4.00409	6.26815e-05	0.00172491
ALX4	LINC02208	chr5-118590244-118590328	4.04271	0.429987	9.40194	6.5085e-21	1.10266e-18
ALX4	SLIT1	chr10-97119361-97119532	1.59677	0.416516	3.83362	0.000127019	0.00314769
ALX4	AC026780.1	chr5-92560597-92560858	0.952388	0.0703354	13.5407	2.06498e-41	5.87698e-39
ALX4	GRIK1	chr21-29849284-29849418	0.751694	0.191895	3.91721	9.0167e-05	0.00235326
ALX4	LINC02208	chr5-118549310-118549826	-0.781404	0.215149	-3.63192	0.000282698	0.00615977
ALX4	TENM3	chr4-182307278-182307332	-9.96743	2.65385	-3.75584	0.000173943	0.00410362
ALX4	CTNNA2	chr2-80128179-80128204	-13.207	2.50012	-5.28256	1.30382e-07	6.87964e-06
AR	COL11A1	chr1-103190095-103190148	3.54856	0.91277	3.88768	0.000101822	0.00261213
AR	NFIA	chr1-61139666-61139724	2.51885	0.444055	5.67239	1.46597e-08	9.0616e-07
AR	LINC01508	chr9-90319603-90319667	1.60135	0.261298	6.12846	9.18057e-10	6.74039e-08
AR	HIST1H1D	chr6-26235097-26235147	0.717874	0.0613594	11.6995	1.97096e-31	4.65864e-29
AR	FGF8	chr10-101709939-101710096	0.631542	0.113286	5.57478	2.53958e-08	1.51222e-06
AR	SLC26A7	chr8-91255218-91255441	0.622634	0.0990863	6.28376	3.43255e-10	2.67189e-08
AR	S100A6	chr1-153613146-153613209	0.556068	0.109689	5.06948	4.05401e-07	1.9483e-05
AR	MIR503HG	chrX-134549204-134549307	0.546738	0.0764963	7.14725	9.44093e-13	9.63079e-11
AR	NES	chr1-156709934-156710027	0.546358	0.156895	3.48233	0.000499102	0.00984169
AR	TIMP1	chrX-47483209-47483283	0.517646	0.0981803	5.2724	1.37269e-07	7.21144e-06
AR	NCAPG	chr4-17817166-17817231	0.515007	0.139951	3.67989	0.000234458	0.00526562
AR	GSN	chr9-121285940-121285965	0.484817	0.109647	4.42163	9.89148e-06	0.000343333
AR	GNG11	chr7-93895396-93895431	0.429463	0.123328	3.48227	0.000499113	0.00984169
AR	HMGB3	chrX-150984576-150984642	0.422249	0.0790421	5.34208	9.37468e-08	5.07804e-06
AR	NKAIN4	chr20-63215602-63215618	0.414622	0.0664963	6.23527	4.67873e-10	3.57769e-08
AR	LTBP1	chr2-33308042-33308115	0.406346	0.0995675	4.08111	4.51605e-05	0.00130132
AR	ATP2B4	chr1-203693174-203693213	0.387619	0.10974	3.53217	0.000413943	0.00843761
AR	ETNPPL	chr4-108834391-108834491	0.347469	0.0537546	6.464	1.06304e-10	8.78418e-09
AR	SPARCL1	chr4-87525659-87525801	0.341346	0.0901659	3.78576	0.00015406	0.0037076
AR	NTRK2	chr9-84860473-84860594	0.304796	0.0759836	4.01134	6.08195e-05	0.00168076
AR	ATP2B4	chr1-203627867-203628051	0.291651	0.0631596	4.61769	3.92682e-06	0.000150997
AR	NGF	chr1-115364566-115364633	0.285729	0.0455918	6.26713	3.81964e-10	2.9538e-08
AR	CLEC19A	chr16-19196950-19197002	0.284677	0.0793586	3.58722	0.00033568	0.00710268
AR	MET	chr7-116574264-116574287	0.279616	0.0590871	4.73227	2.24909e-06	9.17833e-05
AR	EGR3	chr8-22658976-22659032	0.276085	0.0687369	4.01654	5.9473e-05	0.00164913
AR	FSTL1	chr3-120448834-120448994	0.273821	0.0635766	4.30694	1.66986e-05	0.000545881
AR	EFNB2	chr13-106504217-106504317	0.264036	0.0674598	3.91398	9.13641e-05	0.00238022
AR	SNTB1	chr8-120625843-120625896	0.256503	0.053288	4.81351	1.50361e-06	6.40054e-05
AR	KPNA2	chr17-68019896-68019974	0.250427	0.0708689	3.53367	0.000411538	0.0083987
AR	FGFR2	chr10-121523809-121524046	0.239982	0.0638555	3.75821	0.000172091	0.00406586
AR	HMX1	chr4-8837634-8837772	0.233041	0.0667285	3.49237	0.00048071	0.0095407
AR	MFAP2	chr1-16895976-16896143	0.231273	0.040577	5.69961	1.23198e-08	7.6989e-07
AR	FAR2	chr12-29200523-29200586	0.229655	0.0392036	5.85802	4.81997e-09	3.20111e-07
AR	SLC2A12	chr6-134036015-134036065	0.223224	0.0500374	4.46115	8.23343e-06	0.000291943
AR	STRA6	chr15-74207069-74207156	0.205798	0.0562178	3.66073	0.000252731	0.00560754
AR	RARRES2	chr7-150379393-150379483	0.196787	0.0457078	4.30533	1.68202e-05	0.00054937
AR	CHSY3	chr5-129904210-129904258	0.195104	0.0191592	10.1833	3.04033e-24	5.88553e-22
AR	STRA6	chr15-74223960-74224096	0.177917	0.0432244	4.11612	3.88259e-05	0.00114215
AR	BMPR1B	chr4-94758295-94758414	0.176732	0.0427157	4.13739	3.54228e-05	0.00105575
AR	MECOM	chr3-169558534-169558574	0.173486	0.0494017	3.51175	0.000447307	0.00898785
AR	EMX1	chr2-72916092-72916171	0.163422	0.0238029	6.86566	6.97737e-12	6.54936e-10
AR	S100B	chr21-46621553-46621610	0.148513	0.0258034	5.75555	8.86685e-09	5.65993e-07
AR	FYB2	chr1-56808421-56808486	0.108213	0.0198615	5.44837	5.19476e-08	2.9369e-06
AR	CARMN	chr5-149406433-149406501	0.107088	0.0234662	4.56349	5.0858e-06	0.000190205
AR	DRAM2	chr1-111140459-111140496	0.0993226	0.028533	3.48097	0.000501534	0.00988092
AR	RIPPLY1	chrX-106955480-106955723	0.0970885	0.0139849	6.94236	4.07443e-12	3.91545e-10
AR	CDC25B	chr20-3799897-3800001	0.0935502	0.0265961	3.51745	0.000437492	0.00882926
AR	NECAB1	chr8-90931031-90931109	0.0886459	0.0248387	3.56887	0.000360062	0.0075175
AR	APOLD1	chr12-12725694-12725785	0.0574872	0.0127598	4.50535	6.69697e-06	0.00024271
AR	AHNAK	chr11-62545712-62545856	0.0570166	0.0127074	4.48687	7.30311e-06	0.000262327
AR	SAPCD2	chr9-137046219-137046243	0.0554815	0.0134407	4.12788	3.68826e-05	0.00109312
AR	BIRC7	chr20-63215602-63215618	0.0504137	0.0118189	4.26552	2.0111e-05	0.000641981
AR	KCNJ13	chr2-232697940-232698007	0.0443803	0.0124326	3.56967	0.00035897	0.00749822
AR	NR4A3	chr9-99821313-99821557	0.0342725	0.0096656	3.54583	0.000393038	0.00808027
AR	SLC16A12	chr10-89645573-89645749	0.0260681	0.00724901	3.5961	0.000324456	0.0069001
AR	TUBB4A	chr19-6424795-6424880	-0.0683814	0.0154632	-4.4222	9.86437e-06	0.000342566
AR	PLAUR	chr19-43634473-43634577	-0.0719924	0.0178873	-4.02477	5.74181e-05	0.00160088
AR	HRC	chr19-49085829-49085850	-0.0810032	0.0154192	-5.25339	1.52147e-07	7.92553e-06
AR	PDE11A	chr2-177598536-177598800	-0.105787	0.0272032	-3.88877	0.000101389	0.00260222
AR	ZCCHC12	chrX-118727483-118727571	-0.119144	0.0290002	-4.1084	4.01311e-05	0.00117583
AR	CLCN4	chrX-10156547-10156594	-0.248799	0.0644728	-3.85897	0.000114535	0.00288567
AR	SCN2A	chr2-165293878-165294029	-0.251061	0.0660727	-3.79977	0.000145663	0.00353504
AR	ARL6	chr3-97764491-97764520	-0.295658	0.0596599	-4.95572	7.31626e-07	3.33513e-05
AR	THSD7A	chr7-11832199-11832307	-0.337257	0.0812692	-4.14988	3.3569e-05	0.00100785
AR	CYP26B1	chr2-72148821-72148976	-0.422508	0.112641	-3.75091	0.000177135	0.00416648
AR	SLC38A1	chr12-46269425-46269481	-0.447583	0.0737637	-6.0678	1.34197e-09	9.65443e-08
AR	CPXM2	chr10-123925309-123925427	-0.45527	0.0729346	-6.24216	4.47534e-10	3.43102e-08
AR	RUNX1T1	chr8-92071533-92071875	-0.466585	0.121694	-3.83409	0.000126835	0.00314412
AR	RAB3B	chr1-51986872-51986920	-0.536423	0.112435	-4.77095	1.85763e-06	7.74026e-05
AR	CHSY3	chr5-129963458-129963599	-0.640999	0.0872765	-7.34446	2.2168e-13	2.39138e-11
AR	NDST3	chr4-118018547-118018679	-0.667594	0.115215	-5.79433	7.05018e-09	4.56753e-07
AR	RTN1	chr14-59630342-59630445	-0.755879	0.200164	-3.77629	0.000160048	0.00382825
AR	ZNF385B	chr2-179825305-179825371	-0.856136	0.167337	-5.11624	3.17423e-07	1.55996e-05
AR	DCC	chr18-52623496-52623692	-1.46241	0.364105	-4.01644	5.95763e-05	0.00165147
AR	GUCY1A2	chr11-106772924-106772952	-1.57585	0.306347	-5.14399	2.73894e-07	1.36242e-05
AR	IMPG1	chr6-76072679-76072801	-2.38777	0.359764	-6.63704	3.3542e-11	2.93682e-09
AR	GNGT1	chr7-93895396-93895431	-2.62069	0.612065	-4.28172	1.87048e-05	0.000602939
ARGFX	SH3KBP1	chrX-19759461-19759864	19.5144	4.81322	4.05434	5.07003e-05	0.00143713
ARGFX	FRMPD4	chrX-12138234-12138277	10.5051	0.500526	20.9881	6.94104e-96	3.03605e-93
ARGFX	LRMDA	chr10-75660818-75661114	9.41553	1.34583	6.99605	2.8863e-12	2.82055e-10
ARGFX	SEMA6D	chr15-47332219-47332266	6.37469	1.81094	3.52011	0.000433573	0.00876239
ARGFX	SLC24A2	chr9-19619568-19619583	4.68397	1.1345	4.12868	3.67687e-05	0.00109025
ARGFX	EPHB1	chr3-134651870-134651880	3.02116	0.478939	6.30801	2.95249e-10	2.31774e-08
ARGFX	HEG1	chr3-124886684-124886726	2.45791	0.59112	4.15806	3.23572e-05	0.00097567
ARGFX	LTBP1	chr2-32948032-32948088	1.60529	0.44938	3.57222	0.000355581	0.00744033
ARGFX	AC082651.1	chr2-9638736-9638771	1.03026	0.080656	12.7735	4.23845e-37	1.1248e-34
ARGFX	EPHB1	chr3-134726349-134726405	-3.0866	0.787515	-3.91941	8.93879e-05	0.00233644
ARGFX	AC112206.2	chr5-67353562-67353709	-69.3872	13.4762	-5.14887	2.67341e-07	1.33216e-05
ARID1A	TMSB4X	chrX-12975019-12975070	0.433559	0.0615793	7.04065	2.02892e-12	2.01117e-10
ARID1A	CA10	chr17-51867104-51867216	0.42683	0.120211	3.55066	0.000386	0.00796158
ARID1A	CASP3	chr4-184643261-184643293	0.176645	0.0501157	3.52474	0.000425623	0.00863461
ARID1A	POU4F1	chr13-78584927-78585130	0.158306	0.0254545	6.21918	5.1816e-10	3.93557e-08
ARID1A	SLC38A5	chrX-48539338-48539361	0.0855878	0.0189101	4.52604	6.07351e-06	0.000222913
ARID1A	ISL2	chr15-76328562-76328664	-0.0452594	0.0123302	-3.67063	0.000243119	0.00543234
ARID1A	PAPPA	chr9-116156933-116157252	-0.0561567	0.0154921	-3.62486	0.000290557	0.00629877
ARID1A	PAPPA	chr9-116395400-116395625	-0.0872456	0.0244549	-3.56761	0.00036193	0.00754764
ARID1A	GALNT10	chr5-154343401-154343430	-0.481697	0.0743587	-6.47801	9.7252e-11	8.07468e-09
ARID1B	IGFBP2	chr2-216620210-216620268	0.330287	0.0811551	4.06982	4.73956e-05	0.00135586
ARID1B	GALNT10	chr5-154343401-154343430	0.259202	0.0592548	4.37437	1.23002e-05	0.00041662
ARID1B	CTNNA2	chr2-79729838-79729942	0.15309	0.0351148	4.35969	1.31699e-05	0.000442451
ARID1B	LRTM1	chr3-55000028-55000077	0.0767711	0.0202728	3.7869	0.000153413	0.00369378
ARID1B	BEST1	chr11-61949721-61949751	0.0414018	0.00705229	5.87069	4.46698e-09	2.98115e-07
ARID1B	AF279873.3	chr8-33565024-33565184	0.0267486	0.00549373	4.86893	1.13848e-06	4.9718e-05
ARID1B	SPOCD1	chr1-31706551-31706648	0.0174146	0.00465743	3.7391	0.000185645	0.00433184
ARID1B	SCO2	chr22-50473920-50473983	0.0103874	0.00157479	6.59608	4.41621e-11	3.81594e-09
ARID1B	GRIN3A	chr9-101486000-101486027	-0.0110143	0.0019094	-5.76846	8.21695e-09	5.2692e-07
ARID1B	RASSF6	chr4-73609014-73609054	-0.0271251	0.00705486	-3.84488	0.000121293	0.00302603
ARID1B	DLL4	chr15-40918321-40918457	-0.0320326	0.00764608	-4.18942	2.81928e-05	0.00086514
ARID1B	SCRT2	chr20-689015-689159	-0.0322336	0.00759679	-4.24305	2.22435e-05	0.000701989
ARID1B	PRDM13	chr6-99603179-99603335	-0.0416519	0.0113096	-3.68287	0.000231731	0.00521326
ARID1B	DDIT3	chr12-57520799-57520943	-0.0872753	0.0195831	-4.45667	8.41376e-06	0.000297655
ARID1B	POU4F1	chr13-78584927-78585130	-0.091924	0.0223391	-4.11494	3.90144e-05	0.00114708
ARID1B	TMOD1	chr9-97504728-97504964	-0.0931726	0.0177807	-5.2401	1.63487e-07	8.46623e-06
ARID1B	CKB	chr14-103542917-103543023	-0.186212	0.044467	-4.18764	2.8411e-05	0.00087112
ARID1B	THRB	chr3-24165768-24165991	-0.193679	0.0513336	-3.77295	0.000162331	0.0038714
ARID2	TSHZ2	chr20-53162474-53162576	0.511511	0.134492	3.80327	0.00014384	0.00349823
ARID2	ARHGAP24	chr4-85681236-85681459	0.326646	0.084784	3.85268	0.000117534	0.00294787
ARID2	STK24	chr13-98582230-98582282	0.208376	0.0596054	3.49592	0.000474318	0.00943649
ARID2	LRP1B	chr2-140269081-140269267	0.20007	0.0532268	3.75883	0.000171904	0.00406238
ARID2	AC018742.1	chr2-21421114-21421131	0.113658	0.0269634	4.21527	2.51709e-05	0.00078274
ARID2	CPED1	chr7-121204644-121204759	0.106841	0.0106875	9.99678	1.99805e-23	3.74651e-21
ARID2	DLC1	chr8-13437464-13437591	0.105282	0.0153921	6.84	8.3504e-12	7.77252e-10
ARID2	LINC02497	chr4-31193700-31193797	0.0196314	0.0043214	4.54282	5.61019e-06	0.000207687
ARID2	SCO2	chr22-50473920-50473983	-0.015747	0.00220863	-7.12978	1.06866e-12	1.08548e-10
ARID2	HPSE2	chr10-98921368-98921695	-0.019378	0.00528435	-3.66705	0.00024656	0.00549386
ARID2	RASSF6	chr4-73609014-73609054	-0.0714438	0.0138837	-5.14587	2.7088e-07	1.34828e-05
ARID2	TIMP3	chr22-32801563-32801638	-0.0928393	0.0260714	-3.56097	0.000371092	0.00770729
ARID2	SCN3B	chr11-123560950-123560984	-0.107611	0.0284298	-3.78514	0.000154472	0.00371563
ARID2	LINC01725	chr1-83960738-83960927	-0.110814	0.0202614	-5.46923	4.6324e-08	2.64313e-06
ARID2	TNR	chr1-175714274-175714442	-0.111962	0.0299042	-3.74401	0.00018211	0.0042632
ARID2	FGFR2	chr10-121536254-121536416	-0.156362	0.0441634	-3.54055	0.000401078	0.00821872
ARID2	MPP4	chr2-201781400-201781416	-0.169221	0.024337	-6.95323	3.77488e-12	3.64037e-10
ARID2	PLCE1	chr10-94088980-94089025	-0.273481	0.0586177	-4.66551	3.11658e-06	0.000122925
ARID2	SYTL4	chrX-100695230-100695589	-0.342718	0.0916599	-3.73902	0.000185711	0.00433282
ARID3A	FGFBP3	chr10-91883572-91883602	0.239752	0.0486261	4.93053	8.32222e-07	3.74593e-05
ARID3A	ID1	chr20-31604293-31604422	0.230565	0.0475928	4.84455	1.28679e-06	5.55975e-05
ARID3A	PCSK2	chr20-17226641-17226754	0.0844325	0.0154891	5.45109	5.12068e-08	2.89917e-06
ARID3A	OLIG2	chr21-32991533-32991712	0.0490571	0.0108109	4.53775	5.74711e-06	0.000212226
ARID3A	LINC00682	chr4-41878924-41879078	0.0247005	0.00547813	4.50893	6.5832e-06	0.000239042
ARID3A	BEST1	chr11-61949721-61949751	-0.0716326	0.0157225	-4.55607	5.26882e-06	0.000196235
ARID3A	MMP2	chr16-55373500-55373519	-0.116037	0.0300181	-3.86556	0.000111513	0.00282234
ARID3A	LINC01833	chr2-44941134-44941187	-0.157091	0.037857	-4.14958	3.35842e-05	0.00100818
ARID3A	ANGPTL1	chr1-178871053-178871193	-0.163413	0.0396101	-4.12554	3.72628e-05	0.00110283
ARID3A	CDHR1	chr10-84140227-84140257	-0.202867	0.0293106	-6.9213	4.72673e-12	4.5106e-10
ARID3A	COBLL1	chr2-164772047-164772080	-0.372626	0.099138	-3.75866	0.000171769	0.00405999
ARID3B	AC112206.2	chr5-67306890-67307146	1.04412	0.234602	4.45059	8.66151e-06	0.000305235
ARID3B	DOCK8	chr9-394598-394649	0.591385	0.094611	6.2507	4.24142e-10	3.26117e-08
ARID3B	COL4A3	chr2-227188342-227188579	0.484342	0.124003	3.90589	9.44545e-05	0.00244818
ARID3B	IQGAP2	chr5-76372191-76372272	0.361297	0.0743682	4.85821	1.20145e-06	5.22437e-05
ARID3B	SLN	chr11-107712163-107712205	0.344777	0.0277342	12.4315	3.05153e-35	7.80968e-33
ARID3B	TTLL5	chr14-75674353-75674416	0.323075	0.0781386	4.13464	3.58368e-05	0.00106582
ARID3B	SV2B	chr15-91239223-91239262	0.275865	0.0716907	3.84799	0.000119793	0.00299525
ARID3B	BRINP1	chr9-119179290-119179342	0.236598	0.0500173	4.73031	2.27194e-06	9.26202e-05
ARID3B	SLC1A7	chr1-53140068-53140383	0.234922	0.0561249	4.18571	2.86572e-05	0.000877534
ARID3B	COL4A4	chr2-227188342-227188579	0.229245	0.0540185	4.24383	2.21593e-05	0.000699673
ARID3B	HCN1	chr5-45454359-45454462	0.218666	0.0406296	5.38195	7.52896e-08	4.14625e-06
ARID3B	ARHGAP26	chr5-143128397-143128560	0.15998	0.0416426	3.84175	0.000122933	0.00306115
ARID3B	CNNM4	chr2-96788562-96788589	0.113048	0.00981854	11.5138	1.69333e-30	3.92418e-28
ARID3B	CPVL	chr7-28923608-28923753	0.0971618	0.0256071	3.79433	0.00014886	0.0036005
ARID3B	MCF2	chrX-139642307-139642467	0.0503794	0.0138392	3.64033	0.000273547	0.00599249
ARID3B	LIN7A	chr12-80936140-80936396	-0.116721	0.020406	-5.71992	1.09548e-08	6.9029e-07
ARID3B	MIR181A1HG	chr1-198934946-198935176	-0.174183	0.0436837	-3.98738	6.73073e-05	0.00183082
ARID3B	PRDM1	chr6-106080456-106080804	-0.205242	0.0348476	-5.8897	3.9927e-09	2.6858e-07
ARID3B	ITM2B	chr13-48233831-48233984	-0.292085	0.0712252	-4.10086	4.14605e-05	0.0012093
ARID3B	GLIS3	chr9-4078658-4078770	-6.87266	1.97418	-3.48127	0.000501748	0.00988461
ARID4A	NTRK2	chr9-84990593-84990752	0.384444	0.100457	3.82693	0.000130551	0.00322298
ARID4A	STMN4	chr8-27258421-27258596	0.268519	0.050303	5.33803	9.58624e-08	5.18277e-06
ARID4A	ITM2B	chr13-48233831-48233984	0.239011	0.0546014	4.37737	1.21237e-05	0.000411248
ARID4A	TNR	chr1-175714274-175714442	0.21025	0.0258758	8.12538	4.97889e-16	6.48789e-14
ARID4A	STMN4	chr8-27274467-27274490	0.182386	0.0511058	3.56878	0.000360193	0.0075198
ARID4A	MPP4	chr2-201781400-201781416	0.168244	0.0237791	7.07526	1.58341e-12	1.58591e-10
ARID4A	EEF1A2	chr20-63502156-63502258	0.11053	0.0315066	3.50817	0.000453023	0.00908295
ARID4A	SLC38A5	chrX-48539338-48539361	0.0859184	0.0209157	4.10784	4.023e-05	0.00117844
ARID4A	PCOLCE2	chr3-142982156-142982236	0.0674972	0.0156122	4.32336	1.55059e-05	0.000511627
ARID4A	SCRT2	chr20-689015-689159	0.055341	0.0098475	5.61981	1.96159e-08	1.18876e-06
ARID4A	NPPC	chr2-231926404-231926465	0.0395966	0.00748786	5.28811	1.25981e-07	6.66073e-06
ARID4A	PKDCC	chr2-42046873-42047062	-0.0564756	0.0160506	-3.51859	0.000435674	0.00879886
ARID4A	DLC1	chr8-13437464-13437591	-0.067034	0.0138184	-4.85107	1.24522e-06	5.39591e-05
ARID4A	ANK3	chr10-60123239-60123417	-2.23674	0.573559	-3.89976	9.69984e-05	0.00250444
ARID4B	DPP10	chr2-115197949-115198050	0.52273	0.117282	4.45705	8.40014e-06	0.000297231
ARID4B	LRP1B	chr2-140269081-140269267	0.125374	0.0314809	3.98255	6.87749e-05	0.0018657
ARID4B	FSTL4	chr5-133703080-133703327	0.124707	0.0350813	3.55481	0.000380036	0.00786023
ARID4B	NES	chr1-156673849-156673911	0.120429	0.0213438	5.64232	1.72136e-08	1.05268e-06
ARID4B	SLC38A5	chrX-48539338-48539361	0.111963	0.0162609	6.88538	6.08054e-12	5.74089e-10
ARID4B	POU2F2	chr19-42268387-42268536	0.0310829	0.00777223	3.99922	6.40304e-05	0.00175665
ARID4B	GRIN3A	chr9-101486000-101486027	-0.00933966	0.00176452	-5.29303	1.22634e-07	6.49681e-06
ARID4B	TSPAN8	chr12-71475350-71475427	-0.0248908	0.00501407	-4.9642	7.00541e-07	3.20844e-05
ARID4B	BEST1	chr11-61949721-61949751	-0.0396457	0.00802894	-4.93785	8.01644e-07	3.62067e-05
ARID4B	FBN2	chr5-128228607-128228699	-0.0551649	0.0139533	-3.95352	7.752e-05	0.00206889
ARID4B	LTBP1	chr2-33108885-33108911	-0.100943	0.0268297	-3.76234	0.000169265	0.00401041
ARID4B	FTH1	chr11-61949721-61949751	-0.160793	0.046136	-3.48519	0.000493781	0.00975168
ARID4B	KCNK1	chr1-233615116-233615146	-0.184934	0.0402451	-4.5952	4.37177e-06	0.000166181
ARID4B	CA10	chr17-51867104-51867216	-0.26999	0.0753204	-3.58455	0.00033923	0.00716124
ARID5A	RP1	chr8-54615354-54615384	1.82087	0.391148	4.65519	3.27556e-06	0.000128391
ARID5A	RHO	chr3-129528572-129528629	1.09895	0.265182	4.14414	3.43678e-05	0.00102836
ARID5A	RAX2	chr19-3775081-3775115	0.648188	0.107269	6.04262	1.56558e-09	1.11548e-07
ARID5A	CRX	chr19-47820056-47820094	0.476898	0.0931566	5.11932	3.11894e-07	1.53504e-05
ARID5A	GADD45A	chr1-67686807-67686839	0.244926	0.0522388	4.68858	2.78476e-06	0.000111159
ARID5A	PHLDA2	chr11-2930338-2930364	0.238277	0.0106846	22.301	8.88922e-108	4.11334e-105
ARID5A	KCNK12	chr2-47534460-47534502	0.183276	0.0285767	6.41348	1.48216e-10	1.2024e-08
ARID5A	CDKN1A	chr6-36680151-36680266	0.128947	0.0276701	4.66018	3.19722e-06	0.000125708
ARID5A	DUSP1	chr5-172772489-172772574	0.120786	0.0302171	3.99727	6.45044e-05	0.00176749
ARID5A	CCDC63	chr12-110813353-110813502	0.0985081	0.00224427	43.8932	0	0
ARID5A	KEL	chr7-142857097-142857274	0.0596983	0.0148133	4.03006	5.61417e-05	0.0015701
ARID5A	NGF	chr1-115338237-115338334	0.0379463	0.0104647	3.62613	0.000289045	0.00627346
ARID5B	GALNT10	chr5-154343401-154343430	0.387705	0.100203	3.86921	0.000109872	0.00278567
ARID5B	THRB	chr3-24165768-24165991	0.327234	0.0905338	3.61449	0.000302524	0.00651451
ARID5B	KCNK1	chr1-233615116-233615146	0.272065	0.061498	4.42397	9.78426e-06	0.000340066
ARID5B	GUCY1A2	chr11-106988350-106988525	0.265545	0.073787	3.59881	0.000321177	0.0068447
ARID5B	DLC1	chr8-13437464-13437591	0.264017	0.0186918	14.1247	6.74557e-45	2.02345e-42
ARID5B	ID4	chr6-19804727-19804902	0.251423	0.0400951	6.27066	3.73252e-10	2.88957e-08
ARID5B	ITM2B	chr13-48233831-48233984	0.251023	0.0582174	4.31182	1.63337e-05	0.000535637
ARID5B	PRUNE2	chr9-76855942-76856100	0.190348	0.0507482	3.75082	0.000177218	0.00416795
ARID5B	PAPPA	chr9-116395400-116395625	0.179273	0.0437878	4.09414	4.27061e-05	0.00124009
ARID5B	CREB5	chr7-28686526-28686742	0.15135	0.0397229	3.81014	0.000139813	0.00341178
ARID5B	NES	chr1-156673849-156673911	0.143999	0.0370076	3.89108	0.000100418	0.00258111
ARID5B	KCNMA1	chr10-77253065-77253204	0.128043	0.0334383	3.82925	0.000129559	0.00320094
ARID5B	TMOD1	chr9-97504728-97504964	0.0971049	0.0209757	4.62941	3.70946e-06	0.000143539
ARID5B	TMEM196	chr7-19773408-19773480	0.0898522	0.0119892	7.49445	7.17122e-14	8.03931e-12
ARID5B	NDRG1	chr8-133296274-133296298	0.0560197	0.0126837	4.41668	1.01195e-05	0.000350314
ARID5B	MCAM	chr11-119315856-119315941	0.041736	0.0117193	3.5613	0.000370625	0.00769871
ARID5B	GRIN3A	chr9-101486000-101486027	0.0224326	0.00295957	7.57971	3.74367e-14	4.28549e-12
ARID5B	SCO2	chr22-50473920-50473983	0.0146993	0.00236892	6.20506	5.66503e-10	4.27671e-08
ARID5B	GPR179	chr17-38415683-38415753	-0.00876686	0.00186552	-4.69941	2.64116e-06	0.000105978
ARID5B	ADAMTS5	chr21-26843019-26843244	-0.0217782	0.00555117	-3.92317	8.79375e-05	0.00230403
ARID5B	MYOCD	chr17-12731046-12731155	-0.0292726	0.00778039	-3.76236	0.0001692	0.00400901
ARID5B	CCBE1	chr18-59387340-59387702	-0.0299669	0.00848924	-3.52998	0.000417386	0.00849732
ARID5B	CPED1	chr7-121204644-121204759	-0.0385881	0.0107134	-3.60186	0.000317395	0.00678075
ARID5B	ADAMTS5	chr21-26967337-26967518	-0.0444513	0.00953618	-4.66132	3.17963e-06	0.000125113
ARID5B	MPP4	chr2-201781400-201781416	-0.100947	0.0283798	-3.55702	0.000376679	0.0078026
ARID5B	MYC	chr8-127679350-127679513	-0.106946	0.0271691	-3.93629	8.3268e-05	0.00220156
ARID5B	POU4F1	chr13-78584927-78585130	-0.113707	0.0313742	-3.62421	0.00029117	0.0063088
ARID5B	CITED2	chr6-139472817-139472849	-0.198919	0.0507326	-3.92093	8.87651e-05	0.00232307
ARID5B	GAP43	chr3-115658468-115658493	-0.236285	0.0522112	-4.52556	6.09003e-06	0.000223439
ARID5B	PEX5L	chr3-179961120-179961176	-0.289682	0.0609634	-4.75174	2.04411e-06	8.43377e-05
ARID5B	IGF1	chr12-102481415-102481580	-0.292187	0.0560826	-5.20993	1.92396e-07	9.83582e-06
ARID5B	NTRK2	chr9-84990593-84990752	-0.649044	0.16039	-4.04665	5.23509e-05	0.00147715
ARNT	FMN1	chr15-33093401-33093428	0.545078	0.122691	4.4427	8.98267e-06	0.000315318
ARNT	FMN1	chr15-33193255-33193351	0.313673	0.086552	3.6241	0.000291463	0.00631399
ARNT	CTNNA2	chr2-80413594-80413754	0.222033	0.0635249	3.49521	0.000475982	0.00946455
ARNT	DCC	chr18-52341616-52341641	0.213312	0.0565424	3.7726	0.000162612	0.00387668
ARNT	PAPPA	chr9-116395400-116395625	0.203128	0.0580263	3.50062	0.000466196	0.009303
ARNT	MYT1L	chr2-1972499-1972670	0.195946	0.0468454	4.18282	2.90229e-05	0.000887096
ARNT	CACNA2D4	chr12-1940066-1940122	0.177523	0.0437665	4.05613	5.02447e-05	0.00142558
ARNT	ANKRD33B	chr5-10509679-10509799	0.165965	0.0402988	4.11837	3.84378e-05	0.00113275
ARNT	NEGR1	chr1-72284172-72284202	0.115349	0.0242034	4.76582	1.90879e-06	7.9325e-05
ARNT	PAX5	chr9-37100552-37100691	0.071183	0.0150721	4.72282	2.35744e-06	9.57928e-05
ARNT	HPSE2	chr10-98660225-98660250	0.0598862	0.00907218	6.60108	4.27623e-11	3.70084e-09
ARNT	TFEC	chr7-116138771-116139501	0.0444003	0.00676911	6.55925	5.65575e-11	4.83065e-09
ARNT	AC018742.1	chr2-21289367-21289830	-0.0615561	0.0141981	-4.33551	1.4687e-05	0.000487297
ARNT	SEMA3B	chr3-50221726-50221861	-0.0747539	0.0185421	-4.03157	5.5792e-05	0.00156167
ARNT	GRM8	chr7-127014039-127014184	-0.157061	0.0337403	-4.65499	3.28012e-06	0.000128543
ARNT	FLRT2	chr14-85483261-85483312	-0.291044	0.0684061	-4.25464	2.11182e-05	0.000670732
ARNT	LHX4	chr1-180219694-180219760	-0.486706	0.0860475	-5.65624	1.58745e-08	9.75993e-07
ARNT	ATOH7	chr10-68269937-68270191	-2.48536	0.614723	-4.04306	5.31303e-05	0.00149635
ARNT2	MDGA2	chr14-47010747-47010793	0.94835	0.268808	3.52798	0.000420608	0.00855091
ARNT2	FN1	chr2-215522433-215522456	0.677878	0.0780231	8.68817	4.21142e-18	6.20135e-16
ARNT2	PDE1A	chr2-182187110-182187152	0.546929	0.0836929	6.53495	6.65673e-11	5.6409e-09
ARNT2	DCC	chr18-53148269-53148473	0.482506	0.130057	3.70996	0.000208568	0.00477661
ARNT2	SH3GL3	chr15-83585644-83585736	0.434081	0.103294	4.20237	2.66293e-05	0.000822732
ARNT2	CRYBG3	chr3-97817992-97818031	0.402518	0.112286	3.58477	0.000338887	0.00715606
ARNT2	MCC	chr5-112976616-112976639	0.2248	0.0346212	6.49312	8.81271e-11	7.35914e-09
ARNT2	KEL	chr7-142963151-142963286	0.168161	0.0169652	9.91213	4.61447e-23	8.52664e-21
ARNT2	SLC9A3R1	chr17-74677648-74677661	0.156384	0.0445597	3.50955	0.000450675	0.00904583
ARNT2	AC008415.1	chr5-165565882-165566360	0.106459	0.0296007	3.59652	0.000324022	0.00689305
ARNT2	NTRK3	chr15-88191661-88191788	0.0930466	0.0236365	3.93656	8.32063e-05	0.00220034
ARNT2	PID1	chr2-229205685-229206099	0.079507	0.0161144	4.93391	8.18105e-07	3.68915e-05
ARNT2	HPSE2	chr10-98629082-98629265	-0.0683335	0.0196265	-3.48169	0.000500265	0.00985947
ARNT2	GRID2	chr4-93086529-93086748	-0.860187	0.152704	-5.63304	1.82376e-08	1.1111e-06
ARNTL	LHFPL6	chr13-39410201-39410373	1.03192	0.252187	4.09187	4.31151e-05	0.00125015
ARNTL	PPP2R2B	chr5-146827844-146827892	0.87357	0.127413	6.85622	7.56004e-12	7.06181e-10
ARNTL	PMEL	chr12-55965321-55965505	0.857875	0.146852	5.84176	5.31446e-09	3.50594e-07
ARNTL	FSTL5	chr4-161882239-161882377	0.660583	0.156285	4.22678	2.39182e-05	0.000748005
ARNTL	CA10	chr17-51941459-51941562	0.615355	0.153582	4.00668	6.20164e-05	0.00170906
ARNTL	CSRP2	chr12-76866881-76866896	0.470296	0.0910625	5.16454	2.45363e-07	1.23135e-05
ARNTL	SAMSN1	chr21-14690977-14691053	0.439664	0.0575024	7.64601	2.25245e-14	2.62364e-12
ARNTL	EGLN3	chr14-34302864-34302995	0.408238	0.108595	3.75927	0.000171359	0.00405195
ARNTL	SAMSN1	chr21-14720393-14720695	0.396769	0.0683124	5.80816	6.49798e-09	4.23719e-07
ARNTL	LINC00461	chr5-88663756-88663998	0.381126	0.10182	3.74315	0.000182801	0.00427558
ARNTL	OLFM1	chr9-135070361-135070446	0.366914	0.103779	3.53553	0.000408649	0.00834931
ARNTL	ELOVL4	chr6-79946435-79946468	0.32733	0.0379846	8.61744	7.79506e-18	1.13259e-15
ARNTL	PPEF2	chr4-75984782-75984864	0.306169	0.0481746	6.3554	2.16128e-10	1.72075e-08
ARNTL	ARHGAP26	chr5-143002961-143003064	0.295708	0.055774	5.30189	1.17105e-07	6.23038e-06
ARNTL	SNAP25	chr20-10219395-10219637	0.285419	0.0450941	6.3294	2.56172e-10	2.02439e-08
ARNTL	TULP1	chr6-35512334-35512375	0.285111	0.0713635	3.99519	6.50756e-05	0.00178012
ARNTL	SCG3	chr15-51622980-51623080	0.240587	0.0518598	4.63918	3.53884e-06	0.000137588
ARNTL	EPHB1	chr3-135128001-135128093	0.238498	0.0613076	3.8902	0.000100847	0.00259036
ARNTL	CAMK4	chr5-111280559-111280880	0.205758	0.0440831	4.66751	3.08587e-06	0.000121855
ARNTL	VTN	chr17-28336557-28336584	0.167801	0.0241626	6.94465	4.01007e-12	3.85672e-10
ARNTL	SPON1	chr11-13971138-13971166	0.156121	0.0260161	6.00093	2.02893e-09	1.4245e-07
ARNTL	CACNG3	chr16-24164492-24164672	0.155441	0.0435025	3.57314	0.000354255	0.00741826
ARNTL	SLC4A10	chr2-161625545-161625573	0.145069	0.0166345	8.72096	3.18089e-18	4.71905e-16
ARNTL	HMCN1	chr1-185790298-185790352	0.143936	0.02505	5.74594	9.39537e-09	5.98065e-07
ARNTL	PROX1	chr1-213988722-213988864	0.138799	0.0327989	4.2318	2.33919e-05	0.000733545
ARNTL	SLC24A2	chr9-19552694-19552967	0.135923	0.0330092	4.11774	3.85551e-05	0.00113555
ARNTL	PRR16	chr5-120465229-120465244	0.13003	0.0176364	7.37284	1.79272e-13	1.94987e-11
ARNTL	GNAT2	chr1-109509000-109509030	0.108096	0.0305662	3.53646	0.000407238	0.00832743
ARNTL	AC093496.1	chr3-14288525-14288645	0.104086	0.0202363	5.14351	2.74396e-07	1.36473e-05
ARNTL	RASGRP1	chr15-38535698-38535796	0.0909066	0.02297	3.95762	7.61819e-05	0.00203838
ARNTL	HEG1	chr3-124887372-124887536	0.0859257	0.0230248	3.73187	0.000191085	0.00443781
ARNTL	KCNIP1	chr5-170514296-170514313	0.0845271	0.0213951	3.95077	7.84148e-05	0.00208944
ARNTL	GJD2	chr15-34799833-34799902	0.066712	0.0186139	3.58399	0.000339929	0.00717061
ARNTL	SLC32A1	chr20-38666484-38666610	0.0613587	0.0124986	4.90925	9.27544e-07	4.13002e-05
ARNTL	HHIP	chr4-144647228-144647419	0.0602759	0.0114683	5.25587	1.50139e-07	7.82861e-06
ARNTL	TAC3	chr12-57128318-57128438	0.0309309	0.00490678	6.3037	3.01861e-10	2.36468e-08
ARNTL	THSD4	chr15-71634929-71635085	-0.0319475	0.00903397	-3.53637	0.000407409	0.00833004
ARNTL	SUSD2	chr22-24156248-24156304	-0.0320347	0.00766303	-4.18042	2.93236e-05	0.000895281
ARNTL	GRM5	chr11-89063649-89063839	-0.0834251	0.0188884	-4.41675	1.01178e-05	0.000350271
ARNTL	EMP3	chr19-48322132-48322174	-0.0888636	0.023374	-3.80182	0.000144418	0.00350989
ARNTL	NTRK1	chr1-156839883-156839940	-0.112837	0.0284325	-3.96858	7.27726e-05	0.00195917
ARNTL	S100A13	chr1-153728908-153728991	-0.119077	0.0286031	-4.16309	3.16389e-05	0.000957256
ARNTL	PMEL	chr12-56020896-56021037	-0.155444	0.0398734	-3.89844	9.74016e-05	0.00251366
ARNTL	TNR	chr1-175842076-175842188	-0.216988	0.0457562	-4.74226	2.14224e-06	8.78919e-05
ARNTL	DDIT4	chr10-72260275-72260411	-0.322705	0.0468292	-6.89111	5.84772e-12	5.53209e-10
ARNTL2	PRR16	chr5-120613842-120613903	6.15235	1.76722	3.48137	0.000500834	0.00986878
ARNTL2	NEDD4L	chr18-58221421-58221520	6.10847	1.67933	3.63744	0.000276702	0.00604886
ARNTL2	SEMA6D	chr15-47727748-47727929	3.79848	0.801721	4.73791	2.19347e-06	8.97196e-05
ARNTL2	FGF14	chr13-101876286-101876308	3.50677	0.951883	3.68403	0.000230781	0.00519665
ARNTL2	ZFHX4	chr8-76842857-76843179	3.18734	0.690885	4.61341	4.02431e-06	0.00015437
ARNTL2	PRDM1	chr6-106088043-106088107	2.25971	0.546764	4.13288	3.61147e-05	0.00107305
ARNTL2	AC112206.2	chr5-67475636-67475700	2.14821	0.562745	3.81737	0.000135741	0.0033295
ARNTL2	MEIS2	chr15-36887221-36887469	2.05536	0.57403	3.58057	0.00034526	0.00726004
ARNTL2	EFNA5	chr5-107532071-107532422	1.90942	0.533622	3.57822	0.000348131	0.0073109
ARNTL2	GRID2	chr4-93086529-93086748	1.90073	0.486693	3.90539	9.47604e-05	0.00245477
ARNTL2	LRP1B	chr2-141898594-141898993	1.56143	0.35989	4.33864	1.451e-05	0.000482167
ARNTL2	ANKS1B	chr12-99245955-99246067	1.48238	0.339131	4.37112	1.24954e-05	0.000422606
ARNTL2	SEMA3C	chr7-80907102-80907465	1.23885	0.323812	3.82584	0.000131096	0.00323417
ARNTL2	PRKCB	chr16-24116969-24117297	1.20945	0.327197	3.69641	0.000219822	0.00499096
ARNTL2	KCNB2	chr8-72604957-72605113	1.15911	0.294231	3.93946	8.22454e-05	0.0021776
ARNTL2	CLSTN2	chr3-140134527-140134548	1.12238	0.228678	4.90812	9.3483e-07	4.1583e-05
ARNTL2	DACH2	chrX-86369547-86369619	1.11801	0.300843	3.71625	0.000203384	0.00467747
ARNTL2	LHFPL6	chr13-39465005-39465102	0.968895	0.229401	4.22359	2.42503e-05	0.000757458
ARNTL2	THRB	chr3-24238406-24238435	0.959059	0.16308	5.88093	4.22045e-09	2.8291e-07
ARNTL2	HS3ST2	chr16-22728414-22728458	0.776315	0.114939	6.75417	1.5116e-11	1.37127e-09
ARNTL2	COL4A3	chr2-227179981-227180007	0.753464	0.114892	6.55802	5.7031e-11	4.86759e-09
ARNTL2	PID1	chr2-229129875-229129963	0.673037	0.0726467	9.26452	2.33453e-20	3.85952e-18
ARNTL2	SEMA5A	chr5-9165835-9165913	0.670879	0.190377	3.52396	0.000427013	0.00865589
ARNTL2	LINC02208	chr5-118486888-118486956	0.648217	0.115778	5.5988	2.21433e-08	1.33059e-06
ARNTL2	SCN9A	chr2-166193559-166193600	0.597874	0.158406	3.77431	0.00016132	0.00385209
ARNTL2	PAPPA	chr9-116363567-116363676	0.582431	0.152086	3.82962	0.000129122	0.00319269
ARNTL2	NMNAT2	chr1-183234736-183234823	0.5363	0.0990252	5.4158	6.23595e-08	3.48702e-06
ARNTL2	CADPS2	chr7-122328735-122329522	0.533321	0.139286	3.82896	0.000129491	0.00319946
ARNTL2	NEGR1	chr1-72282962-72283056	0.532808	0.0659184	8.08285	7.09895e-16	9.14495e-14
ARNTL2	PRR16	chr5-120465229-120465244	0.53182	0.0713657	7.45204	9.89473e-14	1.09667e-11
ARNTL2	SKAP2	chr7-26813424-26813805	0.509402	0.138931	3.66658	0.000247135	0.0055046
ARNTL2	ARHGAP26	chr5-142686496-142686665	0.484235	0.132727	3.64834	0.00026531	0.00584102
ARNTL2	COL15A1	chr9-98916675-98916737	0.438997	0.0665462	6.59687	4.39334e-11	3.79664e-09
ARNTL2	GNG2	chr14-51979259-51979273	0.342761	0.068963	4.97021	6.79222e-07	3.12106e-05
ARNTL2	ALMS1	chr2-73385711-73385736	0.249219	0.0525002	4.747	2.09131e-06	8.60705e-05
ARNTL2	SLC23A2	chr20-4824315-4824396	0.24496	0.063432	3.86178	0.000113234	0.00285845
ARNTL2	MLXIP	chr12-122023716-122023764	0.219933	0.0592256	3.71348	0.000205476	0.00471749
ARNTL2	CHRNB4	chr15-78811432-78811473	0.212818	0.0335716	6.33925	2.40106e-10	1.9025e-08
ARNTL2	HMCN1	chr1-185926742-185926813	0.198276	0.0344106	5.76206	8.54279e-09	5.46632e-07
ARNTL2	HS3ST2	chr16-22857613-22857944	0.178473	0.0459607	3.88317	0.000103728	0.00265162
ARNTL2	HS3ST5	chr6-114343104-114343199	0.15512	0.0265393	5.84492	5.22231e-09	3.44931e-07
ARNTL2	NFATC2	chr20-51423827-51423869	0.150968	0.0405275	3.72508	0.000196241	0.00453992
ARNTL2	CHD5	chr1-6180124-6180444	0.141932	0.0362263	3.91792	8.98722e-05	0.00234703
ARNTL2	CEP120	chr5-123513221-123513251	0.129544	0.0346129	3.74264	0.000183041	0.00428036
ARNTL2	SCO2	chr22-50620717-50620748	0.102532	0.0203656	5.03457	4.86537e-07	2.3e-05
ARNTL2	ITPR1	chr3-4492531-4492589	0.0781465	0.0166937	4.6812	2.88824e-06	0.000114893
ARNTL2	MFRP	chr11-119353073-119353136	0.0754988	0.0124077	6.08484	1.20597e-09	8.73342e-08
ARNTL2	AF279873.3	chr8-33566266-33566415	0.0718452	0.0115062	6.24405	4.42923e-10	3.39896e-08
ARNTL2	IFT172	chr2-27409228-27409280	-0.102554	0.0267639	-3.8318	0.00012793	0.00316727
ARNTL2	COL4A3	chr2-227163666-227163761	-0.245325	0.0442789	-5.54045	3.08802e-08	1.81509e-06
ARNTL2	AC073365.1	chr3-191425082-191425162	-0.284781	0.065421	-4.35305	1.3548e-05	0.000453439
ARNTL2	LHX4	chr1-180188899-180188987	-0.561263	0.0962375	-5.83206	5.63527e-09	3.70452e-07
ARNTL2	FGFR1	chr8-38440599-38440965	-0.617269	0.173021	-3.5676	0.00036193	0.00754764
ARNTL2	KLF7	chr2-207253026-207253208	-0.750632	0.202687	-3.70341	0.000214013	0.00487932
ARNTL2	SLC13A3	chr20-46777203-46777664	-0.859108	0.213623	-4.02161	5.81929e-05	0.00161912
ARNTL2	RALYL	chr8-84828708-84828798	-0.875515	0.230232	-3.80275	0.000143993	0.00350098
ARNTL2	EBF1	chr5-158725460-158725767	-1.0175	0.272638	-3.73206	0.000191313	0.00444196
ARNTL2	SKAP1	chr17-48263553-48263822	-1.14507	0.228803	-5.00458	5.69787e-07	2.65612e-05
ARNTL2	SEMA6D	chr15-47602178-47602381	-1.71527	0.276076	-6.21304	5.43516e-10	4.11365e-08
ARNTL2	DPP10	chr2-114729092-114729181	-1.72079	0.489273	-3.51704	0.000438328	0.00884176
ARNTL2	TENM3	chr4-182716285-182716415	-1.74153	0.426224	-4.08596	4.43099e-05	0.0012806
ARNTL2	FMN1	chr15-33193255-33193351	-1.76391	0.371742	-4.74499	2.11509e-06	8.69485e-05
ARNTL2	HMCN1	chr1-185843445-185843580	-1.7914	0.304237	-5.88819	4.02392e-09	2.70475e-07
ARNTL2	KCNB2	chr8-72696001-72696064	-1.9624	0.395082	-4.96707	6.91468e-07	3.17138e-05
ARNTL2	PEX5L	chr3-180018781-180018823	-4.30042	1.20229	-3.57687	0.000349339	0.00733188
ARNTL2	AC112206.2	chr5-67341677-67341724	-5.3127	1.29139	-4.11393	3.92284e-05	0.0011528
ARX	ALDH1A1	chr9-72935763-72935847	6.66608	1.85638	3.59091	0.000331034	0.0070211
ARX	HOXB5	chr17-48547129-48547241	6.49993	0.96152	6.76006	1.45004e-11	1.31796e-09
ARX	OLFM3	chr1-101905329-101905428	3.25247	0.894838	3.63471	0.000279614	0.0061034
ARX	LHX2	chr9-124008585-124008896	2.14284	0.605762	3.53742	0.000405828	0.00830266
ARX	DMRTA2	chr1-50479597-50479802	1.46229	0.153781	9.50889	2.33006e-21	4.03111e-19
ARX	WLS	chr1-68320203-68320226	1.33722	0.367913	3.63461	0.000279718	0.00610511
ARX	HOPX	chr4-56689647-56689758	1.31876	0.234931	5.61341	2.03194e-08	1.22825e-06
ARX	MASP1	chr3-187275095-187275140	0.842941	0.0402419	20.9468	1.464e-95	6.39181e-93
ARX	EMX2	chr10-117501269-117501540	0.722414	0.130046	5.55505	2.84039e-08	1.67912e-06
ARX	CCND2	chr12-4271973-4272177	0.678388	0.181559	3.73647	0.000187593	0.00437012
ARX	EMX2	chr10-117448720-117448758	0.544233	0.131581	4.13609	3.55914e-05	0.0010598
ARX	DMRTA2	chr1-50427166-50427187	0.473719	0.050478	9.38466	7.55933e-21	1.27613e-18
ARX	KCNG1	chr20-51019837-51019895	0.442888	0.126386	3.50424	0.000459735	0.00919528
ARX	POU3F3	chr2-104790120-104790242	0.291371	0.0331583	8.78729	1.76028e-18	2.65131e-16
ARX	WLS	chr1-68294048-68294328	0.261668	0.0749354	3.49192	0.000481516	0.00955164
ARX	WNT7B	chr22-46070400-46070544	0.167319	0.0437584	3.82369	0.000132198	0.00325572
ARX	FAM181A	chr14-93926318-93926692	0.141798	0.0207913	6.82005	9.57977e-12	8.85654e-10
ARX	POU3F3	chr2-104853802-104854335	0.13961	0.0277828	5.02504	5.11267e-07	2.40778e-05
ARX	WLS	chr1-68141036-68141227	-0.406183	0.103918	-3.9087	9.33722e-05	0.00242481
ARX	EMX2	chr10-117503149-117503413	-0.69056	0.171143	-4.03499	5.4976e-05	0.00154115
ARX	WNT7B	chr22-45838426-45838663	-0.79027	0.117809	-6.70806	2.06951e-11	1.85656e-09
ASCL1	EEF1D	chr8-143516825-143516852	0.66676	0.128609	5.18439	2.20623e-07	1.11633e-05
ASCL1	HES5	chr1-2544982-2545135	0.530782	0.0590327	8.99132	2.85549e-19	4.48418e-17
ASCL1	HSPB1	chr7-76234910-76234981	0.199904	0.0291605	6.8553	7.50525e-12	7.01615e-10
ASCL1	AL139246.5	chr1-2544982-2545135	0.159205	0.0340902	4.67011	3.04718e-06	0.000120475
ASCL1	MPPED2	chr11-30585898-30586041	0.102688	0.028741	3.57288	0.000354907	0.00742884
ASCL1	HSPB1	chr7-76302468-76302518	0.0928789	0.0224999	4.12797	3.68732e-05	0.00109289
ASCL1	FEZF2	chr3-62368793-62369038	0.0927784	0.022777	4.07334	4.66963e-05	0.00133922
ASCL1	KLHDC8B	chr3-49173902-49174038	0.0765439	0.0135733	5.63929	1.75013e-08	1.06926e-06
ASCL1	MATK	chr19-3775081-3775115	-0.110297	0.0266701	-4.13561	3.5665e-05	0.00106164
ASCL1	EFNA5	chr5-107672209-107672289	-0.110308	0.0253555	-4.35046	1.37658e-05	0.000459737
ASCL1	C16orf74	chr16-85610511-85610573	-0.129845	0.0247513	-5.24601	1.58419e-07	8.22415e-06
ASCL1	RAX2	chr19-3775081-3775115	-0.380759	0.0590465	-6.44846	1.17748e-10	9.66919e-09
ASCL2	POU6F2	chr7-39405673-39405835	22.8107	4.2361	5.38484	7.42661e-08	4.09359e-06
ASCL2	ANKS1B	chr12-99087210-99087247	16.317	4.15402	3.928	8.62724e-05	0.00226776
ASCL2	DLK1	chr14-100726758-100726826	1.85928	0.154085	12.0666	2.58099e-33	6.35396e-31
ASCL2	IGFBP5	chr2-216695764-216695816	1.62929	0.242735	6.71221	2.01641e-11	1.81212e-09
ASCL2	CCND1	chr11-69640950-69641086	1.5442	0.217029	7.11517	1.18843e-12	1.20233e-10
ASCL2	IGFBP2	chr2-216606900-216607078	1.51382	0.423068	3.57818	0.000347559	0.00730147
ASCL2	SFRP2	chr4-153789128-153789149	1.39412	0.318702	4.37436	1.2296e-05	0.000416515
ASCL2	IGFBP5	chr2-216635765-216635850	1.36639	0.322557	4.23613	2.29355e-05	0.00072098
ASCL2	HES5	chr1-2446533-2446599	1.21253	0.316364	3.83272	0.000127463	0.00315703
ASCL2	GRID2	chr4-93086529-93086748	0.718033	0.191606	3.74746	0.000179752	0.0042173
ASCL2	LRRC17	chr7-102934727-102934759	0.664197	0.121344	5.47365	4.50619e-08	2.57774e-06
ASCL2	ATP1A2	chr1-160115637-160115758	0.63695	0.122563	5.19693	2.06388e-07	1.04976e-05
ASCL2	TPD52L1	chr6-125104454-125104578	0.598596	0.100175	5.97552	2.3652e-09	1.64211e-07
ASCL2	ATP1A2	chr1-160095715-160095908	0.564394	0.152608	3.69833	0.000218126	0.00495704
ASCL2	DLK1	chr14-100711188-100711294	0.561424	0.149531	3.75458	0.000174536	0.0041146
ASCL2	CSRP2	chr12-76764445-76764572	0.557915	0.114759	4.86163	1.18079e-06	5.14142e-05
ASCL2	RGS16	chr1-182611817-182611858	0.549693	0.144206	3.81185	0.000138706	0.00338925
ASCL2	SLITRK2	chrX-145817400-145817431	0.544514	0.129264	4.21243	2.5468e-05	0.000790885
ASCL2	NR2F1	chr5-93582771-93583223	0.542301	0.100458	5.39826	6.87515e-08	3.81208e-06
ASCL2	ASCL1	chr12-102957351-102957685	0.42251	0.075892	5.56725	2.65029e-08	1.57288e-06
ASCL2	EGFR	chr7-55100386-55100412	0.405649	0.103751	3.90983	9.29322e-05	0.00241515
ASCL2	NECAB2	chr16-83968555-83968631	0.405359	0.0743017	5.45558	4.98794e-08	2.83213e-06
ASCL2	RAMP2	chr17-42744966-42745010	0.400708	0.0651067	6.15463	7.7927e-10	5.77747e-08
ASCL2	GCK	chr7-44284226-44284285	0.400595	0.10147	3.94791	7.93306e-05	0.0021089
ASCL2	NECAB2	chr16-83953056-83953221	0.396852	0.0844886	4.69711	2.67094e-06	0.000107046
ASCL2	DDIT4	chr10-72273574-72273711	0.381913	0.0866588	4.40709	1.05789e-05	0.000364495
ASCL2	COLEC12	chr18-395475-395781	0.360924	0.0586351	6.15543	7.76749e-10	5.75939e-08
ASCL2	COL11A1	chr1-103108523-103108576	0.356177	0.0935451	3.80754	0.000141141	0.0034413
ASCL2	CXCR4	chr2-136025586-136025667	0.355062	0.0801656	4.42911	9.56282e-06	0.000333184
ASCL2	EPHB2	chr1-22711107-22711311	0.354783	0.0754264	4.7037	2.59217e-06	0.000104176
ASCL2	MGARP	chr4-139177219-139177559	0.331579	0.0735878	4.50589	6.67991e-06	0.000242133
ASCL2	SLC2A1	chr1-43008720-43008798	0.329527	0.0801444	4.11166	3.95762e-05	0.00116168
ASCL2	COL1A2	chr7-94300813-94300893	0.322866	0.0686367	4.70398	2.58334e-06	0.00010388
ASCL2	MYB	chr6-135181194-135181314	0.312929	0.0677863	4.61641	3.94933e-06	0.000151764
ASCL2	NTRK2	chr9-84669244-84669301	0.29562	0.0548513	5.38947	7.22896e-08	3.99083e-06
ASCL2	EGR1	chr5-138465047-138465201	0.268495	0.0634811	4.22953	2.3611e-05	0.000739661
ASCL2	EMP3	chr19-48322132-48322174	0.250158	0.0508935	4.91532	8.99229e-07	4.01501e-05
ASCL2	NBL1	chr1-19596827-19596880	0.231912	0.0404443	5.73412	1.00624e-08	6.37618e-07
ASCL2	RAMP2	chr17-42677073-42677170	0.22772	0.0526644	4.32399	1.54612e-05	0.00051027
ASCL2	PLAUR	chr19-43636176-43636334	0.209307	0.0500021	4.18595	2.86212e-05	0.000876604
ASCL2	RCOR2	chr11-63917831-63918361	0.205188	0.0530433	3.86832	0.000110272	0.00279421
ASCL2	VSX2	chr14-74214168-74214420	0.197676	0.051209	3.86018	0.000114007	0.00287431
ASCL2	SMOC1	chr14-69842847-69843066	0.163029	0.0209953	7.76504	8.93618e-15	1.07394e-12
ASCL2	EGFR	chr7-55018921-55018994	0.157893	0.0373454	4.22791	2.37843e-05	0.000744275
ASCL2	LINC00958	chr11-13009240-13009341	0.135139	0.0312894	4.31901	1.58131e-05	0.000520702
ASCL2	LINC01204	chrX-45454669-45454751	0.131304	0.0142224	9.23221	3.1441e-20	5.1691e-18
ASCL2	PRSS56	chr2-232519675-232519977	0.117989	0.0190548	6.19205	6.1537e-10	4.62549e-08
ASCL2	LINC02334	chr13-37869272-37869293	0.0816166	0.0177944	4.58663	4.55439e-06	0.000172306
ASCL2	CLDN11	chr3-170357519-170357677	0.0618513	0.0133884	4.61978	3.88557e-06	0.000149597
ASCL2	CA9	chr9-35604353-35604391	0.0614141	0.0159154	3.85878	0.000114609	0.00288723
ASCL2	HOXC4	chr12-54017415-54017555	0.0522354	0.00650583	8.029	1.08401e-15	1.38465e-13
ASCL2	WNT16	chr7-121328924-121329002	0.0397203	0.00888323	4.47138	7.84956e-06	0.00027981
ASCL2	EFNA1	chr1-155127392-155127434	-0.0919936	0.0250122	-3.67795	0.000236266	0.00529903
ASCL2	CNGA3	chr2-98348432-98348464	-0.100882	0.0232674	-4.33575	1.46563e-05	0.000486437
ASCL2	MCAM	chr11-119375715-119375789	-0.16845	0.0402634	-4.1837	2.89099e-05	0.000884244
ASCL2	PRR16	chr5-120464225-120464277	-0.170278	0.0401457	-4.2415	2.23879e-05	0.000705919
ASCL2	CDKN2D	chr19-10569060-10569079	-0.204146	0.057984	-3.52073	0.00043211	0.00873903
ASCL2	B3GAT2	chr6-70957039-70957199	-0.210348	0.0545082	-3.85902	0.000114508	0.0028851
ASCL2	ROGDI	chr16-4846495-4846541	-0.256718	0.0617363	-4.1583	3.23076e-05	0.000974584
ASCL2	ZNF326	chr1-89995335-89995376	-0.357939	0.0777332	-4.60471	4.17786e-06	0.000159572
ASCL2	CRMP1	chr4-5890249-5890276	-0.404854	0.114843	-3.52527	0.000424781	0.00861931
ASCL2	PRSS35	chr6-83431172-83431238	-0.56032	0.139036	-4.03004	5.61443e-05	0.00157011
ASCL2	PRDX1	chr1-45491413-45491506	-0.581263	0.143913	-4.03899	5.40575e-05	0.00151814
ASCL2	ATP1A3	chr19-41994335-41994380	-0.635348	0.123843	-5.13026	2.94661e-07	1.45676e-05
ASCL2	AOC2	chr17-42844437-42844556	-0.949161	0.23001	-4.12661	3.70889e-05	0.00109828
ASCL2	SLC24A2	chr9-19771357-19771557	-1.52133	0.413806	-3.67643	0.000237712	0.00532742
ASCL4	TBX3	chr12-114698287-114698321	18.0834	1.89646	9.53534	1.81607e-21	3.15417e-19
ASCL4	IRX3	chr16-54316823-54317589	2.63827	0.286535	9.20749	3.95263e-20	6.47292e-18
ASCL5	DPYSL3	chr5-147558887-147558919	3.94605	0.996635	3.95937	7.56549e-05	0.00202618
ASCL5	SLC6A6	chr3-14458676-14458706	3.23404	0.698848	4.62767	3.7423e-06	0.00014466
ASCL5	GNB3	chr12-6839910-6839945	1.66899	0.450297	3.70642	0.000211281	0.00482757
ASCL5	PCDH9	chr13-67230465-67230533	1.51941	0.340084	4.46774	8.04838e-06	0.000286037
ASCL5	OSBP2	chr22-30706439-30706481	0.985679	0.146275	6.73853	1.68172e-11	1.52153e-09
ASCL5	DOCK8	chr9-346548-346670	-0.700858	0.116688	-6.00627	1.96006e-09	1.37914e-07
ASCL5	SLC24A2	chr9-19552694-19552967	-1.0942	0.238621	-4.5855	4.58178e-06	0.000173127
ASCL5	NCKAP5	chr2-133599878-133599979	-5.21378	1.18207	-4.41073	1.04391e-05	0.000360221
ATF1	ID1	chr20-31604293-31604422	0.292158	0.0478581	6.10466	1.06588e-09	7.77192e-08
ATF1	CYP1B1	chr2-38202933-38203362	0.25714	0.0617853	4.16183	3.18246e-05	0.000962221
ATF1	FAM131C	chr1-16067205-16067325	-0.146636	0.0364409	-4.02393	5.76323e-05	0.00160578
ATF1	STMN4	chr8-27258421-27258596	-0.340829	0.0809822	-4.20869	2.58932e-05	0.000802782
ATF2	POU6F2	chr7-39461348-39461574	0.442292	0.105805	4.18026	2.93825e-05	0.000896886
ATF2	CADPS	chr3-62823664-62823845	0.381383	0.0942086	4.04828	5.20739e-05	0.0014705
ATF2	MECOM	chr3-169232921-169233139	0.350358	0.097961	3.57651	0.00035001	0.00734321
ATF2	ISL1	chr5-51383201-51383268	0.2842	0.0401688	7.07515	1.58501e-12	1.58729e-10
ATF2	CNGB1	chr16-57975960-57976016	0.186311	0.0477966	3.89798	9.75917e-05	0.00251793
ATF2	AKAP6	chr14-32427207-32427239	0.174405	0.0306594	5.68845	1.32962e-08	8.26695e-07
ATF2	SLIT1	chr10-97074874-97074966	0.0879084	0.0178086	4.93629	8.08697e-07	3.65043e-05
ATF2	LINC01725	chr1-83624532-83624699	0.0747421	0.016502	4.52927	5.98958e-06	0.000220219
ATF2	MATK	chr19-3775081-3775115	0.0662898	0.0155397	4.26584	2.00824e-05	0.00064127
ATF2	DMBX1	chr1-46458961-46459162	0.0461106	0.00722332	6.38357	1.80279e-10	1.4483e-08
ATF2	LAMB4	chr7-108001422-108001487	0.00962742	0.00209137	4.6034	4.20341e-06	0.000160461
ATF2	LINC01933	chr5-152086839-152086926	-0.0574097	0.0152038	-3.77602	0.000160228	0.0038318
ATF2	HS3ST2	chr16-22764852-22764903	-0.0609804	0.0068341	-8.92296	5.28572e-19	8.19738e-17
ATF2	BBOX1	chr11-26974248-26974311	-0.0751781	0.0105927	-7.09715	1.3532e-12	1.36224e-10
ATF2	P2RY14	chr3-151155215-151155394	-0.0958444	0.0196037	-4.88911	1.02743e-06	4.53476e-05
ATF2	CHST11	chr12-104415220-104415309	-0.121694	0.0323166	-3.76567	0.000167011	0.00396599
ATF2	PDE1A	chr2-182248493-182248615	-0.131992	0.037957	-3.47742	0.000508304	0.00999105
ATF2	AC112206.2	chr5-67381265-67381642	-0.136313	0.0331257	-4.11502	3.90429e-05	0.00114782
ATF2	SAMD7	chr3-169913451-169913611	-0.201188	0.0323826	-6.21285	5.39208e-10	4.08452e-08
ATF2	FMN1	chr15-32941950-32942115	-0.608917	0.147681	-4.12319	3.76787e-05	0.00111347
ATF3	TCEAL7	chrX-103254204-103254313	0.238315	0.0545763	4.36663	1.27352e-05	0.000429409
ATF3	JAG1	chr20-10540465-10540565	0.178251	0.048221	3.69655	0.000219665	0.00498791
ATF3	ISG15	chr1-940154-940224	0.0449695	0.011859	3.79201	0.000150233	0.00363
ATF3	PRDM13	chr6-99603179-99603335	-0.0884827	0.0194581	-4.54734	5.49124e-06	0.000203708
ATF3	PAPPA	chr9-116269988-116270043	-0.119946	0.0222194	-5.39827	6.88225e-08	3.81512e-06
ATF3	SYT1	chr12-78865672-78865839	-0.244297	0.0611476	-3.9952	6.51779e-05	0.00178264
ATF4	NRN1	chr6-5962139-5962178	0.373297	0.0906942	4.116	3.88408e-05	0.00114245
ATF4	TTYH1	chr19-54420578-54420612	0.236792	0.0298276	7.93868	2.24318e-15	2.80731e-13
ATF4	HES5	chr1-2530288-2530562	0.184111	0.0366323	5.02592	5.09149e-07	2.39875e-05
ATF4	SPHK1	chr17-76382387-76382435	0.140927	0.0116654	12.0808	2.17485e-33	5.36152e-31
ATF4	GABBR2	chr9-98317334-98317399	0.109079	0.0184186	5.92224	3.2802e-09	2.23313e-07
ATF4	SV2B	chr15-91114389-91114530	0.0912446	0.0170465	5.3527	8.84698e-08	4.81052e-06
ATF4	RFX4	chr12-106582674-106582906	0.0414052	0.0106349	3.89335	9.94731e-05	0.00255948
ATF4	SKA3	chr13-21061548-21061647	-0.0267479	0.0054083	-4.94572	7.69893e-07	3.49212e-05
ATF4	TAGLN	chr11-117099825-117099907	-0.0354078	0.00959658	-3.68963	0.00022567	0.00509769
ATF4	AL139246.5	chr1-2530288-2530562	-0.0795202	0.0220918	-3.59953	0.00032024	0.00683003
ATF4	AANAT	chr17-76382387-76382435	-0.11092	0.0225881	-4.91054	9.21529e-07	4.10633e-05
ATF4	CKB	chr14-103562324-103562350	-0.167055	0.0276136	-6.04976	1.49887e-09	1.07042e-07
ATF4	TUBB	chr6-30682259-30682295	-0.509818	0.125156	-4.07347	4.66499e-05	0.00133827
ATF5	NDUFA4L2	chr12-57152144-57152289	0.451481	0.117704	3.83572	0.000125937	0.00312512
ATF5	BBC3	chr19-47190380-47190452	0.35977	0.0761466	4.7247	2.33423e-06	9.49417e-05
ATF5	CDKN1A	chr6-36667077-36667189	0.354258	0.0242081	14.6339	4.92689e-48	1.54775e-45
ATF5	FTH1	chr11-61971854-61971890	0.322724	0.0886793	3.63922	0.000274766	0.00601346
ATF5	GADD45A	chr1-67686868-67687022	0.313328	0.0279291	11.2187	4.77682e-29	1.06668e-26
ATF5	DLK1	chr14-100711188-100711294	0.277602	0.06276	4.42323	9.81745e-06	0.000341069
ATF5	VEGFA	chr6-43769353-43769453	0.231259	0.051012	4.53343	5.87058e-06	0.000216325
ATF5	HOXB2	chr17-48555619-48555960	0.180408	0.0419838	4.29709	1.74587e-05	0.000567661
ATF5	SCG2	chr2-223622173-223622284	0.179811	0.0318169	5.65145	1.6316e-08	1.00166e-06
ATF5	SNCA	chr4-89753822-89753880	0.172301	0.0375719	4.58591	4.5708e-06	0.000172816
ATF5	AF279873.4	chr8-34044949-34045057	0.140537	0.0189584	7.41293	1.3275e-13	1.45611e-11
ATF5	PAPPA2	chr1-176552511-176553487	0.130661	0.0265072	4.92928	8.38239e-07	3.76991e-05
ATF5	LMO1	chr11-8258864-8259264	0.122811	0.0287132	4.27715	1.91095e-05	0.000614191
ATF5	BLOC1S2	chr10-100346980-100347087	0.116313	0.0224526	5.18039	2.25376e-07	1.13844e-05
ATF5	LMO2	chr11-33912508-33912757	0.0964584	0.00918958	10.4965	1.18633e-25	2.397e-23
ATF5	SST	chr3-187669903-187669938	0.0956619	0.0237912	4.0209	5.83699e-05	0.00162328
ATF5	ATF3	chr1-212608222-212608301	0.0787424	0.0139732	5.63525	1.79179e-08	1.09303e-06
ATF5	VGF	chr7-101165758-101165940	0.0770995	0.0138744	5.55697	2.81076e-08	1.66229e-06
ATF5	ALCAM	chr3-105366851-105366908	0.0753804	0.0109801	6.8652	7.00822e-12	6.57571e-10
ATF5	LINC02154	chrX-13284151-13284230	0.0675969	0.0173936	3.8863	0.000102409	0.00262348
ATF5	TGFA	chr2-70472515-70472541	0.0660448	0.00532439	12.4042	4.30228e-35	1.09909e-32
ATF5	CACNG3	chr16-24208759-24208911	0.0576621	0.0102112	5.64693	1.67456e-08	1.02627e-06
ATF5	TSPAN1	chr1-46135556-46135744	0.055131	0.0105324	5.23442	1.68572e-07	8.70609e-06
ATF5	HOXB9	chr17-48555619-48555960	0.042785	0.010289	4.15831	3.23052e-05	0.000974556
ATF5	KRT8	chr12-53006952-53006973	0.0396399	0.00845792	4.68672	2.80993e-06	0.000112035
ATF5	DHRS2	chr14-23550920-23551079	0.0299091	0.00519209	5.76052	8.61258e-09	5.50751e-07
ATF5	CDC42EP5	chr19-54420578-54420612	0.0236864	0.00652118	3.63223	0.000282265	0.00615203
ATF5	CACNA1F	chrX-49269580-49269627	-0.0410448	0.00739136	-5.55307	2.87329e-08	1.6973e-06
ATF5	AC093496.1	chr3-14285565-14285664	-0.0966223	0.0236501	-4.08549	4.43032e-05	0.00128045
ATF5	E2F1	chr20-33693736-33693991	-0.0990884	0.022095	-4.48464	7.37993e-06	0.000264755
ATF5	GATB	chr4-151719101-151719129	-0.108332	0.0238486	-4.54248	5.62069e-06	0.000208022
ATF5	LRRC3B	chr3-26646222-26646548	-0.21147	0.0326169	-6.48345	9.35574e-11	7.7845e-09
ATF5	TTYH1	chr19-54420578-54420612	-0.314536	0.0519076	-6.05954	1.41007e-09	1.01065e-07
ATF5	NR2E3	chr15-71808755-71808871	-0.514474	0.103488	-4.97134	6.74993e-07	3.10323e-05
ATF5	RHO	chr3-129493128-129493295	-0.611208	0.151277	-4.04033	5.37431e-05	0.00151122
ATF6	RIMS2	chr8-103910286-103910320	0.927426	0.207713	4.46494	8.09327e-06	0.000287446
ATF6	SEZ6L	chr22-26161924-26161957	0.834474	0.135869	6.14173	8.45272e-10	6.2382e-08
ATF6	CNTN4	chr3-2921970-2921992	0.450449	0.113954	3.9529	7.78111e-05	0.00207588
ATF6	POU6F2	chr7-39084235-39084718	0.37888	0.0725708	5.22084	1.81941e-07	9.34432e-06
ATF6	ARHGAP26	chr5-142845602-142845650	0.345343	0.0465944	7.41169	1.35023e-13	1.47945e-11
ATF6	BICD1	chr12-32156115-32156192	0.31654	0.0520391	6.08274	1.22379e-09	8.85531e-08
ATF6	CHSY3	chr5-129963458-129963599	0.264445	0.0641463	4.12252	3.77582e-05	0.0011154
ATF6	GREM2	chr1-240553548-240553591	0.246622	0.0653485	3.77395	0.000161577	0.00385679
ATF6	DST	chr6-56542373-56542416	0.219804	0.0458634	4.79258	1.67218e-06	7.03597e-05
ATF6	LINC01725	chr1-83761801-83761823	0.208486	0.0260941	7.98977	1.50622e-15	1.90615e-13
ATF6	TSPAN8	chr12-71145737-71145791	0.11116	0.02463	4.51318	6.4546e-06	0.000235152
ATF6	LINC01725	chr1-83818430-83818552	0.100559	0.0262242	3.83458	0.000126579	0.00313918
ATF6	PAX5	chr9-36802252-36802448	0.0589924	0.0127617	4.62262	3.83644e-06	0.000147913
ATF6	ISM1	chr20-13263723-13263945	0.031464	0.00591165	5.32237	1.04456e-07	5.609e-06
ATF6	LINC00880	chr3-157063990-157064040	-0.0157032	0.00371488	-4.22712	2.38636e-05	0.000746383
ATF6	SH3GL3	chr15-83585644-83585736	-0.230007	0.0486263	-4.73009	2.27305e-06	9.26603e-05
ATF6	RELN	chr7-103821072-103821838	-0.323601	0.0786521	-4.11433	3.91846e-05	0.0011517
ATF6	SAMSN1	chr21-14657776-14657960	-0.508194	0.112448	-4.51935	6.27013e-06	0.000229219
ATF6	AC112206.2	chr5-67450542-67450621	-0.682594	0.195469	-3.49208	0.000481474	0.00955108
ATF6	SH3GL2	chr9-17608508-17608565	-0.688735	0.177028	-3.89054	0.000100633	0.00258533
ATF6B	CALB1	chr8-90111341-90111370	0.471167	0.105117	4.48232	7.45944e-06	0.000267216
ATF6B	OLFM1	chr9-135075189-135075276	0.371953	0.097672	3.80818	0.000140758	0.00343289
ATF6B	PAX2	chr10-100730533-100730685	0.326523	0.0656454	4.97404	6.6661e-07	3.06746e-05
ATF6B	PAX2	chr10-100792742-100792902	0.307207	0.0745513	4.12075	3.80685e-05	0.00112336
ATF6B	HIST2H2AC	chr1-149843246-149843415	0.305933	0.0730226	4.18956	2.8168e-05	0.000864489
ATF6B	COX14	chr12-50057391-50057453	0.205599	0.0499799	4.11364	3.92457e-05	0.00115316
ATF6B	HPCA	chr1-32886373-32886434	0.150985	0.0392832	3.8435	0.000121983	0.00304057
ATF6B	CABP1	chr12-120641508-120641553	0.117047	0.0198727	5.88981	3.98304e-09	2.67981e-07
ATF6B	LMNB1	chr5-126778241-126778297	0.1152	0.0242525	4.75004	2.05967e-06	8.48909e-05
ATF6B	GJD2	chr15-34754982-34755137	0.107789	0.0242713	4.44101	9.04568e-06	0.000317139
ATF6B	FGFR1	chr8-38467901-38467942	0.084568	0.0226326	3.73656	0.000187579	0.0043701
ATF6B	KIFC1	chr6-33318085-33318154	0.0644416	0.0155356	4.14799	3.37939e-05	0.00101358
ATF6B	IER5L	chr9-129178263-129178291	0.0557723	0.014872	3.75015	0.000177655	0.00417692
ATF6B	HAP1	chr17-41812623-41812653	0.0427741	0.00820981	5.21012	1.92209e-07	9.82769e-06
ATF6B	APOLD1	chr12-12725097-12725198	0.0415907	0.00951846	4.36948	1.25723e-05	0.000424822
ATF7	KCTD16	chr5-144196683-144196775	1.26929	0.282511	4.49287	7.1068e-06	0.000256054
ATF7	GRIK1	chr21-30005901-30006141	1.11915	0.22224	5.03576	4.84163e-07	2.28954e-05
ATF7	DPP10	chr2-115084564-115084692	0.866875	0.192378	4.50609	6.67836e-06	0.000242089
ATF7	KCTD16	chr5-144420884-144421031	0.566008	0.125938	4.49435	7.05767e-06	0.000254413
ATF7	LPCAT1	chr5-1521220-1521246	0.509958	0.0359018	14.2042	2.17268e-45	6.59238e-43
ATF7	DCC	chr18-52451259-52451363	0.27204	0.0759546	3.58161	0.00034332	0.00722843
ATF7	AL356108.1	chr1-222390669-222390729	0.244017	0.020138	12.1172	1.41794e-33	3.51259e-31
ATF7	PRDM1	chr6-106066346-106066408	0.227388	0.0639578	3.55528	0.000379303	0.00784711
ATF7	CRTAC1	chr10-97975117-97975144	0.143023	0.0332658	4.29939	1.72846e-05	0.000562875
ATF7	PHACTR2	chr6-143522814-143522830	0.134983	0.028547	4.72846	2.29123e-06	9.33342e-05
ATF7	FRMPD2	chr10-48274487-48274521	0.100634	0.0226815	4.43683	9.21949e-06	0.000322517
ATF7	FGF12	chr3-192409089-192409745	-0.074584	0.0210712	-3.53961	0.000402534	0.00824427
ATF7	AC008415.1	chr5-165312638-165312749	-0.0919736	0.0258048	-3.5642	0.000366631	0.00762822
ATF7	HS6ST3	chr13-96533286-96533678	-0.129235	0.0313267	-4.1254	3.7307e-05	0.00110409
ATF7	ATP2B2	chr3-10496047-10496197	-0.426294	0.113654	-3.7508	0.000177258	0.00416855
ATF7	APBB2	chr4-40969611-40969655	-0.524448	0.126778	-4.13673	3.55043e-05	0.00105768
ATF7	MAP4	chr3-47996776-47996823	-0.724537	0.206509	-3.50851	0.000452548	0.00907546
ATF7	PEX5L	chr3-179938357-179938480	-0.763368	0.177662	-4.29675	1.74916e-05	0.000568444
ATMIN	SLC9A3R1	chr17-74767436-74767467	0.476768	0.0561296	8.49405	2.25506e-17	3.19173e-15
ATMIN	SLC3A2	chr11-62831691-62831738	0.208527	0.0383897	5.43184	5.69704e-08	3.20254e-06
ATMIN	EZR	chr6-158853523-158853561	0.175337	0.0393378	4.45721	8.38645e-06	0.000296777
ATMIN	SEMA6A	chr5-116652299-116652391	0.169866	0.0425144	3.99549	6.50621e-05	0.00177982
ATMIN	ADAMTS1	chr21-26846428-26846479	0.163073	0.0236619	6.89177	5.81671e-12	5.50421e-10
ATMIN	EPAS1	chr2-46330482-46330743	0.15861	0.0425025	3.73178	0.00019113	0.00443843
ATMIN	SERPINF1	chr17-1716001-1716052	0.147786	0.0330794	4.46762	7.99175e-06	0.000284266
ATMIN	AEBP1	chr7-44104300-44104359	0.1378	0.0246618	5.58761	2.35726e-08	1.41063e-06
ATMIN	ACP5	chr19-11578370-11578388	0.13163	0.0159306	8.26271	1.58901e-16	2.13839e-14
ATMIN	NEUROD2	chr17-39676321-39676385	0.120502	0.0226491	5.32037	1.05608e-07	5.66613e-06
ATMIN	SFRP5	chr10-97713579-97713620	0.111934	0.0148568	7.53419	5.30459e-14	5.99417e-12
ATMIN	MYRF	chr11-61691444-61691514	0.107463	0.0276799	3.88234	0.00010408	0.002659
ATMIN	NQO1	chr16-69762248-69762305	0.0961125	0.0202815	4.73892	2.17567e-06	8.90735e-05
ATMIN	CYB5D2	chr17-4143021-4143042	0.0837944	0.00994673	8.42432	4.07968e-17	5.68932e-15
ATMIN	PARD6B	chr20-50731083-50731109	0.0683667	0.017463	3.91495	9.09783e-05	0.00237139
ATMIN	NFIX	chr19-12945833-12945854	0.0589834	0.0161229	3.65836	0.000255154	0.00565118
ATMIN	SLC9A3R1	chr17-74748417-74748440	0.0525462	0.00983518	5.34268	9.34288e-08	5.06236e-06
ATMIN	ATF5	chr19-49876270-49876308	0.0421723	0.0091678	4.60004	4.27133e-06	0.000162748
ATMIN	NPFFR1	chr10-70170524-70170545	0.0172788	0.00417882	4.13486	3.57822e-05	0.0010645
ATOH1	CDKN3	chr14-54323227-54323286	10.951	2.74351	3.99159	6.60683e-05	0.00180298
ATOH1	UBE2T	chr1-202349356-202349417	3.80141	0.77635	4.89652	9.9004e-07	4.38387e-05
ATOH7	RAX	chr18-59318785-59318875	0.303393	0.0588575	5.1547	2.58607e-07	1.29217e-05
ATOH7	PRKCA	chr17-66559694-66559938	0.257298	0.0711019	3.61872	0.000297487	0.00642355
ATOH7	PRDX1	chr1-45470281-45470561	0.250276	0.0718682	3.48243	0.000498888	0.00983888
ATOH7	HEY1	chr8-79827400-79827432	0.176153	0.0245946	7.16226	8.47599e-13	8.68131e-11
ATOH7	ELAVL2	chr9-23825184-23825425	0.146525	0.0153328	9.5563	1.49718e-21	2.60858e-19
ATOH7	NPTX2	chr7-98565249-98565300	0.141045	0.00869386	16.2236	1.66318e-58	5.78428e-56
ATOH7	OTX2	chr14-56755224-56755575	0.120661	0.0302534	3.98834	6.70936e-05	0.00182619
ATOH7	DCC	chr18-52980027-52980089	0.103977	0.0142299	7.30692	2.97189e-13	3.16844e-11
ATOH7	NELL2	chr12-44603423-44603691	0.103825	0.0255384	4.06544	4.83032e-05	0.00137864
ATOH7	PCDH19	chrX-100330026-100330305	0.0531795	0.0152197	3.49412	0.000477942	0.00949344
ATOH7	DLL1	chr6-170243699-170243744	0.0385914	0.00443527	8.70103	3.76607e-18	5.56054e-16
ATOH7	EBF2	chr8-26010205-26010754	0.0158506	0.00319132	4.96679	6.91188e-07	3.1703e-05
ATOH7	DOCK8	chr9-346548-346670	-0.0332494	0.00690422	-4.81581	1.48607e-06	6.33458e-05
ATOH7	SAMD11	chr1-940463-940481	-0.0399837	0.0106307	-3.76116	0.000170009	0.00402457
ATOH7	VSX2	chr14-74257759-74258142	-0.049585	0.012507	-3.96459	7.40277e-05	0.00198874
ATOH7	SLC17A6	chr11-22349841-22349933	-0.0562941	0.00740412	-7.60308	3.12987e-14	3.6049e-12
ATOH7	TUBA1C	chr12-49227833-49227925	-0.0619624	0.0156502	-3.95922	7.56877e-05	0.00202678
ATOH7	PTF1A	chr10-23173144-23173363	-0.0709909	0.0182278	-3.89466	9.89245e-05	0.00254769
ATOH7	PRPH	chr12-49227833-49227925	-0.106087	0.0220999	-4.80034	1.60551e-06	6.78395e-05
ATOH7	ARL4C	chr2-234502248-234502311	-0.121593	0.0343202	-3.54289	0.000397426	0.00815657
ATOH7	NR2F1	chr5-93573567-93573703	-0.121598	0.034483	-3.52632	0.00042317	0.00859392
ATOH7	SOX9	chr17-72120413-72120514	-0.135512	0.0189695	-7.14366	9.67618e-13	9.86228e-11
ATOH7	NEFL	chr8-25051818-25051909	-0.199792	0.0436887	-4.57308	4.8592e-06	0.000182585
ATOH8	CCND1	chr11-69640903-69640941	1.05514	0.179194	5.88828	4.01819e-09	2.70115e-07
ATOH8	PTPRZ1	chr7-121924257-121924610	0.871722	0.200322	4.3516	1.36424e-05	0.000456149
ATOH8	HES6	chr2-238240891-238241050	0.659746	0.083512	7.90001	3.05657e-15	3.79455e-13
ATOH8	RHOC	chr1-112637309-112637361	0.610403	0.150067	4.06755	4.78513e-05	0.00136749
ATOH8	PAX2	chr10-100762339-100762359	0.5837	0.0994252	5.87074	4.47622e-09	2.98636e-07
ATOH8	TPPP3	chr16-67484164-67484278	0.547967	0.155938	3.51401	0.00044321	0.00892319
ATOH8	GULP1	chr2-188293682-188293817	0.530623	0.109877	4.82923	1.38943e-06	5.96015e-05
ATOH8	PPP1R1B	chr17-39562539-39562776	0.512719	0.134287	3.81808	0.000135258	0.00332028
ATOH8	HMGA1	chr6-34238686-34238711	0.49393	0.130331	3.78982	0.000151586	0.00365686
ATOH8	RRAD	chr16-66831017-66831047	0.475636	0.0966552	4.92096	8.73998e-07	3.91415e-05
ATOH8	PDLIM3	chr4-185567846-185567951	0.458183	0.126799	3.61347	0.000303488	0.00653271
ATOH8	FEZF2	chr3-62454815-62455016	0.421641	0.100152	4.21002	2.57556e-05	0.000798968
ATOH8	KIF14	chr1-200493557-200493624	0.412443	0.0890746	4.63031	3.69353e-06	0.000142985
ATOH8	TUBB6	chr18-12288241-12288259	0.37944	0.0464051	8.17668	3.23873e-16	4.27277e-14
ATOH8	FGF8	chr10-101768247-101768489	0.367717	0.0975443	3.76974	0.00016431	0.003911
ATOH8	EDIL3	chr5-84412103-84412147	0.347535	0.0976472	3.55909	0.00037379	0.00775335
ATOH8	SYT7	chr11-61577828-61577875	0.324882	0.0908683	3.5753	0.000351418	0.00736817
ATOH8	EFNB2	chr13-106535819-106535840	0.305924	0.047297	6.46814	1.03661e-10	8.57478e-09
ATOH8	CADM3	chr1-159171208-159171416	0.261061	0.0455752	5.72814	1.04372e-08	6.59719e-07
ATOH8	AF279873.4	chr8-34028296-34028361	0.245843	0.0268614	9.15226	6.57455e-20	1.06562e-17
ATOH8	MGLL	chr3-127775613-127775657	0.242454	0.0604859	4.00844	6.15368e-05	0.00169782
ATOH8	MOB3B	chr9-27353956-27354027	0.231902	0.0391465	5.92395	3.24391e-09	2.21096e-07
ATOH8	SERPINH1	chr11-75554475-75554702	0.230386	0.0559419	4.1183	3.84526e-05	0.00113314
ATOH8	NEUROG1	chr5-135544723-135544911	0.208426	0.0478809	4.35301	1.35534e-05	0.00045358
ATOH8	MFAP4	chr17-19387343-19387369	0.170627	0.0228562	7.46525	8.94607e-14	9.9525e-12
ATOH8	WFDC2	chr20-45470750-45470799	0.164287	0.0424244	3.87247	0.000108366	0.00275384
ATOH8	CRTAC1	chr10-98012570-98012658	0.135973	0.0316535	4.29567	1.75766e-05	0.000570738
ATOH8	TP53INP2	chr20-34704670-34704713	0.133778	0.0227808	5.87241	4.42204e-09	2.95476e-07
ATOH8	CDC25B	chr20-3800013-3800091	0.120313	0.0294079	4.09116	4.32298e-05	0.00125309
ATOH8	FOXN4	chr12-109330480-109330811	0.0924667	0.0186434	4.95977	7.16596e-07	3.2746e-05
ATOH8	DLL4	chr15-40925606-40925832	0.0897819	0.0248699	3.61007	0.000307526	0.00660543
ATOH8	ASF1B	chr19-14117205-14117284	0.0869921	0.0133732	6.50494	8.12149e-11	6.81313e-09
ATOH8	MXD3	chr5-177351890-177351930	0.0850938	0.0242182	3.51363	0.000443812	0.00893201
ATOH8	BUB1B	chr15-40069213-40069374	0.068263	0.0191097	3.57216	0.000355607	0.00744044
ATOH8	ASCL2	chr11-2211204-2211298	0.064495	0.0166867	3.86506	0.000111704	0.00282596
ATOH8	CLDN11	chr3-170356973-170357040	0.0324127	0.00874679	3.70567	0.000211875	0.00483834
ATOH8	PCDH8	chr13-52933841-52933932	-0.0881117	0.0240162	-3.66885	0.000244839	0.00546339
ATOH8	NKAIN1	chr1-31222379-31222411	-0.123671	0.0353099	-3.50243	0.000462904	0.00924919
ATOH8	SEZ6L	chr22-26168375-26168446	-0.143287	0.0370949	-3.8627	0.000112801	0.00284904
ATOH8	GALNT14	chr2-31017778-31017971	-0.151554	0.0301585	-5.02525	5.10918e-07	2.4063e-05
ATOH8	PRDM8	chr4-80197379-80197503	-0.219242	0.0577805	-3.79439	0.000148806	0.00359979
ATOH8	FSTL4	chr5-133467820-133468023	-0.26068	0.0442059	-5.89695	3.82525e-09	2.58023e-07
ATOH8	CTSD	chr11-1827380-1827429	-0.552976	0.156284	-3.53827	0.000404433	0.00827686
ATOH8	MLLT11	chr1-151060635-151060664	-1.08583	0.19565	-5.54986	2.92603e-08	1.72673e-06
ATOH8	SOX2	chr3-181611773-181612205	-1.13432	0.250818	-4.52246	6.18153e-06	0.000226352
BACH1	EDIL3	chr5-84191542-84191629	0.31964	0.0474125	6.74169	1.64801e-11	1.4916e-09
BACH1	EGFLAM	chr5-38259229-38259264	0.120507	0.0172534	6.98455	3.03022e-12	2.95429e-10
BACH1	CCDC140	chr2-222268919-222269477	0.00201543	0.000498357	4.04414	5.28738e-05	0.00149011
BACH1	ARHGAP26	chr5-143032596-143032654	-0.0550565	0.0151997	-3.6222	0.000293581	0.00635224
BACH1	ZBTB7C	chr18-48342559-48342796	-0.0658133	0.0146931	-4.47919	7.58023e-06	0.000271215
BACH1	SLC7A11	chr4-138090093-138090278	-0.0859863	0.0229395	-3.7484	0.000178939	0.00420143
BACH1	RBPMS	chr8-30320794-30320823	-0.127081	0.0342012	-3.71569	0.000203682	0.00468372
BACH1	MECOM	chr3-169387761-169388016	-0.142737	0.0269756	-5.29133	1.24237e-07	6.57587e-06
BACH1	MITF	chr3-69876151-69876401	-0.156995	0.0391679	-4.00827	6.15943e-05	0.00169914
BACH1	SLC24A2	chr9-19577603-19577626	-1.06955	0.13176	-8.11742	5.29828e-16	6.89271e-14
BACH2	USH2A	chr1-216054626-216054915	1.09042	0.170613	6.39122	1.73818e-10	1.39861e-08
BACH2	SLC24A2	chr9-19771357-19771557	0.693794	0.144126	4.81381	1.50159e-06	6.39421e-05
BACH2	THSD7A	chr7-11442323-11442358	0.654848	0.147604	4.43651	9.25081e-06	0.00032347
BACH2	FMN1	chr15-33191739-33191973	0.651411	0.0504568	12.9103	8.08774e-38	2.16736e-35
BACH2	FSTL5	chr4-162115491-162115576	0.588554	0.0925541	6.35903	2.11959e-10	1.68907e-08
BACH2	EYS	chr6-65707226-65707446	0.577562	0.0427747	13.5024	3.64138e-41	1.03263e-38
BACH2	MYO3B	chr2-170163789-170163826	0.499344	0.0636402	7.84636	4.75117e-15	5.8281e-13
BACH2	PPP4R4	chr14-94181844-94181893	0.442459	0.0989115	4.47328	7.78111e-06	0.000277638
BACH2	RGS9	chr17-65185200-65185240	0.438538	0.0870766	5.03623	4.82403e-07	2.28259e-05
BACH2	ERBB4	chr2-212243077-212243188	0.417726	0.0768736	5.43393	5.71721e-08	3.21261e-06
BACH2	KCNJ3	chr2-154815482-154815501	0.389787	0.0217328	17.9354	6.78847e-71	2.58602e-68
BACH2	LIMCH1	chr4-41480990-41481032	0.380627	0.0936731	4.06336	4.87306e-05	0.00138916
BACH2	CNGB1	chr16-57971119-57971190	0.359213	0.0401721	8.94184	4.46044e-19	6.94474e-17
BACH2	ARHGAP24	chr4-85575940-85575965	0.326592	0.0312379	10.455	1.85939e-25	3.73465e-23
BACH2	AC112206.2	chr5-67623230-67623346	0.304618	0.0396394	7.68473	1.68601e-14	1.98334e-12
BACH2	ANK2	chr4-113060949-113061017	0.293616	0.0661272	4.44017	9.10022e-06	0.000318784
BACH2	PRPH2	chr6-42695383-42695422	0.269583	0.0208032	12.9588	4.07058e-38	1.09662e-35
BACH2	SLIT2	chr4-20445131-20445212	0.239933	0.0656298	3.65586	0.00025766	0.00569814
BACH2	MIR217HG	chr2-56022422-56022579	0.226934	0.0475355	4.77399	1.8325e-06	7.64495e-05
BACH2	HKDC1	chr10-69217195-69217238	0.194145	0.0136849	14.1869	2.7819e-45	8.42653e-43
BACH2	CACNG3	chr16-24164492-24164672	0.187074	0.0408799	4.57619	4.7879e-06	0.000180239
BACH2	EPHB1	chr3-135047397-135047519	0.186073	0.0509752	3.65027	0.000263375	0.00580742
BACH2	THSD7A	chr7-11794327-11794350	0.166144	0.0281023	5.9121	3.49973e-09	2.37463e-07
BACH2	SOBP	chr6-107555596-107555785	0.154398	0.0387165	3.98791	6.71471e-05	0.00182737
BACH2	TMOD1	chr9-97504728-97504964	0.149236	0.0243236	6.13542	8.78802e-10	6.4682e-08
BACH2	MYLK	chr3-123721482-123721551	0.14903	0.0273949	5.44008	5.44354e-08	3.06975e-06
BACH2	LHX1	chr17-36837442-36837886	0.138406	0.0249855	5.53947	3.10735e-08	1.82585e-06
BACH2	ZNF804A	chr2-184597303-184597452	0.130544	0.0167733	7.78286	7.74279e-15	9.34471e-13
BACH2	GRM8	chr7-126782845-126783053	0.117875	0.00971792	12.1297	1.24024e-33	3.08099e-31
BACH2	HIST1H2AC	chr6-26123991-26124011	0.103367	0.0092869	11.1304	1.27105e-28	2.80743e-26
BACH2	LHX1	chr17-36879717-36880124	0.0967981	0.0167382	5.78305	7.54631e-09	4.86591e-07
BACH2	PRR16	chr5-120527463-120527570	0.0921341	0.0241498	3.81511	0.000136883	0.00335265
BACH2	CHST11	chr12-104610544-104610616	0.0892891	0.018253	4.89175	1.01431e-06	4.4838e-05
BACH2	SMPD3	chr16-68430789-68430978	0.0882102	0.023049	3.82708	0.000130436	0.00322081
BACH2	CABP1	chr12-120630048-120630549	0.0855269	0.0229467	3.7272	0.000194619	0.00450914
BACH2	COL4A4	chr2-227239042-227239116	0.082414	0.0204014	4.03963	5.39092e-05	0.00151475
BACH2	CALN1	chr7-72417580-72417705	0.0813817	0.0178405	4.56163	5.1319e-06	0.000191738
BACH2	PLXNA2	chr1-208069445-208069540	0.0718363	0.0174036	4.12768	3.69903e-05	0.00109577
BACH2	L1CAM	chrX-153873660-153873735	0.0707353	0.0157	4.50542	6.69454e-06	0.000242639
BACH2	KCNH6	chr17-63442892-63442920	0.0692013	0.0144343	4.79422	1.65492e-06	6.96951e-05
BACH2	PID1	chr2-228799017-228799093	0.0679328	0.0184692	3.67816	0.000236073	0.00529519
BACH2	SMPD3	chr16-68378191-68378207	0.0674304	0.0133076	5.06706	4.10974e-07	1.97176e-05
BACH2	ERCC6	chr10-49396017-49396184	0.0671368	0.0122436	5.48344	4.26692e-08	2.4523e-06
BACH2	SKAP1	chr17-48242129-48242297	0.043716	0.00926583	4.71798	2.41566e-06	9.78901e-05
BACH2	GRM3	chr7-86696217-86696249	0.0349541	0.00954586	3.66171	0.000251767	0.00559026
BACH2	LAMB4	chr7-107994075-107994278	0.0285585	0.00619707	4.60838	4.10416e-06	0.000157077
BACH2	NELL1	chr11-21242743-21242768	0.0251066	0.00575504	4.36254	1.29742e-05	0.000436495
BACH2	HPSE2	chr10-98584476-98584503	0.021895	0.00329246	6.65006	3.07354e-11	2.70006e-09
BACH2	SKAP1	chr17-48048942-48048995	-0.00668424	0.00177558	-3.76454	0.000167854	0.00398217
BACH2	DMBX1	chr1-46478751-46478863	-0.0441346	0.0106516	-4.14347	3.4476e-05	0.00103095
BACH2	LINC02208	chr5-118592433-118592628	-0.065375	0.0156399	-4.18002	2.93922e-05	0.000897143
BACH2	KIRREL3	chr11-126498315-126498344	-0.0877539	0.0211043	-4.15811	3.23766e-05	0.000976214
BACH2	PDZRN4	chr12-41361777-41362115	-0.0957211	0.0151569	-6.31533	2.80421e-10	2.20792e-08
BACH2	KCNJ3	chr2-154830517-154830762	-0.115177	0.0278417	-4.13683	3.54833e-05	0.00105729
BACH2	PCBP4	chr3-52056551-52056605	-0.12959	0.0302541	-4.28338	1.85757e-05	0.000599266
BACH2	PAPPA	chr9-116205223-116205370	-0.143543	0.0288064	-4.98302	6.36467e-07	2.93941e-05
BACH2	MBP	chr18-77211746-77211793	-0.149674	0.0329797	-4.53837	5.72952e-06	0.000211653
BACH2	TSHZ2	chr20-53337677-53337714	-0.320858	0.0911245	-3.52109	0.000432128	0.00873916
BACH2	PKM	chr15-72154980-72155122	-0.369314	0.0634979	-5.81616	6.19461e-09	4.04939e-07
BACH2	RBMS3	chr3-28761363-28761763	-0.4551	0.123864	-3.67419	0.000240025	0.00537266
BACH2	KCNH5	chr14-62714967-62715126	-1.31748	0.203549	-6.47256	1.00531e-10	8.33431e-09
BARHL2	CPNE4	chr3-131988380-131988413	3.26156	0.413469	7.88828	3.36624e-15	4.17025e-13
BARHL2	HMGCS1	chr5-43284936-43285095	2.35988	0.62914	3.75097	0.000177075	0.00416544
BARHL2	MGAT4C	chr12-86234422-86234625	1.90829	0.261289	7.30339	3.00953e-13	3.20714e-11
BARHL2	ATOH7	chr10-68271241-68271318	1.24573	0.156163	7.97712	1.65179e-15	2.0848e-13
BARHL2	TUBB2B	chr6-3295996-3296072	0.864426	0.146355	5.90635	3.60307e-09	2.43985e-07
BARHL2	PAX6	chr11-31819899-31820023	0.713145	0.10919	6.53123	6.84391e-11	5.79468e-09
BARHL2	CD24	chr6-107046475-107046585	0.581268	0.142362	4.08304	4.47727e-05	0.00129161
BARHL2	RALYL	chr8-84860423-84860564	0.506971	0.12444	4.07401	4.65838e-05	0.0013367
BARHL2	GRIA2	chr4-157182459-157182494	0.458337	0.10047	4.56194	5.12472e-06	0.000191479
BARHL2	FRMPD4	chrX-12681167-12681349	0.427027	0.106519	4.00893	6.14076e-05	0.00169491
BARHL2	CELF4	chr18-37412981-37413238	0.405852	0.0665222	6.101	1.09887e-09	7.99611e-08
BARHL2	ARHGAP15	chr2-143229664-143229725	0.344277	0.051852	6.6396	3.31172e-11	2.90147e-09
BARHL2	PDE4B	chr1-66271364-66271646	0.303587	0.0794761	3.81985	0.000134354	0.00330149
BARHL2	KCNIP1	chr5-170598106-170598236	0.302496	0.0542134	5.57973	2.46905e-08	1.4727e-06
BARHL2	CELF4	chr18-37393949-37394071	0.239728	0.0455407	5.26403	1.44275e-07	7.54775e-06
BARHL2	TFAP2B	chr6-50724296-50724439	0.216106	0.0512445	4.21716	2.49424e-05	0.000776381
BARHL2	ONECUT1	chr15-52791315-52791381	0.215393	0.0302768	7.11413	1.20059e-12	1.21428e-10
BARHL2	TFAP2B	chr6-50843002-50843056	0.196768	0.0494364	3.98022	6.93054e-05	0.00187809
BARHL2	NDST3	chr4-118034221-118034260	0.150955	0.0215292	7.01163	2.49549e-12	2.45347e-10
BARHL2	DRD2	chr11-113472659-113472758	0.108827	0.0154677	7.03575	2.10376e-12	2.08187e-10
BARHL2	PRKCB	chr16-24055037-24055096	0.0893068	0.0248095	3.59971	0.000320092	0.00682751
BARHL2	KCNC2	chr12-75128869-75128939	0.0585431	0.00883165	6.62879	3.54371e-11	3.09436e-09
BARHL2	IRX4	chr5-1876160-1876252	0.0159804	0.00305984	5.22262	1.79634e-07	9.23585e-06
BARHL2	ADGRG2	chrX-19215777-19215813	-0.0815137	0.0158683	-5.13687	2.84238e-07	1.40905e-05
BARHL2	POU2F2	chr19-42283736-42284019	-0.143426	0.0400168	-3.58414	0.000339886	0.00717035
BARHL2	HEY1	chr8-79864950-79865066	-0.227089	0.0483297	-4.69875	2.65138e-06	0.000106358
BARHL2	TLE4	chr9-79609752-79610045	-0.233575	0.0497542	-4.69457	2.70902e-06	0.000108443
BARHL2	YBX3	chr12-10723435-10723457	-0.270772	0.0739984	-3.65916	0.000254232	0.00563472
BARHL2	GABRR3	chr3-97983775-97983961	-0.707344	0.200459	-3.52862	0.000419461	0.00853211
BARX1	PCP4L1	chr1-161199102-161199177	1.86761	0.534644	3.49318	0.000479213	0.00951551
BARX2	HEPACAM	chr11-124863262-124863324	0.18735	0.00849143	22.0635	1.38039e-105	6.32987e-103
BATF2	AC112206.2	chr5-67451976-67452025	31.4761	6.82314	4.61313	4.01861e-06	0.000154167
BATF2	AC112206.2	chr5-67677751-67677845	28.3453	3.20196	8.85249	1.01017e-18	1.5401e-16
BATF2	THRB	chr3-24400911-24400978	17.2793	4.84632	3.56545	0.000365055	0.00760056
BATF2	AC112206.2	chr5-67680195-67680320	12.1931	2.91223	4.18686	2.85405e-05	0.000874544
BATF2	CC2D2A	chr4-15457734-15457765	5.52908	1.21199	4.56197	5.12297e-06	0.000191424
BATF2	LAMB4	chr7-108057929-108058034	5.26088	0.943614	5.57525	2.53062e-08	1.50739e-06
BATF2	EYS	chr6-63964699-63964733	5.20781	1.46374	3.55788	0.000375689	0.00778572
BATF2	THRB	chr3-24103604-24103640	4.9469	1.26942	3.89699	9.80797e-05	0.00252905
BATF2	DPP10	chr2-115197949-115198050	4.40636	1.04328	4.22358	2.42589e-05	0.000757692
BATF2	KCNB2	chr8-72797521-72797710	4.37328	0.979214	4.46611	8.05671e-06	0.000286305
BATF2	KIAA0556	chr16-27583111-27583279	3.43058	0.941089	3.64533	0.000268341	0.00589879
BATF2	PEX5L	chr3-179970980-179971016	3.15686	0.546145	5.78025	7.6764e-09	4.94307e-07
BATF2	NCKAP5	chr2-133452137-133452154	2.68725	0.406792	6.60597	4.20571e-11	3.64468e-09
BATF2	PEX5L	chr3-179957607-179957626	2.37434	0.566013	4.19486	2.75335e-05	0.000847137
BATF2	ANK2	chr4-113064393-113064457	2.34481	0.670353	3.49788	0.000471328	0.00938725
BATF2	SYTL4	chrX-100720341-100720418	2.24505	0.357978	6.27147	3.71621e-10	2.87808e-08
BATF2	PRDM1	chr6-106039616-106039931	1.28201	0.304206	4.21428	2.52765e-05	0.000785648
BATF2	MDGA2	chr14-46986277-46986386	1.04411	0.257707	4.05156	5.12591e-05	0.00145072
BATF2	WDR72	chr15-53536834-53537011	0.758276	0.193632	3.91607	9.0607e-05	0.0023631
BATF2	MLXIP	chr12-122023199-122023273	0.552206	0.10908	5.0624	4.2095e-07	2.01581e-05
BATF2	FMN1	chr15-33169939-33169954	-0.845757	0.214035	-3.95149	7.82182e-05	0.00208502
BATF2	TTC8	chr14-88851744-88851906	-3.93749	1.02548	-3.83968	0.000123905	0.00308211
BATF2	SYTL4	chrX-100746082-100746414	-4.68336	1.01529	-4.61283	4.0188e-06	0.000154167
BATF2	THRB	chr3-24194722-24194908	-7.62239	1.31288	-5.80586	6.61351e-09	4.30502e-07
BATF2	NCKAP5	chr2-133264157-133264249	-7.62623	2.16118	-3.52874	0.000419926	0.00853966
BATF2	KCNB2	chr8-72896031-72896051	-8.24894	2.05254	-4.0189	5.89184e-05	0.00163636
BATF2	MCC	chr5-112985793-112985831	-8.30376	1.67546	-4.95612	7.31121e-07	3.33347e-05
BATF2	NCKAP5	chr2-133342729-133342779	-10.598	1.84455	-5.7456	9.50034e-09	6.04264e-07
BATF2	EYS	chr6-63858762-63858940	-19.671	5.09074	-3.86408	0.000112255	0.00283799
BAZ2A	RBP3	chr10-47348295-47348370	0.268409	0.0475788	5.64136	1.72956e-08	1.05742e-06
BAZ2A	SLC24A1	chr15-65621846-65621931	0.237081	0.0377753	6.27608	3.60319e-10	2.79706e-08
BAZ2A	MAOA	chrX-43559837-43559871	0.208353	0.0576227	3.61582	0.000300781	0.00648268
BAZ2A	SLC6A6	chr3-14404214-14404355	0.199365	0.0378174	5.27179	1.37786e-07	7.2338e-06
BAZ2A	ROGDI	chr16-4846556-4846664	0.094399	0.0193166	4.88693	1.03873e-06	4.58094e-05
BAZ2A	NHLH1	chr1-160363183-160363339	0.084011	0.0159415	5.26996	1.39099e-07	7.29629e-06
BAZ2A	HS3ST2	chr16-22734454-22734608	-0.159007	0.0313288	-5.07543	3.93156e-07	1.89419e-05
BAZ2A	EBF1	chr5-158937369-158937943	-0.229707	0.0636777	-3.60735	0.000311347	0.00667218
BAZ2A	E2F1	chr20-33604836-33604991	-0.291233	0.081935	-3.55444	0.000380421	0.00786772
BAZ2A	GRIK1	chr21-30005901-30006141	-1.02284	0.208008	-4.91733	8.91121e-07	3.98331e-05
BAZ2B	CADM1	chr11-115557831-115557982	0.964841	0.242702	3.97542	7.10685e-05	0.00191893
BAZ2B	GRIK1	chr21-30005901-30006141	0.345173	0.0987367	3.4959	0.000474498	0.00943932
BAZ2B	IER2	chr19-13055620-13055664	0.23454	0.0494554	4.74245	2.14036e-06	8.78402e-05
BAZ2B	AC112206.2	chr5-67315351-67315382	0.137128	0.0308302	4.44786	8.77215e-06	0.000308797
BAZ2B	POU6F2	chr7-39082576-39082789	0.136631	0.0323266	4.22659	2.39511e-05	0.000748901
BAZ2B	RBP3	chr10-47348295-47348370	0.102373	0.0177489	5.76782	8.25095e-09	5.2891e-07
BAZ2B	KLF7	chr2-207253026-207253208	0.0840369	0.0217755	3.85924	0.000114548	0.00288579
BAZ2B	IQGAP2	chr5-76404362-76404423	0.0817935	0.00979016	8.35467	7.38121e-17	1.01238e-14
BAZ2B	KIAA0556	chr16-27499114-27499162	0.0770658	0.0154316	4.99402	6.00878e-07	2.78754e-05
BAZ2B	CACNA1A	chr19-13382721-13382836	0.0662216	0.0181638	3.6458	0.000267851	0.00588911
BAZ2B	GREM2	chr1-240526527-240526649	0.0654345	0.0165982	3.94226	8.12451e-05	0.00215472
BAZ2B	HEG1	chr3-124887372-124887536	0.0651589	0.0105605	6.17005	7.08364e-10	5.28206e-08
BAZ2B	SLC6A17	chr1-110171387-110171552	0.0628597	0.00305945	20.5461	4.90579e-92	2.10567e-89
BAZ2B	SH3KBP1	chrX-19887919-19888018	0.0565535	0.010311	5.48479	4.25215e-08	2.4446e-06
BAZ2B	PDGFRB	chr5-150144415-150144527	0.0510783	0.0127554	4.00445	6.25856e-05	0.00172241
BAZ2B	MEF2C	chr5-88889449-88889503	0.0498879	0.0139181	3.5844	0.000339506	0.00716449
BAZ2B	KCNB2	chr8-72537886-72538063	0.0493366	0.0120105	4.1078	4.02768e-05	0.00117952
BAZ2B	NID2	chr14-51922670-51922828	0.0456776	0.00751151	6.08102	1.23421e-09	8.92433e-08
BAZ2B	LEMD1	chr1-205445226-205445435	0.0410985	0.0113108	3.63355	0.000280939	0.00612688
BAZ2B	MECOM	chr3-169338239-169338293	0.0358402	0.00976901	3.66877	0.000245104	0.00546759
BAZ2B	DMBX1	chr1-46456852-46456882	0.0280338	0.00593168	4.72611	2.3182e-06	9.436e-05
BAZ2B	FOXN4	chr12-109359489-109359699	0.0210406	0.00588937	3.57264	0.000354952	0.00742913
BAZ2B	BBS1	chr11-66420844-66421003	0.0137747	0.00294656	4.67483	2.97762e-06	0.00011804
BAZ2B	SOX10	chr22-38026686-38026870	0.0134906	0.00272967	4.94221	7.84115e-07	3.55029e-05
BAZ2B	SPOCD1	chr1-31782134-31782173	-0.00365867	0.00104261	-3.50915	0.000451395	0.00905822
BAZ2B	CFB	chr6-31897223-31897635	-0.00552648	0.000879357	-6.28468	3.4103e-10	2.65515e-08
BAZ2B	LINC00880	chr3-157130556-157130665	-0.00637507	0.00107463	-5.93237	3.07696e-09	2.10524e-07
BAZ2B	MYO7A	chr11-77128109-77128261	-0.0108802	0.00225814	-4.81819	1.46821e-06	6.26821e-05
BAZ2B	RANBP3L	chr5-36301903-36302044	-0.0143483	0.00304431	-4.71316	2.46925e-06	9.97945e-05
BAZ2B	APOC1	chr19-44890697-44890767	-0.0148062	0.00354929	-4.1716	3.04812e-05	0.000926527
BAZ2B	SLC22A8	chr11-63015840-63015921	-0.0155182	0.00377615	-4.10954	3.99356e-05	0.00117058
BAZ2B	SLC22A6	chr11-63015840-63015921	-0.0203757	0.00339109	-6.00859	1.93144e-09	1.36035e-07
BAZ2B	BBC3	chr19-47273872-47273909	-0.0207503	0.00460368	-4.50734	6.63524e-06	0.000240686
BAZ2B	FRMPD4	chrX-12138386-12138465	-0.0207876	0.00542274	-3.83341	0.000127099	0.00314933
BAZ2B	KCNJ12	chr17-21370669-21370875	-0.0264125	0.00611955	-4.31609	1.60214e-05	0.000526609
BAZ2B	TRNP1	chr1-26960407-26960515	-0.0305476	0.00726981	-4.20198	2.66689e-05	0.000823707
BAZ2B	KRT8	chr12-52905128-52905222	-0.0328196	0.00771175	-4.25578	2.10068e-05	0.0006677
BAZ2B	HPCA	chr1-32892721-32892746	-0.0331014	0.00697283	-4.74721	2.08883e-06	8.59829e-05
BAZ2B	CHPF	chr2-219510217-219510319	-0.0337414	0.00929159	-3.63139	0.000283241	0.00616988
BAZ2B	HS6ST3	chr13-96089960-96090187	-0.0343118	0.00457307	-7.50302	6.76405e-14	7.5903e-12
BAZ2B	AC091138.1	chr18-72867982-72868032	-0.0361199	0.00321268	-11.2429	3.61985e-29	8.12406e-27
BAZ2B	RRH	chr4-109827799-109827938	-0.0372468	0.0104417	-3.56711	0.000362484	0.00755704
BAZ2B	SDF2L1	chr22-21568378-21568408	-0.0396307	0.00699436	-5.66609	1.49766e-08	9.2422e-07
BAZ2B	FNDC5	chr1-32892721-32892746	-0.0407186	0.00986179	-4.12892	3.67255e-05	0.00108906
BAZ2B	BBC3	chr19-47244154-47244202	-0.0419849	0.0100742	-4.16755	3.10345e-05	0.000940974
BAZ2B	GRK7	chr3-141778100-141778144	-0.0432885	0.00693378	-6.24313	4.44812e-10	3.41272e-08
BAZ2B	SLC12A5	chr20-46031672-46031934	-0.0501333	0.0115406	-4.34407	1.4117e-05	0.000470273
BAZ2B	SEZ6L2	chr16-29805688-29806105	-0.0524822	0.0116805	-4.49316	7.09179e-06	0.000255539
BAZ2B	GSG1	chr12-13094012-13094102	-0.0610927	0.0144851	-4.21762	2.48913e-05	0.000775064
BAZ2B	HS3ST2	chr16-22734454-22734608	-0.0640213	0.0163314	-3.92013	8.90572e-05	0.002329
BAZ2B	ROGDI	chr16-4846556-4846664	-0.0764867	0.00864416	-8.84837	1.0245e-18	1.56128e-16
BAZ2B	ATP1A1	chr1-116311899-116311988	-0.0839793	0.0202611	-4.14486	3.42638e-05	0.00102562
BAZ2B	COX14	chr12-50085547-50085659	-0.0863493	0.0144119	-5.99154	2.14706e-09	1.5018e-07
BAZ2B	APOE	chr19-44890697-44890767	-0.0944507	0.0123111	-7.67196	1.83837e-14	2.15295e-12
BAZ2B	CLIC6	chr21-34687311-34687501	-0.109053	0.0219222	-4.97456	6.6389e-07	3.05633e-05
BAZ2B	GNB3	chr12-6766001-6766374	-0.164123	0.0455976	-3.59938	0.000320438	0.00683251
BAZ2B	CLSTN2	chr3-140219268-140219360	-0.238323	0.0505767	-4.71212	2.48629e-06	0.000100403
BBX	STX3	chr11-59776659-59776715	0.56717	0.145381	3.90128	9.62626e-05	0.00248869
BBX	CRABP1	chr15-78343717-78343804	0.310789	0.0887641	3.50129	0.000464917	0.00928321
BBX	ID1	chr20-31596181-31596321	0.232337	0.0666069	3.48818	0.00048827	0.00966054
BBX	WWTR1	chr3-149638608-149638830	0.148459	0.0367214	4.04284	5.31999e-05	0.0014979
BBX	PCDH11X	chrX-91838602-91838758	0.126679	0.0334723	3.7846	0.000154795	0.00372213
BBX	CYP1B1	chr2-38202933-38203362	0.117547	0.0331968	3.5409	0.0004005	0.00820923
BBX	HMX1	chr4-8747969-8748086	0.113639	0.0290431	3.91279	9.18095e-05	0.00239025
BBX	BMP6	chr6-7672132-7672303	0.0894105	0.0130183	6.86808	6.86279e-12	6.44691e-10
BBX	CCBE1	chr18-59556382-59556550	0.0332667	0.00944323	3.52281	0.000428825	0.00868377
BBX	RBPMS	chr8-30552525-30552671	-0.0407457	0.0104381	-3.90355	9.53742e-05	0.00246869
BBX	ACSL3	chr2-222860853-222860933	-0.0488126	0.0131013	-3.72578	0.000195686	0.00452929
BBX	GLRA2	chrX-14528762-14528829	-0.0546466	0.0128764	-4.24394	2.21515e-05	0.000699489
BBX	WHRN	chr9-114392258-114392321	-0.0562903	0.0149555	-3.76384	0.000168223	0.00398946
BBX	DCLK1	chr13-35789585-35789881	-0.0983237	0.0238762	-4.11806	3.85429e-05	0.00113531
BBX	LMOD1	chr1-201941458-201941611	-0.103876	0.0166112	-6.25337	4.16945e-10	3.20896e-08
BBX	SEMA6D	chr15-47724459-47724640	-0.172855	0.0470676	-3.67248	0.000241645	0.00540466
BBX	PCSK1N	chrX-48917471-48917541	-0.225175	0.0325846	-6.91048	5.10104e-12	4.85152e-10
BBX	UTRN	chr6-144399931-144400091	-0.535179	0.137658	-3.88774	0.000101836	0.00261228
BCL11A	CFI	chr4-109648729-109648841	2.43888	0.67237	3.62729	0.000287726	0.00625016
BCL11A	SPP1	chr4-87977563-87977612	0.989453	0.211112	4.68687	2.80756e-06	0.000111953
BCL11A	GAL	chr11-68674237-68674359	0.83401	0.203236	4.10365	4.09643e-05	0.00119699
BCL11A	EFNA5	chr5-107532972-107533235	0.755732	0.192818	3.9194	8.95642e-05	0.00234036
BCL11A	PTH2	chr19-49374296-49374368	0.608449	0.160405	3.79321	0.000149527	0.00361453
BCL11A	PPP1R1A	chr12-54601900-54601963	0.563059	0.131153	4.29313	1.7773e-05	0.000576142
BCL11A	NHLH2	chr1-115805576-115805914	0.476736	0.0649769	7.337	2.3439e-13	2.5216e-11
BCL11A	KPNA2	chr17-68034276-68034307	0.455207	0.0736395	6.18157	6.57424e-10	4.92131e-08
BCL11A	APCDD1	chr18-10376806-10376949	0.413928	0.0989093	4.18492	2.87511e-05	0.000879992
BCL11A	LMO3	chr12-16547172-16547462	0.335889	0.0835557	4.01994	5.86224e-05	0.00162954
BCL11A	FTH1	chr11-61917546-61917614	0.32578	0.089013	3.65992	0.000253527	0.00562285
BCL11A	FGFBP3	chr10-91897655-91897705	0.304231	0.080539	3.77744	0.000159297	0.00381264
BCL11A	EBF1	chr5-159061201-159061440	0.283999	0.0598385	4.7461	2.11199e-06	8.68411e-05
BCL11A	EBF1	chr5-159052693-159052931	0.251135	0.0618932	4.05756	5.00882e-05	0.00142194
BCL11A	LUZP2	chr11-24680236-24680274	0.207549	0.0439841	4.71872	2.40289e-06	9.74224e-05
BCL11A	SEMA5A	chr5-9599307-9599343	0.195704	0.0289892	6.75094	1.54861e-11	1.40431e-09
BCL11A	LHX9	chr1-197911839-197911883	0.191627	0.0394692	4.8551	1.22017e-06	5.29668e-05
BCL11A	NPPA	chr1-11847974-11848077	0.167433	0.0317906	5.26675	1.41493e-07	7.41362e-06
BCL11A	GLIS3	chr9-4236241-4236376	0.151498	0.0389556	3.88899	0.000101491	0.00260454
BCL11A	HES4	chr1-1020481-1020537	0.142656	0.0354792	4.02084	5.83867e-05	0.00162369
BCL11A	EMX1	chr2-72898059-72898562	0.13918	0.0181242	7.67923	1.73703e-14	2.04059e-12
BCL11A	ID2	chr2-8678730-8678844	0.116433	0.0239688	4.85768	1.2042e-06	5.23409e-05
BCL11A	TNNI1	chr1-201430978-201431035	0.112621	0.0239065	4.71089	2.49679e-06	0.00010077
BCL11A	MGAT4C	chr12-86698694-86698966	0.111951	0.026424	4.2367	2.28764e-05	0.000719282
BCL11A	CABP7	chr22-29690426-29690460	0.110734	0.0243485	4.54788	5.47957e-06	0.000203308
BCL11A	ELAVL3	chr19-11482692-11482737	0.104813	0.029838	3.51273	0.000445357	0.00895728
BCL11A	ONECUT1	chr15-52679373-52679442	0.0974353	0.019978	4.87712	1.09245e-06	4.79306e-05
BCL11A	TBR1	chr2-161356063-161356313	0.0962048	0.0128773	7.4709	8.56988e-14	9.54444e-12
BCL11A	KLHL35	chr11-75421133-75421183	0.0908435	0.0182848	4.96825	6.8605e-07	3.14877e-05
BCL11A	NTRK3	chr15-87826519-87826602	0.0875795	0.0184663	4.74268	2.13762e-06	8.77553e-05
BCL11A	HOXB2	chr17-48626357-48626666	0.0830107	0.0191703	4.33017	1.50354e-05	0.000497511
BCL11A	TPBG	chr6-82363540-82363573	0.0826737	0.018139	4.55779	5.22513e-06	0.000194771
BCL11A	KCNG1	chr20-50994184-50994224	0.0622038	0.0177919	3.49619	0.00047382	0.00942948
BCL11A	HSPA12A	chr10-116849456-116849511	0.0602271	0.0107687	5.59282	2.29264e-08	1.37416e-06
BCL11A	FAM43A	chr3-194633446-194633497	0.0582348	0.00949105	6.13576	8.7682e-10	6.45629e-08
BCL11A	AC073365.1	chr3-191425185-191425206	0.0577857	0.0135869	4.25303	2.12655e-05	0.000674898
BCL11A	WDR72	chr15-53536834-53537011	0.0574383	0.0134392	4.27392	1.93861e-05	0.000621802
BCL11A	HMGA2	chr12-65742937-65742967	0.0559147	0.00807358	6.92564	4.59467e-12	4.39224e-10
BCL11A	TMPRSS15	chr21-18529414-18529433	0.0513653	0.00925916	5.54752	2.96511e-08	1.74834e-06
BCL11A	GRIN3A	chr9-101811940-101812035	0.0486645	0.0116354	4.18246	2.90621e-05	0.000888175
BCL11A	EBF3	chr10-129896097-129896438	0.0472763	0.0134377	3.51817	0.000436454	0.0088121
BCL11A	NEUROD2	chr17-39563484-39563799	0.039533	0.0087215	4.53283	5.88189e-06	0.000216674
BCL11A	HRC	chr19-49119833-49119921	0.0332505	0.00723066	4.59854	4.30254e-06	0.000163788
BCL11A	KCNJ6	chr21-37855933-37855997	0.02275	0.00629398	3.61457	0.000302211	0.00650896
BCL11A	FGF18	chr5-171418867-171418897	0.0116336	0.00219035	5.31131	1.10972e-07	5.93156e-06
BCL11A	TRIM47	chr17-75779811-75779931	-0.00656807	0.00177132	-3.70802	0.000209915	0.00480236
BCL11A	AC091138.1	chr18-72867982-72868032	-0.0439186	0.0086656	-5.06816	4.08213e-07	1.95996e-05
BCL11A	VGF	chr7-101165594-101165677	-0.0457379	0.0117001	-3.90918	9.31812e-05	0.00242047
BCL11A	MET	chr7-116671978-116672111	-0.046344	0.00941256	-4.92364	8.62365e-07	3.86741e-05
BCL11A	SV2C	chr5-76256438-76256467	-0.0503262	0.0118345	-4.2525	2.13167e-05	0.000676265
BCL11A	AC024610.2	chr17-34110560-34110782	-0.052843	0.0127739	-4.1368	3.55009e-05	0.00105764
BCL11A	EBF2	chr8-26037344-26037727	-0.0531836	0.011462	-4.63998	3.5258e-06	0.000137156
BCL11A	NDNF	chr4-121073201-121073253	-0.0546939	0.0114387	-4.78148	1.76319e-06	7.38692e-05
BCL11A	FHIT	chr3-60417716-60417909	-0.0646426	0.0184693	-3.5	0.000467616	0.00932507
BCL11A	AEN	chr15-88604620-88604668	-0.0696732	0.00994177	-7.00813	2.55791e-12	2.51276e-10
BCL11A	CAV1	chr7-116524656-116524774	-0.0892459	0.0170354	-5.23886	1.64594e-07	8.51922e-06
BCL11A	FGF14	chr13-102034032-102034138	-0.0941259	0.0214851	-4.38098	1.19348e-05	0.00040542
BCL11A	SERPINF1	chr17-1717247-1717332	-0.109428	0.0287563	-3.80537	0.000142388	0.00346826
BCL11A	COBLL1	chr2-164840469-164840692	-0.117892	0.0263264	-4.4781	7.61235e-06	0.000272269
BCL11A	KIF2A	chr5-62307275-62307339	-0.126162	0.0341874	-3.69032	0.000225102	0.00508713
BCL11A	TACC1	chr8-38713095-38713159	-0.131508	0.0355354	-3.70075	0.000216045	0.00491762
BCL11A	FSTL4	chr5-133450605-133450746	-0.141837	0.0342412	-4.1423	3.46725e-05	0.00103569
BCL11A	SLIT1	chr10-97121124-97121213	-0.145529	0.0389743	-3.73398	0.000189489	0.00440736
BCL11A	MMP2	chr16-55331980-55332009	-0.146175	0.0380057	-3.84614	0.000120715	0.00301427
BCL11A	COL8A1	chr3-99545056-99545478	-0.148801	0.0309076	-4.81439	1.49697e-06	6.37644e-05
BCL11A	GABRG2	chr5-162068178-162068202	-0.163974	0.0260225	-6.30124	3.06676e-10	2.40082e-08
BCL11A	MYLK	chr3-123758233-123758353	-0.169214	0.0462745	-3.65675	0.000256662	0.00567893
BCL11A	SLC3A2	chr11-62805050-62805085	-0.172012	0.045856	-3.75113	0.000176946	0.00416315
BCL11A	TYR	chr11-89168668-89168692	-0.184238	0.0320273	-5.75254	9.02803e-09	5.75764e-07
BCL11A	NCKAP5	chr2-133605243-133605357	-0.185713	0.0529265	-3.50889	0.000452491	0.00907484
BCL11A	GPNMB	chr7-23230752-23230906	-0.194077	0.0442778	-4.38315	1.18062e-05	0.00040163
BCL11A	NETO1	chr18-72867982-72868032	-0.221806	0.0191444	-11.5859	7.34426e-31	1.7109e-28
BCL11A	TMEM37	chr2-119371318-119371368	-0.233155	0.055064	-4.23425	2.31187e-05	0.000726098
BCL11A	GLIS3	chr9-3931335-3931357	-0.240163	0.0606708	-3.95846	7.60954e-05	0.00203652
BCL11A	HS3ST5	chr6-114091152-114091325	-0.242198	0.0612616	-3.95351	7.75293e-05	0.00206906
BCL11A	CLCN4	chrX-10156922-10156942	-0.245763	0.0371379	-6.61758	3.82556e-11	3.33107e-09
BCL11A	SAMSN1	chr21-14658834-14658997	-0.250573	0.0456546	-5.48845	4.14793e-08	2.38932e-06
BCL11A	PROM1	chr4-15882883-15882935	-0.287211	0.0763957	-3.75952	0.000171135	0.00404773
BCL11A	IGF1	chr12-102481415-102481580	-0.290466	0.0710989	-4.08537	4.43245e-05	0.0012809
BCL11A	MYL4	chr17-47198031-47198089	-0.306129	0.0756404	-4.04717	5.21985e-05	0.00147361
BCL11A	DACH2	chrX-86369547-86369619	-0.325848	0.0894161	-3.64418	0.000269702	0.00592395
BCL11A	GRIK1	chr21-29568465-29568584	-0.397752	0.0677443	-5.87137	4.45809e-09	2.97717e-07
BCL11A	KCNIP4	chr4-21725269-21725345	-0.398234	0.0979456	-4.06587	4.82195e-05	0.00137686
BCL11A	TYR	chr11-89175993-89176091	-0.497099	0.0417955	-11.8936	2.02693e-32	4.89838e-30
BCL11A	TYRP1	chr9-12693236-12693308	-0.514971	0.0977036	-5.27074	1.38471e-07	7.26548e-06
BCL11A	EDIL3	chr5-84286787-84286824	-0.731938	0.202124	-3.62124	0.00029458	0.00637068
BCL11A	BICD1	chr12-32233690-32233736	-1.01859	0.255282	-3.99008	6.65124e-05	0.0018135
BCL11A	CPNE4	chr3-131840178-131840530	-1.05094	0.155039	-6.77853	1.27879e-11	1.16977e-09
BCL11B	AC112206.2	chr5-67659505-67659570	1.32321	0.240809	5.49487	4.01156e-08	2.31602e-06
BCL11B	HS3ST2	chr16-22782503-22782531	0.304431	0.0817904	3.72209	0.000198599	0.00458403
BCL11B	GRIA2	chr4-157222181-157222233	0.261995	0.0619647	4.22813	2.37604e-05	0.000743692
BCL11B	LMX1A	chr1-165325511-165325661	0.213045	0.022843	9.32651	1.31186e-20	2.19174e-18
BCL11B	LINC02208	chr5-118565317-118565448	0.178345	0.0428372	4.16333	3.16222e-05	0.000956834
BCL11B	SKAP1	chr17-48145394-48145816	0.106969	0.0161165	6.63725	3.36894e-11	2.94755e-09
BCL11B	B4GALNT1	chr12-57610685-57610772	0.0520259	0.0117888	4.41317	1.02854e-05	0.000355468
BCL11B	SMPD3	chr16-68420701-68420856	-0.668882	0.131624	-5.08175	3.80484e-07	1.83775e-05
BCL6	EFEMP1	chr2-55957285-55957430	0.859428	0.219501	3.91538	9.08499e-05	0.00236882
BCL6	SEMA6D	chr15-47602178-47602381	0.501944	0.122053	4.1125	3.94993e-05	0.00115971
BCL6	VSX1	chr20-25129105-25129139	0.281363	0.0781114	3.60208	0.000317104	0.00677575
BCL6	ITIH5	chr10-7520780-7520927	0.279759	0.0382021	7.32313	2.59322e-13	2.78099e-11
BCL6	PDPN	chr1-13585867-13585908	0.182829	0.0373678	4.89269	1.00884e-06	4.46323e-05
BCL6	SLC16A12	chr10-89422538-89422563	0.0818142	0.0197776	4.13672	3.54956e-05	0.00105755
BCL6	AZGP1	chr7-100015224-100015281	0.0219207	0.00543307	4.03468	5.50477e-05	0.00154289
BCL6	KCNJ3	chr2-154709377-154709602	-0.42999	0.102304	-4.20304	2.65497e-05	0.000820667
BCL6	KCNJ3	chr2-154817336-154817437	-1.014	0.227728	-4.45269	8.56609e-06	0.000302337
BCL6	LRP1B	chr2-141144678-141144934	-1.39448	0.335514	-4.15624	3.26842e-05	0.000984154
BCL6	AC112206.2	chr5-67341677-67341724	-2.04053	0.461922	-4.41747	1.00977e-05	0.000349676
BCL6B	EBF2	chr8-26037344-26037727	0.219579	0.0535882	4.09753	4.2066e-05	0.0012239
BHLHE22	MLLT11	chr1-150971369-150971463	0.723744	0.161315	4.48651	7.31412e-06	0.000262645
BHLHE22	CXCR4	chr2-136119278-136119304	0.404739	0.0413555	9.78681	1.61933e-22	2.93353e-20
BHLHE22	CCDC34	chr11-27460699-27460967	0.322736	0.0506393	6.37322	1.93205e-10	1.5476e-08
BHLHE22	CAMK2N1	chr1-20552015-20552146	0.291566	0.0356776	8.17226	3.37528e-16	4.44798e-14
BHLHE22	KRT8	chr12-52970477-52970516	0.250752	0.0515881	4.86065	1.1864e-06	5.16363e-05
BHLHE22	MIAT	chr22-26658717-26658743	0.246057	0.0645515	3.81178	0.00013873	0.00338964
BHLHE22	SAMSN1	chr21-14658834-14658997	0.22839	0.0541743	4.21583	2.50923e-05	0.000780605
BHLHE22	PCDH19	chrX-100289150-100289523	0.207527	0.0395676	5.24487	1.60001e-07	8.30082e-06
BHLHE22	INSM1	chr20-20362919-20363143	0.17624	0.0325425	5.41567	6.23951e-08	3.48846e-06
BHLHE22	ELAVL3	chr19-11479484-11479699	0.17511	0.0479803	3.64962	0.000263881	0.00581658
BHLHE22	DLX2	chr2-172012332-172012383	0.165997	0.0334257	4.96613	6.9371e-07	3.18064e-05
BHLHE22	MYBL1	chr8-66555877-66555933	0.165856	0.0199239	8.32449	9.49289e-17	1.29315e-14
BHLHE22	GRID2	chr4-92864229-92864572	0.139283	0.0335094	4.15653	3.26102e-05	0.000982365
BHLHE22	ASCL1	chr12-102957351-102957685	0.12997	0.0337326	3.85294	0.000117388	0.00294535
BHLHE22	NPTX2	chr7-98622187-98622285	0.127963	0.0264068	4.84582	1.27829e-06	5.52672e-05
BHLHE22	ARPP21	chr3-35785517-35785771	0.126883	0.0296205	4.28361	1.85489e-05	0.00059851
BHLHE22	LHX4	chr1-180230107-180230285	0.11379	0.0139593	8.1515	4.00096e-16	5.24335e-14
BHLHE22	CADM3	chr1-159171208-159171416	0.106802	0.0203582	5.24611	1.58412e-07	8.22415e-06
BHLHE22	HOXB4	chr17-48611739-48611804	0.104329	0.0144565	7.21677	5.67835e-13	5.91211e-11
BHLHE22	PCDH8	chr13-52933841-52933932	0.0909478	0.0138194	6.58115	4.88812e-11	4.20582e-09
BHLHE22	HOXB3	chr17-48611739-48611804	0.0892506	0.0152781	5.84175	5.31421e-09	3.50594e-07
BHLHE22	TTC29	chr4-146787606-146788186	0.0693164	0.0147352	4.70415	2.58271e-06	0.00010386
BHLHE22	FNDC5	chr1-32964029-32964050	0.0625179	0.017797	3.51283	0.000445209	0.00895506
BHLHE22	MXD3	chr5-177351890-177351930	0.0436261	0.0110411	3.95124	7.82356e-05	0.00208541
BHLHE22	C1R	chr12-7189044-7189162	-0.0245966	0.00651818	-3.77354	0.000161805	0.00386107
BHLHE22	GMPR	chr6-16239762-16239790	-0.052685	0.00921993	-5.71425	1.1308e-08	7.11034e-07
BHLHE22	PAX8	chr2-113212608-113212862	-0.0527974	0.00923872	-5.7148	1.12753e-08	7.09101e-07
BHLHE22	NR4A3	chr9-99840086-99840197	-0.076847	0.0199877	-3.84472	0.00012138	0.00302781
BHLHE22	WFDC2	chr20-45470750-45470799	-0.090431	0.018252	-4.95457	7.35744e-07	3.35176e-05
BHLHE22	SLC9A3R1	chr17-74764228-74764251	-0.13419	0.0228876	-5.86298	4.67839e-09	3.1126e-07
BHLHE22	MPPED2	chr11-30586282-30586459	-0.140925	0.0386518	-3.64602	0.000267825	0.00588873
BHLHE22	ELOVL4	chr6-79946522-79946540	-0.18724	0.0322876	-5.79913	6.85197e-09	4.44682e-07
BHLHE22	MYL4	chr17-47208862-47209034	-0.49163	0.0957433	-5.13488	2.87191e-07	1.4223e-05
BHLHE40	IGFBP2	chr2-216620210-216620268	0.816798	0.156883	5.20643	1.96166e-07	1.0017e-05
BHLHE40	VEGFA	chr6-43680435-43680550	0.646041	0.143006	4.51757	6.32699e-06	0.000231119
BHLHE40	SLC2A1	chr1-42958195-42958252	0.633633	0.0393902	16.0861	1.51529e-57	5.22652e-55
BHLHE40	DDIT4	chr10-72255025-72255106	0.603872	0.123346	4.89577	9.93534e-07	4.39879e-05
BHLHE40	CYP26A1	chr10-93071857-93071970	0.526505	0.149547	3.52067	0.000432241	0.00874018
BHLHE40	VEGFA	chr6-43768968-43769050	0.442881	0.0463288	9.55952	1.46182e-21	2.54947e-19
BHLHE40	EMP3	chr19-48325240-48325267	0.436209	0.0436938	9.98332	2.26992e-23	4.24735e-21
BHLHE40	IGFBP5	chr2-216620210-216620268	0.418825	0.0910163	4.60165	4.24097e-06	0.000161713
BHLHE40	GPNMB	chr7-23230752-23230906	0.415573	0.0430297	9.65782	5.57073e-22	9.85822e-20
BHLHE40	ELN	chr7-74013027-74013224	0.402978	0.0434294	9.27891	2.0369e-20	3.37847e-18
BHLHE40	STAC2	chr17-39219913-39219996	0.271905	0.0402731	6.75153	1.53837e-11	1.3952e-09
BHLHE40	DSP	chr6-7505477-7505602	0.228163	0.0221526	10.2996	9.18617e-25	1.80504e-22
BHLHE40	NFIX	chr19-12975163-12975183	0.226832	0.0498721	4.54828	5.47321e-06	0.000203102
BHLHE40	LINC00511	chr17-72716308-72716483	0.216841	0.0375253	5.77853	7.76694e-09	4.99865e-07
BHLHE40	TACC1	chr8-38824296-38824318	0.212616	0.0402818	5.27822	1.3301e-07	7.00477e-06
BHLHE40	JUNB	chr19-12789792-12789885	0.207225	0.0505976	4.09554	4.24272e-05	0.001233
BHLHE40	LITAF	chr16-11610196-11610242	0.206666	0.0354018	5.83773	5.44214e-09	3.58552e-07
BHLHE40	SQSTM1	chr5-179806370-179806397	0.205909	0.0308477	6.67501	2.59209e-11	2.29783e-09
BHLHE40	FABP3	chr1-31376909-31377018	0.195552	0.0206999	9.44702	4.19288e-21	7.1667e-19
BHLHE40	CDC42EP4	chr17-73343521-73343546	0.187813	0.02278	8.24466	1.84902e-16	2.47798e-14
BHLHE40	HILPDA	chr7-128409132-128409166	0.165574	0.0380363	4.35305	1.35486e-05	0.000453439
BHLHE40	EGFL7	chr9-136665733-136665787	0.142688	0.0152333	9.36685	8.93328e-21	1.50415e-18
BHLHE40	MIR4435-2HG	chr2-111029779-111029850	0.140047	0.0276141	5.07158	4.01178e-07	1.92996e-05
BHLHE40	MYRF	chr11-61762873-61763037	0.130454	0.0171626	7.60104	3.18437e-14	3.66589e-12
BHLHE40	TKT	chr3-53347319-53347337	0.129373	0.0306556	4.22021	2.46071e-05	0.000767107
BHLHE40	AC018742.1	chr2-21599470-21599557	0.127264	0.0244754	5.19968	2.03644e-07	1.03676e-05
BHLHE40	MFAP4	chr17-19317611-19317657	0.124429	0.0173892	7.15557	8.86586e-13	9.06757e-11
BHLHE40	KCNJ13	chr2-232776569-232776751	0.124269	0.0183023	6.7898	1.18128e-11	1.0835e-09
BHLHE40	SLC16A8	chr22-37998665-37998816	0.124012	0.0180741	6.8613	7.19947e-12	6.74627e-10
BHLHE40	APLN	chrX-129701786-129701950	0.121328	0.0164077	7.39461	1.52309e-13	1.66501e-11
BHLHE40	FABP3	chr1-31381830-31381863	0.118304	0.0296628	3.98829	6.69821e-05	0.00182371
BHLHE40	ELN	chr7-74014078-74014210	0.118202	0.0326554	3.61967	0.000296317	0.00640178
BHLHE40	BLVRB	chr19-40529338-40529416	0.116172	0.0318172	3.65123	0.000262232	0.00578599
BHLHE40	AEBP1	chr7-44038897-44038996	0.112953	0.0273546	4.12921	3.66721e-05	0.00108766
BHLHE40	CHPF	chr2-219441807-219441851	0.109106	0.0299786	3.63946	0.000274522	0.00600868
BHLHE40	SLC9A3R1	chr17-74764020-74764047	0.108042	0.0211733	5.10275	3.40399e-07	1.66163e-05
BHLHE40	ADAMTS8	chr11-130423858-130423966	0.105634	0.0162945	6.48281	9.39156e-11	7.81134e-09
BHLHE40	TSC22D4	chr7-100466110-100466185	0.0995126	0.0228365	4.35762	1.32714e-05	0.000445295
BHLHE40	CA9	chr9-35673567-35673709	0.098568	0.0257348	3.83015	0.00012878	0.00318522
BHLHE40	IER5L	chr9-129198714-129198750	0.0855257	0.0242028	3.53372	0.000411479	0.00839797
BHLHE40	SLC7A8	chr14-23142224-23142379	0.0851497	0.0197984	4.30085	1.71684e-05	0.000559417
BHLHE40	ZFP36	chr19-39403896-39404075	0.0758659	0.0205468	3.69235	0.000223293	0.00505329
BHLHE40	DNAJB1	chr19-14496425-14496464	0.0711557	0.0144588	4.92126	8.7252e-07	3.90827e-05
BHLHE40	FBLN2	chr3-13546895-13546949	0.068482	0.0185485	3.69205	0.00022354	0.00505731
BHLHE40	ADAMTS5	chr21-26966514-26966553	0.0606225	0.00844517	7.17836	7.52168e-13	7.74627e-11
BHLHE40	CRIM1	chr2-36356624-36356743	0.0574447	0.0158135	3.63264	0.000281934	0.00614612
BHLHE40	HNF4A	chr20-44390406-44390457	0.0565653	0.00199025	28.4211	1.65746e-171	9.34832e-169
BHLHE40	CARMN	chr5-149406780-149406805	0.0506068	0.0105983	4.77497	1.82063e-06	7.60168e-05
BHLHE40	SLC16A12	chr10-89535752-89535776	0.0497829	0.00555212	8.96646	3.56207e-19	5.57653e-17
BHLHE40	PCOLCE2	chr3-142724732-142724749	0.048953	0.00894188	5.47458	4.48423e-08	2.566e-06
BHLHE40	SOX10	chr22-37998665-37998816	0.0461924	0.00653961	7.06347	1.72479e-12	1.72145e-10
BHLHE40	C1R	chr12-7189044-7189162	0.0428125	0.00750163	5.70709	1.17932e-08	7.39191e-07
BHLHE40	ICAM1	chr19-10227466-10227500	0.0400891	0.00819903	4.88949	1.02531e-06	4.52631e-05
BHLHE40	AC020916.1	chr19-13861892-13861928	0.0330998	0.00695418	4.7597	1.96392e-06	8.13928e-05
BHLHE40	APLN	chrX-129655122-129655163	0.0193087	0.00475641	4.05951	4.95227e-05	0.00140841
BHLHE40	SEMA4A	chr1-156053859-156053957	0.0185913	0.00336557	5.52396	3.39175e-08	1.97988e-06
BHLHE40	OSGIN1	chr16-83953056-83953221	0.0169321	0.00374128	4.52575	6.08143e-06	0.000223169
BHLHE40	CFB	chr6-31897223-31897635	0.0149388	0.00210714	7.08961	1.42781e-12	1.43512e-10
BHLHE40	PHLDA2	chr11-2885774-2885881	0.0129206	0.00289619	4.46125	8.22942e-06	0.00029183
BHLHE40	ETS1	chr11-128521871-128521912	0.011284	0.00131426	8.58584	1.02486e-17	1.4803e-15
BHLHE40	MFRP	chr11-119376357-119376505	0.00989538	0.00230461	4.29374	1.7724e-05	0.000574919
BHLHE40	USH1G	chr17-74920906-74921071	-0.0142502	0.00339163	-4.20158	2.67162e-05	0.000825097
BHLHE40	ANGPTL7	chr1-11157972-11158026	-0.0241359	0.00634956	-3.80119	0.000144783	0.00351713
BHLHE40	CDH1	chr16-68656508-68656580	-0.0308001	0.00695605	-4.42781	9.61146e-06	0.000334698
BHLHE40	BUB1B	chr15-40069550-40069619	-0.0485097	0.0110404	-4.39384	1.1244e-05	0.00038447
BHLHE40	CACNA1A	chr19-13164590-13164665	-0.059443	0.0155395	-3.82528	0.000131384	0.00324006
BHLHE40	DLX1	chr2-172084882-172084932	-0.060352	0.0129384	-4.66457	3.13029e-06	0.000123383
BHLHE40	BTBD17	chr17-74361954-74362076	-0.0764268	0.0196977	-3.87999	0.000105081	0.00268121
BHLHE40	SLC12A1	chr15-48283379-48283704	-0.0914419	0.0182166	-5.01969	5.25946e-07	2.46988e-05
BHLHE40	E2F1	chr20-33693736-33693991	-0.123237	0.026085	-4.72444	2.33703e-06	9.50287e-05
BHLHE40	LIMD2	chr17-63623077-63623302	-0.144015	0.0173521	-8.29961	1.17012e-16	1.58426e-14
BHLHE40	NES	chr1-156746792-156746827	-0.183479	0.0366868	-5.00123	5.78897e-07	2.69506e-05
BHLHE40	PIK3R1	chr5-68216475-68216577	-0.241959	0.0411616	-5.87828	4.27117e-09	2.86148e-07
BHLHE40	RBP1	chr3-139533708-139533724	-0.48844	0.119067	-4.10221	4.12275e-05	0.00120369
BHLHE40	CRYM	chr16-21150858-21150888	-0.566418	0.153634	-3.6868	0.000228204	0.00514564
BHLHE40	HES5	chr1-2532827-2533032	-0.63708	0.108049	-5.89619	3.83258e-09	2.58469e-07
BHLHE40	TMSB15A	chrX-102516065-102516091	-0.670707	0.0868496	-7.72263	1.23849e-14	1.4715e-12
BHLHE40	CKB	chr14-103542824-103542880	-0.941861	0.0849893	-11.0821	2.18162e-28	4.78155e-26
BHLHE41	AC112206.2	chr5-67452049-67452147	1.0467	0.205309	5.09815	3.49643e-07	1.70336e-05
BHLHE41	ARR3	chrX-70268146-70268233	0.904031	0.0414728	21.7982	3.81789e-103	1.73063e-100
BHLHE41	KCNMA1	chr10-76879348-76879706	0.732022	0.174559	4.19355	2.77707e-05	0.000853696
BHLHE41	GNB3	chr12-6821364-6821509	0.723743	0.0878459	8.23878	1.94486e-16	2.6025e-14
BHLHE41	ENO2	chr12-6821364-6821509	0.558767	0.0750833	7.44196	1.0673e-13	1.17833e-11
BHLHE41	MYO3B	chr2-170144839-170144881	0.480244	0.0923492	5.20031	2.03155e-07	1.03457e-05
BHLHE41	RGS9	chr17-65138394-65138423	0.401559	0.0263292	15.2514	5.55189e-52	1.81462e-49
BHLHE41	PDE6A	chr5-149944830-149944849	0.378414	0.0530878	7.12807	1.08266e-12	1.09938e-10
BHLHE41	NTM	chr11-131370301-131370477	0.33876	0.0972268	3.48422	0.000497412	0.00981468
BHLHE41	AC110716.1	chr3-139691800-139691830	0.284332	0.0425367	6.6844	2.43366e-11	2.16521e-09
BHLHE41	C16orf74	chr16-85626475-85626527	0.197658	0.0335494	5.89156	3.94174e-09	2.65378e-07
BHLHE41	GABBR2	chr9-98433034-98433147	0.196809	0.0225419	8.73082	2.93119e-18	4.35771e-16
BHLHE41	PLXDC1	chr17-39110621-39110654	0.178098	0.0271484	6.56016	5.62696e-11	4.80838e-09
BHLHE41	FGF12	chr3-192435282-192435321	0.131373	0.025354	5.18155	2.24327e-07	1.13378e-05
BHLHE41	TRPM1	chr15-31131991-31132049	0.130187	0.0177892	7.31829	2.68895e-13	2.87931e-11
BHLHE41	CA10	chr17-52143672-52143796	0.115477	0.0297056	3.88738	0.000101972	0.00261491
BHLHE41	PDZRN4	chr12-41365677-41366174	0.100246	0.0165088	6.07224	1.30474e-09	9.40276e-08
BHLHE41	LEMD1	chr1-205444962-205445198	0.0978535	0.0176171	5.55447	2.85552e-08	1.68764e-06
BHLHE41	RAB41	chrX-70268146-70268233	0.0947737	0.00542885	17.4574	2.45814e-67	9.14374e-65
BHLHE41	NDNF	chr4-121062413-121062499	0.0896926	0.0240348	3.73178	0.000191108	0.00443806
BHLHE41	SCARB1	chr12-124720838-124720987	0.0789891	0.021883	3.6096	0.000308059	0.00661488
BHLHE41	MAOB	chrX-43755194-43755239	0.0525325	0.0117456	4.47255	7.80907e-06	0.000278566
BHLHE41	SLC38A3	chr3-50201938-50202148	0.0465897	0.0110163	4.22917	2.366e-05	0.000740999
BHLHE41	OPN1LW	chrX-154097994-154098081	0.00942119	0.00141809	6.6436	3.20599e-11	2.81225e-09
BHLHE41	OPN1MW	chrX-154097994-154098081	0.00557585	0.0012527	4.45106	8.62903e-06	0.000304299
BHLHE41	CERKL	chr2-181632439-181632456	-0.291567	0.083294	-3.50046	0.000466538	0.00930878
BHLHE41	BTG2	chr1-203283043-203283103	-0.340013	0.0876606	-3.87874	0.000105616	0.00269263
BHLHE41	MEGF11	chr15-66012497-66012706	-0.359117	0.0748752	-4.7962	1.6404e-06	6.91494e-05
BHLHE41	ARHGAP15	chr2-143647234-143647358	-0.435287	0.112298	-3.87617	0.000106803	0.00271859
BHMG1	SEMA6D	chr15-47484359-47484383	26.3334	7.04003	3.74053	0.000184809	0.00431503
BHMG1	PDE4B	chr1-66271364-66271646	5.0051	1.40291	3.56766	0.000361892	0.00754752
BHMG1	MDGA2	chr14-47730269-47730586	4.98759	1.38207	3.60879	0.000309114	0.00663252
BHMG1	CACNA2D3	chr3-54983961-54984236	4.2385	1.01308	4.18379	2.90003e-05	0.00088658
BHMG1	ALMS1	chr2-73407063-73407224	2.66658	0.695703	3.83292	0.000127353	0.00315485
BHMG1	BBS1	chr11-66418198-66418487	1.89125	0.30905	6.11956	9.70854e-10	7.11407e-08
BHMG1	ARHGAP24	chr4-85833502-85833643	1.58691	0.416183	3.81301	0.00013808	0.0033772
BHMG1	FMN1	chr15-33194320-33194395	1.25614	0.334946	3.75026	0.00017768	0.0041771
BHMG1	NECTIN4	chr1-161132689-161132811	0.0632403	0.0151483	4.17475	3.00623e-05	0.000915162
BHMG1	CACNA2D3	chr3-54909085-54909447	-2.67451	0.729388	-3.66678	0.000247344	0.00550805
BHMG1	SEMA6D	chr15-47184659-47184777	-5.4677	1.5329	-3.5669	0.000363163	0.00756887
BHMG1	THSD7A	chr7-11607857-11607929	-19.811	5.68611	-3.4841	0.000496116	0.009791
BHMG1	CTNNA2	chr2-80413594-80413754	-22.2063	6.26853	-3.54251	0.000398356	0.00817118
BHMG1	MCC	chr5-113090845-113090914	-44.093	11.932	-3.69536	0.000220763	0.00500786
BHMG1	EYS	chr6-64280800-64280878	-62.4807	15.1199	-4.13235	3.62178e-05	0.00107597
BNC1	TYRP1	chr9-12640902-12641169	18.3834	1.71295	10.732	9.79771e-27	2.0417e-24
BNC1	CTBS	chr1-84580743-84580856	10.0817	1.87866	5.36642	8.19677e-08	4.48434e-06
BNC1	GRIK1	chr21-29807163-29807218	9.43044	2.24526	4.20016	2.69018e-05	0.000830322
BNC1	APC	chr5-112626240-112626382	8.1578	1.53946	5.29914	1.18715e-07	6.30991e-06
BNC1	AC018742.1	chr2-21715822-21715992	7.03869	0.44105	15.9589	1.26249e-56	4.32936e-54
BNC1	CNGB3	chr8-86767311-86767417	6.00496	1.22673	4.89508	9.97153e-07	4.41436e-05
BNC1	ITGAV	chr2-186569934-186570006	5.74002	1.43032	4.01309	6.03347e-05	0.00166879
BNC1	EDNRB	chr13-77860572-77860654	5.64829	1.23149	4.58653	4.55781e-06	0.000172408
BNC1	KCNJ3	chr2-154817336-154817437	4.48234	0.503384	8.90441	6.23562e-19	9.62644e-17
BNC1	LHFPL6	chr13-39506735-39506900	4.23937	0.800612	5.29516	1.21349e-07	6.43427e-06
BNC1	ERBB4	chr2-211846597-211846810	3.95115	1.06591	3.70684	0.000211649	0.0048338
BNC1	GJA1	chr6-121403956-121404187	3.79799	1.05312	3.60644	0.000311824	0.00668096
BNC1	GALNT14	chr2-30860868-30861075	3.48248	0.598331	5.82032	6.04251e-09	3.95687e-07
BNC1	COLEC12	chr18-362222-362318	3.16457	0.61656	5.13262	2.90961e-07	1.43956e-05
BNC1	TFEC	chr7-115942041-115942093	2.85125	0.247838	11.5045	1.88553e-30	4.3639e-28
BNC1	CPVL	chr7-29217161-29217324	2.84021	0.595088	4.77275	1.84127e-06	7.67976e-05
BNC1	AC018742.1	chr2-21326326-21326362	2.00691	0.273777	7.33047	2.47393e-13	2.65828e-11
BNC1	TRPM1	chr15-31236247-31236447	1.43186	0.180319	7.94073	2.20828e-15	2.76558e-13
BNC1	DOCK8	chr9-394598-394649	1.36288	0.360775	3.77764	0.000159176	0.00381059
BNC1	EDIL3	chr5-84113938-84113987	1.24406	0.332308	3.74369	0.00018231	0.00426635
BNC1	MYH11	chr16-15650955-15651010	1.11163	0.0392942	28.2899	5.61668e-170	3.15288e-167
BNC1	MYL9	chr20-36467182-36467329	1.11079	0.11689	9.50285	2.47062e-21	4.26908e-19
BNC1	FBXO2	chr1-11626639-11626798	1.07525	0.210654	5.10433	3.37557e-07	1.64889e-05
BNC1	STRIP2	chr7-129367887-129368097	1.02252	0.193873	5.2742	1.35943e-07	7.14707e-06
BNC1	TIMP3	chr22-32789089-32789221	0.904034	0.25945	3.48443	0.000495168	0.00977554
BNC1	DAAM2	chr6-39777116-39777236	0.739176	0.085344	8.66114	5.33486e-18	7.82645e-16
BNC1	CTSK	chr1-150808324-150808376	0.735558	0.0839877	8.75792	2.28149e-18	3.41179e-16
BNC1	VEPH1	chr3-157438296-157438332	0.671559	0.0578122	11.6162	5.2535e-31	1.22585e-28
BNC1	LGALS3BP	chr17-78883989-78884024	0.632591	0.16527	3.82761	0.00013012	0.00321379
BNC1	SLC7A8	chr14-23160993-23161106	0.6066	0.154657	3.92224	8.82889e-05	0.00231196
BNC1	HNMT	chr2-137963920-137963938	0.549596	0.118578	4.63489	3.6124e-06	0.000140165
BNC1	PLEK2	chr14-67494161-67494319	0.475911	0.116501	4.08504	4.43824e-05	0.00128227
BNC1	IER3	chr6-30764254-30764363	0.468355	0.133377	3.51152	0.000447364	0.00898849
BNC1	PTX3	chr3-157438296-157438332	0.451423	0.0629453	7.17166	7.88822e-13	8.10967e-11
BNC1	LRMDA	chr10-76013039-76013308	0.355137	0.0885751	4.00944	6.15194e-05	0.00169747
BNC1	SOSTDC1	chr7-16479563-16479847	0.290852	0.0828677	3.50984	0.000450184	0.0090375
BNC1	C14orf180	chr14-104549132-104549265	0.25566	0.0491078	5.20609	1.96348e-07	1.00256e-05
BNC1	RNF128	chrX-106708207-106708399	0.222651	0.0441666	5.04117	4.70107e-07	2.23034e-05
BNC1	DAAM2	chr6-39804581-39804639	0.215345	0.0366818	5.87062	4.46929e-09	2.98236e-07
BNC1	CAVIN1	chr17-42389020-42389123	0.142183	0.0206	6.90206	5.41013e-12	5.13588e-10
BNC1	IL6	chr7-22726878-22726925	0.0910962	0.00555808	16.3899	1.1495e-59	4.03927e-57
BNC1	MYRF	chr11-61764613-61764677	-0.286958	0.0728427	-3.93942	8.2201e-05	0.0021765
BNC1	WFIKKN2	chr17-50835191-50835329	-0.302346	0.0785409	-3.84954	0.000119012	0.00297831
BNC1	COL4A4	chr2-227188342-227188579	-0.796092	0.220512	-3.61021	0.000307355	0.00660274
BNC1	SERINC5	chr5-80149313-80149351	-0.986057	0.281468	-3.50326	0.000461493	0.00922495
BNC1	CHST9	chr18-26981607-26981714	-1.40482	0.386312	-3.6365	0.000277701	0.00606725
BNC1	VEPH1	chr3-157527915-157528257	-1.4655	0.241416	-6.07041	1.31957e-09	9.50479e-08
BNC1	SLC12A1	chr15-48086692-48086771	-1.93883	0.356996	-5.43095	5.7292e-08	3.21858e-06
BNC1	AC018742.1	chr2-21646577-21646690	-2.85955	0.793928	-3.60178	0.000317605	0.00678422
BNC1	TRPM3	chr9-70893705-70893980	-5.59585	1.17645	-4.75655	1.99831e-06	8.26427e-05
BNC1	AC008415.1	chr5-165277577-165277612	-7.04257	0.880496	-7.99841	1.39683e-15	1.7721e-13
BNC1	LRMDA	chr10-75712077-75712223	-12.8462	3.28218	-3.91393	9.17e-05	0.00238757
BNC1	FGFR2	chr10-121407368-121407400	-19.8657	3.91701	-5.07164	4.01331e-07	1.93057e-05
BNC2	FN1	chr2-215288425-215288487	1.69934	0.26159	6.4962	8.59786e-11	7.19324e-09
BNC2	COL9A1	chr6-70231618-70231704	1.41663	0.0626585	22.6088	1.2903e-110	6.04537e-108
BNC2	CP	chr3-149273270-149273309	1.29233	0.116935	11.0517	3.03208e-28	6.62107e-26
BNC2	CFI	chr4-109826908-109826928	0.978103	0.192057	5.09278	3.58752e-07	1.74344e-05
BNC2	LRP1B	chr2-142140519-142140565	0.97654	0.238814	4.08913	4.37168e-05	0.00126556
BNC2	MIR99AHG	chr21-16509514-16509654	0.914098	0.231203	3.95366	7.75831e-05	0.00207011
BNC2	TPD52L1	chr6-125114428-125114456	0.877043	0.151105	5.8042	6.64755e-09	4.3252e-07
BNC2	PDGFD	chr11-103928660-103928928	0.849859	0.066455	12.7885	3.53948e-37	9.42314e-35
BNC2	ARL4A	chr7-12639039-12639067	0.807144	0.106005	7.61423	2.87027e-14	3.31503e-12
BNC2	GULP1	chr2-188512632-188512687	0.755644	0.109697	6.88847	5.95331e-12	5.62673e-10
BNC2	CHSY3	chr5-130109338-130109368	0.750742	0.133261	5.63362	1.80936e-08	1.1027e-06
BNC2	CDH6	chr5-31226862-31226903	0.72681	0.180512	4.02638	5.70545e-05	0.00159231
BNC2	FHIT	chr3-61255556-61255829	0.715565	0.15652	4.57171	4.90512e-06	0.000184135
BNC2	EFNA5	chr5-107572178-107572226	0.708936	0.186388	3.80356	0.00014377	0.00349712
BNC2	DACH2	chrX-86347421-86347707	0.667766	0.172006	3.88223	0.000104213	0.00266183
BNC2	MECOM	chr3-169501741-169501799	0.637072	0.107618	5.91977	3.33977e-09	2.27108e-07
BNC2	CDH6	chr5-31232462-31232510	0.635734	0.111529	5.70015	1.2305e-08	7.69028e-07
BNC2	EGFR	chr7-55061353-55061377	0.619806	0.0444748	13.9361	9.24478e-44	2.7226e-41
BNC2	STXBP6	chr14-24780344-24780487	0.598021	0.142005	4.21128	2.56044e-05	0.000794729
BNC2	GULP1	chr2-188326782-188326875	0.581797	0.141887	4.10043	4.15406e-05	0.00121119
BNC2	FBN1	chr15-48358254-48358352	0.561656	0.121189	4.63454	3.62223e-06	0.000140492
BNC2	APC	chr5-112757771-112757794	0.531576	0.150645	3.52866	0.000419467	0.00853211
BNC2	RBPMS	chr8-30476507-30476591	0.528359	0.0945716	5.58686	2.36869e-08	1.41711e-06
BNC2	HGF	chr7-81790166-81790335	0.519765	0.0524849	9.90313	5.05788e-23	9.32661e-21
BNC2	SEMA3E	chr7-83415978-83416202	0.500031	0.112142	4.4589	8.32267e-06	0.000294696
BNC2	NBL1	chr1-19582422-19582476	0.482181	0.107613	4.4807	7.51557e-06	0.000269051
BNC2	CADPS2	chr7-122336873-122337419	0.466131	0.108346	4.30225	1.70718e-05	0.000556759
BNC2	ACTA2	chr10-88835795-88835827	0.45371	0.0299412	15.1534	2.38246e-51	7.7337e-49
BNC2	CPXM2	chr10-123862957-123862995	0.450874	0.0304038	14.8295	2.83685e-49	9.03549e-47
BNC2	MITF	chr3-69706427-69706562	0.45014	0.122133	3.68566	0.000229278	0.00516689
BNC2	RELN	chr7-103598163-103598194	0.446551	0.0819086	5.45182	5.12052e-08	2.89917e-06
BNC2	MIR99AHG	chr21-16279587-16280017	0.441866	0.0798621	5.53286	3.24291e-08	1.89923e-06
BNC2	EFEMP1	chr2-55923478-55923515	0.431791	0.0432158	9.99152	2.1262e-23	3.98262e-21
BNC2	FSTL1	chr3-120419073-120419130	0.426045	0.0687297	6.19885	5.89482e-10	4.43935e-08
BNC2	COLEC12	chr18-448640-448741	0.418884	0.0850191	4.92694	8.48309e-07	3.8111e-05
BNC2	LRMDA	chr10-75880142-75880551	0.413476	0.118159	3.49931	0.000469483	0.00935652
BNC2	SGK1	chr6-134123755-134123786	0.392073	0.0835529	4.69252	2.732e-06	0.000109246
BNC2	FLRT2	chr14-85483261-85483312	0.37539	0.0528026	7.10931	1.24137e-12	1.25464e-10
BNC2	LRMDA	chr10-76441074-76441134	0.36918	0.0858835	4.29861	1.74288e-05	0.000566767
BNC2	SEMA3E	chr7-83513150-83513362	0.343624	0.071316	4.81833	1.46772e-06	6.26651e-05
BNC2	LRMDA	chr10-75712077-75712223	0.341963	0.0980385	3.48804	0.000489673	0.00968534
BNC2	RBMS3	chr3-29280828-29280981	0.341292	0.0574959	5.93594	3.03229e-09	2.07628e-07
BNC2	MECOM	chr3-169342795-169343388	0.332062	0.0362885	9.15062	6.87756e-20	1.11398e-17
BNC2	SLC7A11	chr4-138183018-138183042	0.327008	0.0829184	3.94373	8.07549e-05	0.00214292
BNC2	LTBP1	chr2-33270754-33270778	0.326322	0.0898856	3.63041	0.000284345	0.00618901
BNC2	FLNA	chrX-154373448-154373488	0.324203	0.056885	5.69927	1.23479e-08	7.71303e-07
BNC2	PPP4R4	chr14-94132453-94132500	0.322658	0.0806809	3.99919	6.39798e-05	0.00175555
BNC2	SCG5	chr15-32641641-32641675	0.320803	0.0804789	3.98618	6.75837e-05	0.00183749
BNC2	UTRN	chr6-144756504-144756680	0.316147	0.0778414	4.06143	4.91465e-05	0.00139969
BNC2	ERCC6	chr10-49407731-49407758	0.309301	0.0804253	3.84582	0.000120853	0.00301718
BNC2	NEAT1	chr11-65334030-65334129	0.286232	0.0821999	3.48215	0.000499363	0.0098452
BNC2	CXCL14	chr5-135477450-135477870	0.281993	0.0523887	5.38271	7.49079e-08	4.12609e-06
BNC2	ALCAM	chr3-105519017-105519039	0.27977	0.0795553	3.51667	0.000438812	0.00884991
BNC2	PDGFD	chr11-104257848-104257970	0.270192	0.0451765	5.9808	2.29083e-09	1.59483e-07
BNC2	SPARC	chr5-151771526-151771598	0.269863	0.036089	7.4777	8.15772e-14	9.10251e-12
BNC2	SLC7A11	chr4-138223099-138223198	0.267795	0.0503179	5.32206	1.04756e-07	5.62427e-06
BNC2	AC018742.1	chr2-21223093-21223367	0.253105	0.0222036	11.3993	6.48855e-30	1.481e-27
BNC2	FLRT3	chr20-14334477-14334663	0.250651	0.0612308	4.09355	4.27952e-05	0.00124232
BNC2	ABI3BP	chr3-100737575-100737599	0.247774	0.0348624	7.1072	1.25891e-12	1.27164e-10
BNC2	MECOM	chr3-169041796-169041872	0.245732	0.0347421	7.07302	1.62715e-12	1.62628e-10
BNC2	SGK1	chr6-134238481-134238581	0.242581	0.0372543	6.51148	7.77351e-11	6.53586e-09
BNC2	MECOM	chr3-169289207-169289611	0.239746	0.0433586	5.52937	3.30202e-08	1.9313e-06
BNC2	PRKCA	chr17-66625435-66625475	0.239426	0.0564346	4.24253	2.22947e-05	0.000703292
BNC2	MFAP2	chr1-16978784-16978825	0.239378	0.048877	4.89756	9.84296e-07	4.35952e-05
BNC2	FCGRT	chr19-49413547-49413637	0.233783	0.016467	14.1971	2.41978e-45	7.33902e-43
BNC2	AC008415.1	chr5-165636398-165636497	0.233627	0.0271097	8.61784	7.83153e-18	1.13765e-15
BNC2	CHST9	chr18-27109639-27109656	0.2257	0.0581079	3.88416	0.000103319	0.00264307
BNC2	FGFR2	chr10-121435139-121435335	0.222706	0.0591404	3.76571	0.000167009	0.00396599
BNC2	TPD52L1	chr6-125192464-125192496	0.222018	0.0449015	4.94457	7.74502e-07	3.51079e-05
BNC2	TRPM1	chr15-31236247-31236447	0.2171	0.0297923	7.28714	3.38608e-13	3.59333e-11
BNC2	NR4A3	chr9-99807442-99807536	0.216442	0.0589747	3.67008	0.000243639	0.0054414
BNC2	NRP2	chr2-205775531-205775739	0.210286	0.0602421	3.49068	0.000483796	0.00958909
BNC2	RANBP3L	chr5-36178152-36178175	0.207565	0.0127025	16.3405	2.57488e-59	9.01413e-57
BNC2	KCNJ13	chr2-232776569-232776751	0.20589	0.0214133	9.61502	8.43183e-22	1.48291e-19
BNC2	STRIP2	chr7-129388461-129388674	0.201636	0.0369423	5.45813	4.9192e-08	2.79667e-06
BNC2	ADAMTS5	chr21-27036874-27036943	0.199901	0.0343706	5.81606	6.19688e-09	4.0505e-07
BNC2	NID2	chr14-51914536-51914648	0.19907	0.0287007	6.93606	4.26008e-12	4.08557e-10
BNC2	HSF4	chr16-67126085-67126106	0.189677	0.0522816	3.62799	0.000286933	0.00623522
BNC2	PNLIPRP3	chr10-116386192-116386420	0.180741	0.0112339	16.0889	1.38878e-57	4.79249e-55
BNC2	SLC24A5	chr15-48112411-48112440	0.173489	0.0379769	4.56827	4.97263e-06	0.000186344
BNC2	MYL9	chr20-36461511-36461746	0.173123	0.0115177	15.0311	1.47663e-50	4.75422e-48
BNC2	SLC4A4	chr4-71184370-71184403	0.171375	0.0337816	5.07304	3.98215e-07	1.91688e-05
BNC2	MYH11	chr16-15829652-15829708	0.170269	0.0155477	10.9514	9.12005e-28	1.95904e-25
BNC2	RAB38	chr11-88119587-88119626	0.168246	0.0314512	5.34944	9.00083e-08	4.88932e-06
BNC2	DAAM2	chr6-39804581-39804639	0.165855	0.00760664	21.804	3.4838e-103	1.5802e-100
BNC2	CCBE1	chr18-59386930-59387073	0.163608	0.0225561	7.25339	4.35394e-13	4.57943e-11
BNC2	MAN1C1	chr1-25619217-25619289	0.15975	0.0369259	4.32623	1.53121e-05	0.000505842
BNC2	RASGRP1	chr15-38474299-38474356	0.159704	0.0325281	4.90973	9.25295e-07	4.12104e-05
BNC2	NECAB1	chr8-90758443-90758495	0.155485	0.0319546	4.86581	1.15576e-06	5.04138e-05
BNC2	CCDC80	chr3-112734884-112734922	0.150344	0.0339834	4.42405	9.78101e-06	0.000339986
BNC2	NTNG1	chr1-107140339-107140376	0.149548	0.0318281	4.69862	2.65222e-06	0.000106385
BNC2	DCN	chr12-91274997-91275116	0.147995	0.0137811	10.739	9.07206e-27	1.89326e-24
BNC2	GALNT14	chr2-31026305-31026440	0.147046	0.0215853	6.81233	1.01205e-11	9.33456e-10
BNC2	SERPINH1	chr11-75547713-75547747	0.145377	0.0314912	4.61644	3.94896e-06	0.000151764
BNC2	CLDN1	chr3-190322506-190322529	0.140101	0.0193943	7.2238	5.39332e-13	5.6277e-11
BNC2	FBXO2	chr1-11642025-11642126	0.133457	0.0307678	4.33755	1.45378e-05	0.000482954
BNC2	PDE11A	chr2-177852538-177852637	0.131396	0.0150392	8.73691	2.7697e-18	4.1228e-16
BNC2	AC018742.1	chr2-21289148-21289335	0.126506	0.0174676	7.24233	4.74075e-13	4.97304e-11
BNC2	AHNAK	chr11-62551916-62552075	0.125109	0.0186432	6.71071	2.03485e-11	1.82708e-09
BNC2	RGS4	chr1-162992630-162992716	0.120366	0.0303411	3.96712	7.32119e-05	0.00196943
BNC2	GDF5	chr20-35443150-35443285	0.117871	0.030307	3.88923	0.000101163	0.00259717
BNC2	MET	chr7-116671905-116671941	0.11274	0.0105078	10.7291	1.02051e-26	2.12472e-24
BNC2	CARMN	chr5-149382049-149382083	0.112507	0.00759676	14.8098	3.7855e-49	1.20408e-46
BNC2	C7	chr5-40904662-40904788	0.110987	0.019562	5.67359	1.43381e-08	8.87596e-07
BNC2	LEFTY2	chr1-226026900-226027061	0.1075	0.00964374	11.1471	1.05443e-28	2.33261e-26
BNC2	TFEC	chr7-116138351-116138403	0.107032	0.0149333	7.16735	8.14616e-13	8.36276e-11
BNC2	LTBP1	chr2-32946832-32946970	0.09708	0.0206942	4.69117	2.75154e-06	0.00010996
BNC2	PLTP	chr20-45971851-45972033	0.0962773	0.02104	4.57592	4.79391e-06	0.000180437
BNC2	WNT2B	chr1-112369832-112369887	0.0931607	0.0197254	4.72287	2.35486e-06	9.56935e-05
BNC2	LOX	chr5-122101848-122101887	0.0931328	0.0232107	4.01249	6.04814e-05	0.00167239
BNC2	NPFFR1	chr10-70228655-70228716	0.0882378	0.016739	5.27139	1.37971e-07	7.24246e-06
BNC2	CEBPB	chr20-50190442-50190461	0.0865569	0.0229932	3.76446	0.000167785	0.00398122
BNC2	RGS6	chr14-72451519-72451685	0.0814805	0.0105633	7.71353	1.33467e-14	1.58208e-12
BNC2	HMCN1	chr1-185670508-185670556	0.0805703	0.0162364	4.96231	7.07494e-07	3.23737e-05
BNC2	MCTP2	chr15-94327515-94327561	0.080285	0.0120083	6.6858	2.40846e-11	2.1444e-09
BNC2	WLS	chr1-68231954-68232125	0.0793493	0.0168607	4.70618	2.556e-06	0.00010288
BNC2	WLS	chr1-68294048-68294328	0.0789562	0.0221304	3.56777	0.000361619	0.00754315
BNC2	UNC5B	chr10-71260390-71260460	0.0770373	0.0185488	4.15322	3.3042e-05	0.00099375
BNC2	RANBP3L	chr5-36305907-36305946	0.0729086	0.00592016	12.3153	1.27314e-34	3.23156e-32
BNC2	RANBP3L	chr5-36339612-36339718	0.0715105	0.00761911	9.38568	7.49329e-21	1.26559e-18
BNC2	SLC4A2	chr7-151059974-151060027	0.0695378	0.0177822	3.91052	9.26689e-05	0.0024091
BNC2	SHISA3	chr4-42371621-42371658	0.0670974	0.010333	6.49353	8.74677e-11	7.31009e-09
BNC2	PARM1	chr4-74932936-74932965	0.0659159	0.0100176	6.58	4.92077e-11	4.23187e-09
BNC2	NCCRP1	chr19-39138727-39138826	0.0621393	0.0108821	5.71026	1.1575e-08	7.2641e-07
BNC2	NMRK2	chr19-3881089-3881116	0.0612068	0.00984348	6.218	5.21802e-10	3.96238e-08
BNC2	CA12	chr15-63463252-63463321	0.060755	0.0166828	3.64177	0.000272024	0.00596539
BNC2	SFRP4	chr7-37901420-37901444	0.0587147	0.0113763	5.16116	2.49725e-07	1.25165e-05
BNC2	TC2N	chr14-91897386-91897418	0.0583577	0.0154819	3.76941	0.000164493	0.00391483
BNC2	EPCAM	chr2-47307111-47307154	0.0570046	0.0121298	4.69954	2.6392e-06	0.000105905
BNC2	HRH1	chr3-11124615-11124677	0.052595	0.00603374	8.71682	3.27208e-18	4.84827e-16
BNC2	VWC2	chr7-49773290-49773366	0.0521399	0.0110537	4.71696	2.42369e-06	9.81764e-05
BNC2	ST8SIA6	chr10-17454514-17454631	0.0505106	0.00335807	15.0416	1.25959e-50	4.06097e-48
BNC2	TAGLN	chr11-117099825-117099907	0.0485053	0.0128505	3.77459	0.000161114	0.00384872
BNC2	ARSI	chr5-150235729-150235828	0.0458561	0.0114844	3.9929	6.56958e-05	0.0017944
BNC2	NPFFR1	chr10-70350380-70350414	0.0451244	0.0115176	3.91785	8.98853e-05	0.0023472
BNC2	APCDD1L	chr20-58597202-58597287	0.0381565	0.0088827	4.2956	1.75736e-05	0.000570738
BNC2	CAVIN1	chr17-42388764-42388982	0.0369528	0.00290343	12.7273	7.62256e-37	2.01387e-34
BNC2	C10orf90	chr10-126749026-126749250	0.0351146	0.00924052	3.80007	0.00014545	0.0035311
BNC2	SERPINB11	chr18-63617088-63617137	0.0349716	0.00663708	5.26913	1.39664e-07	7.32321e-06
BNC2	SYNPO	chr5-150645294-150645339	0.0330824	0.00729508	4.53489	5.82513e-06	0.00021475
BNC2	RIPPLY1	chrX-106898721-106898763	0.032103	0.00553373	5.80133	6.76164e-09	4.39501e-07
BNC2	AC020637.1	chr12-58540656-58540678	0.0312167	0.00564763	5.5274	3.32553e-08	1.9441e-06
BNC2	LINC01655	chr1-221887221-221887388	0.0306648	0.00168911	18.1544	1.37506e-72	5.32084e-70
BNC2	BMP6	chr6-7673309-7673328	0.0272448	0.00713216	3.81999	0.000134198	0.00329835
BNC2	BNC1	chr15-83380766-83380825	0.0245085	0.00621713	3.94209	8.12801e-05	0.00215541
BNC2	CFB	chr6-31864027-31864057	0.0238703	0.00285474	8.36165	6.93431e-17	9.53378e-15
BNC2	ETNPPL	chr4-108743260-108743312	0.0236587	0.00426956	5.54124	3.07269e-08	1.80653e-06
BNC2	COL15A1	chr9-98999038-98999059	0.0225889	0.0044135	5.11813	3.13816e-07	1.5433e-05
BNC2	MPZL2	chr11-118180615-118180712	0.0223138	0.00339425	6.574	5.12074e-11	4.39693e-09
BNC2	SHISA3	chr4-42391255-42391419	0.0215942	0.0045338	4.76293	1.93245e-06	8.02008e-05
BNC2	ARSI	chr5-150302970-150303001	0.0212469	0.00350787	6.05693	1.4331e-09	1.02644e-07
BNC2	TAC4	chr17-49851918-49851954	0.0194894	0.00426179	4.57306	4.86163e-06	0.000182647
BNC2	ESM1	chr5-54895916-54895947	0.0127448	0.0015471	8.23786	1.95214e-16	2.61175e-14
BNC2	AC082651.1	chr2-9631140-9631341	0.00567087	0.000762256	7.43958	1.08564e-13	1.19784e-11
BNC2	LINC01655	chr1-221742875-221742908	0.00335841	0.000417829	8.03776	1.00918e-15	1.29045e-13
BNC2	RIPPLY1	chrX-106920108-106920271	-0.0166422	0.00312103	-5.33227	9.8926e-08	5.33543e-06
BNC2	TAC4	chr17-49910275-49910611	-0.0260868	0.00690734	-3.77667	0.000159818	0.0038238
BNC2	MFRP	chr11-119323714-119323758	-0.0321257	0.00502983	-6.38704	1.76148e-10	1.41703e-08
BNC2	AC082651.1	chr2-9574351-9574435	-0.0354788	0.00391289	-9.06714	1.42978e-19	2.28207e-17
BNC2	SLC16A8	chr22-38033661-38033765	-0.0383526	0.00861918	-4.44969	8.68617e-06	0.000306028
BNC2	MYRF	chr11-61680274-61680432	-0.0389997	0.0108899	-3.58127	0.000343444	0.00722996
BNC2	AC078845.1	chr7-136033696-136033818	-0.0397901	0.00782097	-5.08762	3.68627e-07	1.78691e-05
BNC2	LINC01705	chr1-222018201-222018283	-0.0442093	0.00813007	-5.43775	5.51209e-08	3.1052e-06
BNC2	AL356108.1	chr1-222018201-222018283	-0.0462788	0.011367	-4.07133	4.7082e-05	0.00134802
BNC2	TAC4	chr17-49899169-49899377	-0.0505852	0.0128331	-3.94179	8.14019e-05	0.00215816
BNC2	POC1B	chr12-89524807-89524881	-0.0523221	0.0150047	-3.48705	0.000490364	0.00969605
BNC2	TFEC	chr7-116123163-116123212	-0.0564302	0.0104197	-5.41573	6.23493e-08	3.48672e-06
BNC2	ETS1	chr11-128406313-128406364	-0.0750827	0.0151124	-4.96829	6.85772e-07	3.1479e-05
BNC2	LINC02208	chr5-118592433-118592628	-0.0827516	0.0161571	-5.1217	3.08327e-07	1.51852e-05
BNC2	BMP6	chr6-7723161-7723224	-0.0883968	0.0121404	-7.2812	3.53763e-13	3.74913e-11
BNC2	SLC16A8	chr22-37984538-37984682	-0.090369	0.0154074	-5.8653	4.6156e-09	3.07399e-07
BNC2	RGS6	chr14-72186522-72186535	-0.0908875	0.0214153	-4.24404	2.21412e-05	0.000699196
BNC2	SLC16A8	chr22-38176412-38176463	-0.0994597	0.0256326	-3.88021	0.000104992	0.00267923
BNC2	LINC01933	chr5-152143019-152143068	-0.0998839	0.0274525	-3.63842	0.000275616	0.0060291
BNC2	RGS6	chr14-72267810-72267866	-0.112434	0.0255114	-4.40722	1.05743e-05	0.000364372
BNC2	NOG	chr17-56578484-56578617	-0.114975	0.0242714	-4.73706	2.19604e-06	8.98143e-05
BNC2	SFRP5	chr10-97849193-97849247	-0.122356	0.0239652	-5.10558	3.35371e-07	1.63866e-05
BNC2	ZBTB7C	chr18-48110407-48110481	-0.12358	0.0321345	-3.84572	0.000120988	0.00302011
BNC2	MET	chr7-116589181-116589210	-0.127738	0.0366372	-3.48658	0.000491233	0.00970918
BNC2	APBB2	chr4-41214673-41214751	-0.133012	0.0290667	-4.57608	4.79231e-06	0.000180386
BNC2	KIAA0556	chr16-27707090-27707290	-0.136564	0.0353354	-3.86479	0.000111855	0.00282928
BNC2	SFRP5	chr10-97781348-97781378	-0.147496	0.0257178	-5.73518	1.00008e-08	6.33995e-07
BNC2	WFIKKN2	chr17-50838359-50838466	-0.163785	0.0207893	-7.87834	3.63146e-15	4.48944e-13
BNC2	NFIX	chr19-13094129-13094419	-0.173066	0.0457281	-3.78468	0.000154818	0.00372247
BNC2	KIRREL3	chr11-126476545-126476662	-0.196733	0.0353892	-5.55912	2.78611e-08	1.64881e-06
BNC2	AC008415.1	chr5-165312769-165313237	-0.202011	0.0435726	-4.6362	3.59269e-06	0.000139529
BNC2	HKDC1	chr10-69225377-69225406	-0.211791	0.0349762	-6.05529	1.44768e-09	1.03646e-07
BNC2	PDE11A	chr2-178110018-178110046	-0.217027	0.0405222	-5.35575	8.7044e-08	4.73806e-06
BNC2	GALNT10	chr5-154260408-154260547	-0.218806	0.0466718	-4.68818	2.79242e-06	0.000111412
BNC2	C8orf34	chr8-68394737-68394830	-0.2203	0.0632135	-3.48501	0.000494081	0.00975653
BNC2	ID4	chr6-19836957-19837178	-0.22362	0.0447116	-5.0014	5.78101e-07	2.69206e-05
[truncated: 32,251 more rows]
