# Supplementary material for: Multimodal spatiotemporal phenotyping of human retinal organoid development
Source: Nat Biotechnol. 2023 May 8;41(12):1765–75. doi: 10.1038/s41587-023-01747-2 (PMC10713453; doi:10.1038/s41587-023-01747-2)
Supplement: Supplementary file 8 — SimpleElastix parameters. [file 41587_2023_1747_MOESM8_ESM.xlsx]

## Sheet: SimpleElastix rigid transform
(FixedInternalImagePixelType "float")
(MovingInternalImagePixelType "float")
(FixedImageDimension 2)
(MovingImageDimension 2)
(UseDirectionCosines "true")
(Registration "MultiResolutionRegistration")
(Interpolator "BSplineInterpolator")
(ResampleInterpolator "FinalBSplineInterpolator")
(Resampler "DefaultResampler")
(FixedImagePyramid "FixedSmoothingImagePyramid")
(MovingImagePyramid "MovingSmoothingImagePyramid")
(Optimizer "AdaptiveStochasticGradientDescent")
(Transform "EulerTransform")
(Metric "AdvancedMattesMutualInformation")
(AutomaticScalesEstimation "true")
(AutomaticTransformInitialization "true")
(HowToCombineTransforms "Compose")
(NumberOfHistogramBins 32)
(ErodeMask "true")
(NumberOfResolutions 8)
(MaximumNumberOfIterations 2000)
(NumberOfSpatialSamples 4096)
(NewSamplesEveryIteration "true")
(ImageSampler "RandomCoordinate")
(BSplineInterpolationOrder 1)
(FinalBSplineInterpolationOrder 3)
(DefaultPixelValue 0)
(WriteIterationInfo "false")
(WriteResultImage "false")
(ResultImagePixelType "short")
(ResultImageFormat "tif")

## Sheet: SimpleElastix affine transform
(FixedInternalImagePixelType "float")
(MovingInternalImagePixelType "float")
(FixedImageDimension 2)
(MovingImageDimension 2)
(UseDirectionCosines "true")
(FixedImagePyramid "FixedSmoothingImagePyramid")
(MovingImagePyramid "MovingSmoothingImagePyramid")
(Optimizer "AdaptiveStochasticGradientDescent")
(Transform "AffineTransform")
(Metric "AdvancedNormalizedCorrelation")
(AutomaticScalesEstimation "true")
(AutomaticTransformInitialization "true")
(HowToCombineTransforms "Compose")
(NumberOfHistogramBins 32)
(ErodeMask "true")
(NumberOfResolutions 4)
(MaximumNumberOfIterations 2000)
(NumberOfSpatialSamples 4096)
(NewSamplesEveryIteration "true")
(ImageSampler "RandomCoordinate")
(BSplineInterpolationOrder 1)
(FinalBSplineInterpolationOrder 3)
(DefaultPixelValue 0)
(WriteIterationInfo "false")
(WriteResultImage "true")
(ResultImagePixelType "short")
(ResultImageFormat "tif")
