# Supplementary material for: Multimodal spatiotemporal phenotyping of human retinal organoid development
Source: Nat Biotechnol. 2023 May 8;41(12):1765–75. doi: 10.1038/s41587-023-01747-2 (PMC10713453; doi:10.1038/s41587-023-01747-2)
Supplement: Supplementary file 9 — Multiplexed smFISH supplementary information. [file 41587_2023_1747_MOESM9_ESM.xlsx]

## Sheet: Gene list
Number	CatNo	Species	Target	Gene Name
1	P0143	Hs	ENSG00000116717	GADD45A
2	P081T	Hs	ENSG00000104419	NDRG1
3	P0D2Q	Hs	ENSG00000123560	PLP1
4	P0J6P	Hs	ENSG00000145335	SNCA
5	P0T8G	Hs	ENST00000644641	SLC18A2
6	P1Z14	Hs	ENSG00000148773	MKI67
7	P2145	Hs	ENSG00000151615	POU4F2
8	P2365	Hs	ENSG00000175183	CSRP2
9	P2860	Hs	ENST00000368223	NES
10	P2N1G	Hs	ENSG00000168309	FAM107A
11	P2SAN	Hs	ENSG00000049540	ELN
12	P2V4D	Hs	ENSG00000104722	NEFM
13	P3H5S	Hs	ENSG00000008196	TFAP2B
14	P3N7Q	Hs	ENSG00000111371	SLC38A1
15	P4499	Hs	ENSG00000186868	MAPT
16	P481Y	Hs	ENSG00000101966	XIAP
17	P4A1W	Hs	ENSG00000124762	CDKN1A
18	P4Z4A	Hs	ENSG00000163697	APBB2
19	P5049	Hs	ENSG00000112238	PRDM13
20	P5A1X	Hs	ENSG00000129757	CDKN1C
21	P5D5Z	Hs	ENSG00000196628	TCF4
22	P5V4G	Hs	ENSG00000170419	VSTM2A
23	P5VCQ	Hs	ENSG00000196154	S100A4
24	P5X6G	Hs	ENSG00000159674	SPON2
25	P6149	Hs	ENSG00000152661	GJA1
26	P6S8Q	Hs	ENSG00000164692	COL1A2
27	P9H5Z	Hs	ENSG00000132437	DDC
28	P9M1R	Hs	ENSG00000057657	PRDM1
29	P9Z3F	Hs	ENSG00000213139	CRYGS
30	PAR6T	Hs	ENST00000371655	RAB3B
31	PCH50	Hs	ENSG00000196361	ELAVL3
32	PCN90	Hs	ENST00000340385	PRDX6
33	PCS8W	Hs	ENST00000357585	SSTR2
34	PCY6N	Hs	ENSG00000163431	LMOD1
35	PD19N	Hs	ENST00000300026	PPIB
36	PD46F	Hs	ENSG00000175745	NR2F1
37	PE32D	Hs	ENSG00000170558	CDH2
38	PE5EP	Hs	ENST00000374273	SPAG4
39	PE64C	Hs	ENSG00000144476	ACKR3
40	PED56	Hs	ENSG00000104332	SFRP1
41	PEG1L	Hs	ENSG00000131095	GFAP
42	PF39N	Hs	ENSG00000184254	ALDH1A3
43	PF74C	Hs	ENSG00000118257	NRP2
44	PG04M	Hs	ENSG00000179218	CALR
45	PG84C	Hs	ENSG00000150672	DLG2
46	PGG99	Hs	ENSG00000104327	CALB1
47	PHW3S	Hs	ENSG00000168610	STAT3
48	PJ26P	Hs	ENST00000325926	RPRM
49	PJ39R	Hs	ENSG00000079459	FDFT1
50	PJQ61	Hs	ENSG00000171723	GPHN
51	PJY4S	Hs	ENSG00000145675	PIK3R1
52	PK04Q	Hs	ENSG00000104888	SLC17A7
53	PK1DY	Hs	ENSG00000111057	KRT18
54	PK4AS	Hs	ENSG00000147257	GPC3
55	PKNA8	Hs	ENSG00000165588	OTX2
56	PKX8Z	Hs	ENSG00000102755	FLT1
57	PKY1Q	Hs	ENSG00000117724	CENPF
58	PKZ3R	Hs	ENSG00000265203	RBP3
59	PM12N	Hs	ENSG00000068796	KIF2A
60	PMA1A	Hs	ENSG00000112715	VEGFA
61	PMF16	Hs	ENSG00000078018	MAP2
62	PNY3V	Hs	ENSG00000119614	VSX2
63	PP1D0	Hs	ENSG00000007062	PROM1
64	PP39W	Hs	ENST00000276480	ST18
65	PP85K	Hs	ENSG00000095739	BAMBI
66	PPA1D	Hs	ENSG00000101412	E2F1
67	PPD5F	Hs	ENSG00000124140	SLC12A5
68	PQ22Q	Hs	ENSG00000159399	HK2
69	PQ29Y	Hs	ENSG00000164611	PTTG1
70	PQTC8	Hs	ENSG00000134871	COL4A2
71	PR61K	Hs	ENSG00000100526	CDKN3
72	PRD6J	Hs	ENST00000245479	SOX9
73	PRTC9	Hs	ENSG00000146592	CREB5
74	PS34T	Hs	ENSG00000168036	CTNNB1
75	PSA6N	Hs	ENST00000330871	SOCS3
76	PSC5K	Hs	ENSG00000091592	NLRP1
77	PSH5E	Hs	ENSG00000169856	ONECUT1
78	PSZ3Y	Hs	ENSG00000016082	ISL1
79	PT85Q	Hs	ENSG00000101144	BMP7
80	PTR9C	Hs	ENSG00000165092	ALDH1A1
81	PTW86	Hs	ENST00000611116	TRAC
82	PTY3L	Hs	ENSG00000128617	OPN1SW
83	PV04Z	Hs	ENSG00000179774	ATOH7
84	PV291	Hs	ENST00000266744	ASCL1
85	PVH2D	Hs	ENSG00000006327	TNFRSF12A
86	PVQ6A	Hs	ENSG00000147481	SNTG1
87	PW04L	Hs	ENSG00000172137	CALB2
88	PW2C4	Hs	ENSG00000198400	NTRK1
89	PWD5N	Hs	ENSG00000187094	CCK
90	PWF1F	Hs	ENSG00000136750	GAD2
91	PWM7G	Hs	ENST00000251296	IGSF21
92	PX02Z	Hs	ENSG00000182551	ADI1
93	PX64V	Hs	ENSG00000125869	LAMP5
94	PXV35	Hs	ENSG00000117525	F3
95	PXY32	Hs	ENSG00000133256	PDE6B
96	PXZ42	Hs	ENSG00000180176	TH
97	PY041	Hs	ENSG00000090932	DLL3
98	PZ262	Hs	ENSG00000150687	PRSS23
99	PZH5M	Hs	ENSG00000185559	DLK1
100	PZT49	Hs	ENSG00000120251	GRIA2

## Sheet: Sample Info
Sample ID	Age	Organoid ID
A1-1	32	1
A1-2	32	2
A1-3	32	3
A2-1	32	1
A2-2	32	2
A2-3	32	3
B1-1	32	4
B1-2	32	2
B1-3	32	3
B2-1	32	4
B2-2	32	3
B2-3	32	2
C1-1	13	5
C1-2	13	6
C1-3	13	7
C2-1	13	7
C2-2	13	6
C2-3	13	8
D1-2	13	5
D1-3	13	8
